# Supplementary material for: Prenatal vitamin intake in first month of pregnancy and DNA methylation in cord blood and placenta in two prospective cohorts
Source: Epigenetics Chromatin. 2022 Aug 2;15:28. doi: 10.1186/s13072-022-00460-9 (PMC9344645; doi:10.1186/s13072-022-00460-9)
Supplement: Supplementary file 2 — Additional file 2. Supplemental Table 2. Single site DNA methylation array adjusted regression results: Use of prenatal vitamins in the first month of pregnancy in placenta of EARLI cohort. [file 13072_2022_460_MOESM2_ESM.csv]

	chr	pos	DNAm_diff	sd	P.Value	adj.P.Val	gene	AveDNAm
cg24700222	chr1	86622682	-7.322	1.424	2.04e-06	0.91	COL24A1	11.55
cg13526520	chr9	38624130	-11.06	2.324	9.1e-06	0.91		43.93
cg18755616	chr1	154733492	-8.066	1.784	2.21e-05	0.91	KCNN3	38.69
cg13301582	chr12	23117503	-8.028	1.777	2.24e-05	0.91		50.25
cg17292229	chr20	32379039	-2.936	0.6533	2.46e-05	0.91	ZNF341	90.43
cg25317724	chr5	135232157	-10.32	2.306	2.62e-05	0.91	IL9	71.84
cg01113448	chr18	14176501	-5.356	1.216	3.44e-05	0.91		57.65
cg13194045	chr1	165914462	-6.717	1.534	3.74e-05	0.91		25.37
cg07729875	chr12	111476840	-3.69	0.8453	3.95e-05	0.91	CUX2	72.08
cg14744898	chr5	72415900	-4.297	0.9884	4.21e-05	0.91	TMEM171	28.6
cg20113277	chr6	31465901	-4.816	1.117	4.79e-05	0.91	MICB	8.41
cg12880200	chr1	36863738	-0.6968	0.1617	4.86e-05	0.91	LSM10	3.86
cg07646731	chr3	11034013	-1.525	0.361	6.57e-05	0.91	SLC6A1	7.04
cg07335619	chr17	8814822	-3.946	0.9387	7.08e-05	0.91	PIK3R5	48.91
cg19403014	chr2	48982950	-8.475	2.035	8.16e-05	0.91	LHCGR	20.76
cg00959749	chr1	54302681	-3.642	0.8755	8.29e-05	0.91	TMEM48	26.57
cg05562844	chr12	38555758	-4.351	1.048	8.56e-05	0.91		76.29
cg18478529	chr8	145563658	-7.668	1.849	8.7e-05	0.91		50.5
cg00186580	chr10	134833469	-15.29	3.715	9.7e-05	0.91		66.45
cg13680016	chrX	109561549	7.742	1.881	9.71e-05	0.91	AMMECR1	11.29
cg23347094	chr19	15699028	-4.011	0.9768	1e-04	0.91		38.99
cg11264584	chr11	15135663	-4.152	1.013	0.000103	0.91	INSC	82.18
cg09656931	chr16	87576245	-6.423	1.568	0.000104	0.91		39.26
cg27304020	chr6	28956327	-1.439	0.3517	0.000106	0.91		5.95
cg19630689	chr14	94984381	-6.998	1.726	0.000121	0.91	SERPINA12	43.86
cg03508504	chr12	130937341	-6.097	1.505	0.000122	0.91	RIMBP2	47.1
cg14485083	chr11	113349500	-8.538	2.109	0.000123	0.91		61.29
cg16271823	chr1	3833092	-9.565	2.37	0.000128	0.91		57.27
cg25554740	chr10	135047333	-5.151	1.277	0.000129	0.91		35.53
cg14769703	chr10	43818695	-4.402	1.095	0.000135	0.91		36.06
cg26259865	chr16	2880359	-4.642	1.156	0.000138	0.91	ZG16B	67.76
cg22546318	chr12	54070378	-3.271	0.8208	0.000153	0.91	ATP5G2	25.53
cg05381475	chr6	169965072	-6.002	1.506	0.000154	0.91	WDR27	74.38
cg13830870	chr12	10183167	-9.431	2.368	0.000155	0.91	CLEC9A	73.27
cg02294649	chr17	46723915	-3.733	0.9381	0.000156	0.91		14.48
cg26474124	chr2	70368457	-2.993	0.7524	0.000157	0.91		22.61
cg07529657	chr13	93878969	-10.14	2.558	0.000165	0.91	GPC6	18.93
cg26446009	chr6	170604454	-2.58	0.6511	0.000166	0.91		15.98
cg13248004	chrX	100548043	-8.421	2.128	0.000169	0.91	TAF7L	44.09
cg02855983	chr1	201252324	-8.445	2.145	0.000181	0.91	PKP1	24.52
cg19434183	chr5	159933856	-1.663	0.4228	0.000184	0.91		13.08
cg26676559	chr11	14995167	-11.12	2.829	0.000187	0.91	CALCA	28.89
cg14428252	chr14	60043289	-0.684	0.1741	0.000187	0.91	C14orf38	1.91
cg12987138	chr5	10047253	-7.825	1.997	0.000193	0.91		40.16
cg02805106	chr15	90039409	-2.836	0.7238	0.000193	0.91	RHCG	16.02
cg09825093	chr16	82660505	-7.838	2.002	0.000195	0.91	CDH13	22.85
cg19968946	chr3	73481531	-3.72	0.951	0.000198	0.91	PDZRN3	78.55
cg24532083	chr3	44100380	-3.463	0.8863	0.000201	0.91		13.56
cg14836477	chr8	47171722	-4.638	1.188	0.000202	0.91		86.01
cg21841239	chr1	86622737	-9.33	2.392	0.000205	0.91	COL24A1	23.29
cg17576736	chr13	112908450	-6.323	1.622	0.000206	0.91		41.46
cg27319898	chr7	88389003	-12.05	3.092	0.000208	0.91	ZNF804B	18.29
cg21913319	chr1	86622628	-16.7	4.297	0.000216	0.91	COL24A1	24.89
cg13694400	chr12	13254673	-1.989	0.5118	0.000216	0.91	GSG1	19.97
cg22970435	chr6	44310228	-4.619	1.191	0.000221	0.91	SPATS1	25.61
cg25458520	chr6	36099195	-4.703	1.213	0.000222	0.91	MAPK13	18.57
cg17935811	chr1	12678641	-1.999	0.5161	0.000225	0.91	DHRS3	12.15
cg17517453	chr1	46268979	-0.537	0.1387	0.000227	0.91	MAST2	4.52
cg22545957	chr10	77617815	-6.353	1.641	0.000227	0.91	C10orf11	59.72
cg13562549	chr19	40421060	-4.856	1.255	0.000228	0.91	FCGBP	61.14
cg11968286	chr13	24149342	-7.591	1.963	0.000231	0.91	TNFRSF19	50.96
cg18873509	chr17	21727476	-12.48	3.235	0.000237	0.91		61.43
cg01448098	chr1	3078013	-4.504	1.169	0.000241	0.91	PRDM16	20.99
cg02685016	chr6	17282333	-8.052	2.09	0.000243	0.91	RBM24	47.02
cg12417071	chr13	37005489	-10.6	2.767	0.000261	0.91	CCNA1	30.32
cg01421342	chr11	14995754	-6.993	1.829	0.000267	0.91		21.11
cg05371620	chr14	101350094	-10.41	2.722	0.000267	0.91	MIR432	73.94
cg25095518	chr2	98329337	-2.129	0.5588	0.000279	0.91	ZAP70	89.28
cg04346572	chr20	17512294	-1.097	0.2882	0.000283	0.91	BFSP1	6.65
cg25302957	chr6	17282284	-7.364	1.935	0.000285	0.91	RBM24	27.82
cg19613624	chr20	56223757	-6.245	1.641	0.000285	0.91	PMEPA1	73.36
cg10662047	chr11	123472546	-18.77	4.938	0.000288	0.91	GRAMD1B	72
cg13988440	chr11	69240805	-2.181	0.574	0.000291	0.91		87.03
cg20336571	chr10	71812134	-5.812	1.532	0.000295	0.91	H2AFY2	63.28
cg09704415	chr1	48937250	-3.233	0.8524	0.000297	0.91	SPATA6	37.21
cg12878812	chr12	119419696	-6.188	1.633	0.000299	0.91	SRRM4	19.4
cg01066357	chr14	64970979	-0.4032	0.1065	0.000304	0.91	ZBTB25	3.06
cg16254394	chr14	80678065	-3.119	0.8239	0.000304	0.91	DIO2	12.65
cg26484631	chr6	150284518	-5.63	1.487	0.000305	0.91	ULBP1	15.7
cg24883664	chr6	38690530	-7.255	1.918	0.000306	0.91	DNAH8	35.41
cg05917165	chr2	240844772	-6.865	1.815	0.000307	0.91		66.62
cg24008901	chr12	13715497	-7.638	2.019	0.000307	0.91	GRIN2B	50.84
cg26822551	chr1	179544476	-7.733	2.045	0.000308	0.91	NPHS2	44.78
cg00994306	chr16	1295608	-4.754	1.259	0.000315	0.91		22.01
cg06634886	chr5	5033763	-8.334	2.209	0.000317	0.91	LOC340094	61.11
cg00294572	chr6	26285232	-1.525	0.4041	0.000318	0.91		9.49
cg07833435	chr4	585499	-7.883	2.091	0.000321	0.91		78.57
cg02200207	chr7	29605237	-3.831	1.017	0.000322	0.91	PRR15	70.8
cg25440035	chr19	23653837	-7.922	2.103	0.000323	0.91		8.9
cg24161925	chr6	139116947	-4.79	1.272	0.000324	0.91		40.58
cg14288639	chr9	122351409	-9.409	2.499	0.000327	0.91		48.58
cg04588380	chr12	53046818	-3.185	0.846	0.000327	0.91	KRT2	19.07
cg22665696	chr10	131768755	-7.621	2.026	0.00033	0.91		13.76
cg09472802	chr1	201252693	-7.973	2.121	0.000334	0.91	PKP1	31.17
cg10629249	chr5	68789822	-1.253	0.3334	0.000335	0.91	OCLN	7.42
ch.19.746747R	chr19	17726035	-1.297	0.3455	0.000337	0.91	UNC13A	9.1
cg23597057	chr1	154733198	-3.31	0.8817	0.000337	0.91	KCNN3	5.39
cg18300285	chr10	118434728	-8.41	2.241	0.000339	0.91	HSPA12A	85.71
cg20442640	chrX	50213745	7.085	1.888	0.000341	0.91	DGKK	14.22
cg16549694	chr1	42204925	-2.119	0.5649	0.000341	0.91	HIVEP3	8.04
cg24834740	chr20	37434552	-4.225	1.126	0.000341	0.91	PPP1R16B	11.21
cg14062002	chr6	139117468	-6.709	1.789	0.000342	0.91		33.48
cg17939401	chr15	92517946	-9.05	2.415	0.000345	0.91	SLCO3A1	52.28
cg25669249	chr15	29442169	7.809	2.084	0.000346	0.91	FAM189A1	58.94
cg11595135	chrX	136629694	-10.86	2.899	0.000348	0.91		22.97
cg05977053	chr8	41752508	-4.27	1.14	0.00035	0.91	ANK1	24.02
cg14119201	chr19	12248901	-2.626	0.703	0.000361	0.91	ZNF20	87.43
cg27406919	chr16	87212733	-6.889	1.845	0.000361	0.91		45.02
cg08738600	chr3	127872841	-0.7338	0.1965	0.000361	0.91	EEFSEC	6.06
cg27195771	chr12	108605281	-6.435	1.724	0.000365	0.91	WSCD2	31.16
cg00042341	chr2	28789985	-0.5642	0.1516	0.000377	0.91	PLB1	4.27
cg22370005	chr7	89749098	-9.556	2.572	0.000385	0.91	DPY19L2P4	30.77
cg05064078	chr21	47393688	-4.639	1.25	0.000391	0.91		7.02
cg01433343	chr2	176953512	-1.75	0.4727	0.000404	0.91		6.81
cg14736210	chr20	48098642	-7.335	1.983	0.000407	0.91	KCNB1	43.08
cg01128480	chr11	126173582	-1.041	0.2815	0.00041	0.91	DCPS	4.13
cg07025343	chr14	77606922	-4.229	1.144	0.00041	0.91	ZDHHC22	12.1
cg25730685	chr1	2375010	-4.162	1.128	0.000418	0.91		7.61
cg19821536	chr2	240986376	-2.09	0.5679	0.000432	0.91	OR6B3	88.97
cg08478799	chr1	7480005	-8.695	2.363	0.000434	0.91	CAMTA1	68.47
cg02110273	chr17	64727684	-4.51	1.227	0.000438	0.91	PRKCA	72.07
cg05132851	chr10	134828962	-5.32	1.45	0.00045	0.91		47.03
cg24675344	chr1	154732993	-2.438	0.6652	0.000455	0.91	KCNN3	6.05
cg26419869	chr1	182923215	-8.922	2.434	0.000455	0.91	C1orf14	41.48
cg09746279	chr6	29895016	-4.906	1.339	0.000455	0.91		12.86
cg16236688	chr10	9450208	-7.947	2.169	0.000456	0.91		27.03
cg06959142	chr1	91182731	-10.61	2.897	0.000458	0.91	BARHL2	28.48
cg21718660	chr3	159707010	-1.258	0.3435	0.000458	0.91	IL12A	10.09
cg14842024	chr9	132460016	-8.67	2.368	0.00046	0.91	PRRX2	22.56
cg04835995	chr8	102149838	-3.72	1.019	0.000477	0.91		40
cg22774088	chr19	2253398	-1.928	0.5283	0.00048	0.91	JSRP1	6.41
cg18656708	chr5	153859973	-2.107	0.5778	0.000485	0.91		13.39
cg17087669	chr6	36099123	-6.484	1.778	0.000485	0.91	MAPK13	54.06
cg14836450	chr2	173601103	-2.311	0.6348	0.000494	0.91	RAPGEF4	6.35
cg26342147	chr10	119295827	5.987	1.645	0.000495	0.91	EMX2OS	29.43
cg16756674	chr10	134791043	-5.766	1.584	0.000495	0.91		33.93
cg26171114	chr15	25418049	-5.304	1.46	0.000507	0.91		24.61
cg06429138	chr11	72860376	2.739	0.7544	0.00051	0.91		69.98
cg09341796	chr22	48730484	-3.583	0.9877	0.000515	0.91		34.36
cg16178855	chr20	56269979	-5.954	1.642	0.00052	0.91	PMEPA1	62.28
cg07918174	chr7	31003525	-4.768	1.316	0.000524	0.91	GHRHR	47.5
cg19180235	chr6	164527225	-2.929	0.8088	0.000525	0.91		76.76
cg08160063	chr16	7704961	-9.653	2.667	0.000529	0.91	A2BP1	40.11
cg01968619	chr16	88353117	-7.009	1.937	0.00053	0.91		60.97
cg18133357	chr10	1769525	-6.728	1.86	0.000532	0.91	ADARB2	47.92
cg24455634	chr1	7527781	-2.985	0.8261	0.000541	0.91	CAMTA1	35.71
ch.11.87583764F	chr11	87944116	-1.425	0.3948	0.000545	0.91		7.58
cg20562678	chr13	28369080	-5.228	1.448	0.000546	0.91		9.78
cg23863670	chr5	43411929	-4.831	1.339	0.00055	0.91	CCL28	27.65
cg09841704	chr15	81295984	-3.193	0.8855	0.000553	0.91	MESDC1	82.65
cg08671647	chr4	30724564	-6.595	1.83	0.000557	0.91	PCDH7	44.42
cg12887581	chr10	130726406	-8.251	2.291	0.000561	0.91		40.56
cg22227345	chr15	96952113	-3.786	1.052	0.000564	0.91		51.14
cg01304890	chr4	81106772	-5.081	1.414	0.000577	0.91	PRDM8	43.55
cg02905198	chr12	54070610	-2.803	0.7801	0.000578	0.91	ATP5G2	24.95
cg24395801	chr1	86622624	-11.6	3.23	0.000581	0.91	COL24A1	18.41
cg04831870	chr4	113065795	-2.412	0.6717	0.000583	0.91	C4orf32	85.58
cg18861551	chr12	130937365	-8.03	2.237	0.000584	0.91	RIMBP2	59.66
cg20702056	chr8	65489937	-8.034	2.239	0.000585	0.91	LOC401463	34.14
cg16635863	chr21	42618019	-1.878	0.5234	0.000589	0.91	BACE2	89.09
cg27492467	chr4	6472445	-6.461	1.802	0.00059	0.91	PPP2R2C	8.74
cg11839355	chr8	101963358	-0.8544	0.2384	0.000595	0.91	YWHAZ	6.13
cg05061892	chr5	176074808	-4.198	1.172	0.000598	0.91	TSPAN17	18.06
cg24126941	chr14	38068553	-8.42	2.35	0.000598	0.91		55.21
cg06618866	chr4	154605087	-7.116	1.989	0.000606	0.91	TLR2	38.04
cg00957641	chr12	103406953	-10.27	2.872	0.00061	0.91		33.79
cg03834906	chr13	25215288	2.899	0.8107	0.000611	0.91		77.71
cg22247188	chr10	71813603	-9.103	2.547	0.000615	0.91	H2AFY2	22.04
cg23735003	chrX	70331762	-4.476	1.253	0.000617	0.91	IL2RG	85.98
cg16442953	chr15	53841455	-11.8	3.304	0.000618	0.91	WDR72	54.95
cg20883227	chr6	28742389	-3.013	0.8436	0.000621	0.91		80.1
cg08872722	chr1	201252360	-8.666	2.427	0.000621	0.91	PKP1	23.5
cg21514871	chr16	3307814	-3.595	1.008	0.000633	0.91	MEFV	28.81
cg14337614	chr17	70262836	-5.441	1.527	0.000637	0.91		26.19
cg22292478	chr17	41624072	-0.704	0.1977	0.00064	0.91	ETV4	3.89
cg26622440	chr12	75980874	-8.664	2.433	0.000642	0.91		72.42
cg10113212	chr14	92790798	-7.301	2.051	0.000643	0.91	SLC24A4	39.64
cg14780446	chr19	48565104	-6.153	1.728	0.000643	0.91	PLA2G4C	45.08
cg04548463	chr3	12837740	-4.366	1.227	0.000643	0.91	CAND2	29.79
cg20771870	chr5	178157956	-0.5372	0.1511	0.000652	0.91	ZNF354A	4.78
cg08284371	chr4	36245424	-5.04	1.418	0.000654	0.91	ARAP2	18.75
cg09674468	chr1	234300299	-3.174	0.893	0.000657	0.91	SLC35F3	11.77
cg00155063	chr1	12227825	-6.084	1.712	0.000657	0.91	TNFRSF1B	16.13
cg21140628	chr1	153351569	-3.848	1.084	0.000662	0.91		81.23
cg01124530	chr1	204344861	-2.052	0.5786	0.000672	0.91		73.85
cg07789559	chr19	47730030	-1.439	0.4058	0.000674	0.91	BBC3	5.42
cg18859174	chr2	118982679	-2.512	0.7087	0.000675	0.91		69.93
cg09264282	chr1	86622395	-10.36	2.923	0.000678	0.91	COL24A1	20.9
cg09736239	chr2	184122795	-6.015	1.698	0.000679	0.91		72.02
cg11472725	chr6	138938931	-2.142	0.6045	0.00068	0.91		87.5
cg09337427	chr2	1488252	-5.663	1.599	0.000681	0.91	TPO	42.95
cg05665202	chr10	102501906	-3.741	1.057	0.000689	0.91		14.94
cg14563949	chr12	132919331	-5.617	1.59	0.000704	0.91		55.91
cg24962827	chr3	24262634	1.407	0.3984	0.000705	0.91	THRB	9.76
cg14707231	chr5	43001138	-4.12	1.168	0.000718	0.91		23.94
cg08728702	chr1	156814561	-3.123	0.8859	0.000719	0.91	NTRK1	34.72
cg15320001	chr3	138066216	-4.198	1.191	0.000719	0.91	MRAS	60.84
cg21931078	chr19	54979339	-4.825	1.369	0.000721	0.91	CDC42EP5	74.98
cg11081580	chr7	1286650	-4.052	1.15	0.000724	0.91		16.83
cg09496303	chr4	7187171	-3.805	1.081	0.000728	0.91		37.45
cg10346119	chr3	36675901	-6.831	1.94	0.000729	0.91		69.79
cg20653009	chr17	36204252	-3.912	1.111	0.000729	0.91	LOC284100	51.35
cg05507490	chr2	242808479	-4.238	1.204	0.00073	0.91		18.77
cg09462453	chr2	3646388	-3.498	0.9941	0.000735	0.91	COLEC11	37.43
cg02749105	chr19	58879056	-8.481	2.411	0.00074	0.91	ZNF837	42.93
cg03213967	chr1	227729463	-3.638	1.035	0.000743	0.91		77.14
cg22839866	chr6	152128584	-1.398	0.3978	0.000747	0.91	ESR1	6.71
cg08103876	chrX	75249519	-7.2	2.049	0.000749	0.91		17.6
cg02993094	chr16	87110195	-6.679	1.901	0.000749	0.91		67.6
cg20174696	chr6	167765215	-0.7155	0.2037	0.00075	0.91		4.7
cg13424302	chr10	80516893	-5.221	1.487	0.000753	0.91		42.53
cg17987649	chr6	29526534	-3.283	0.9353	0.000755	0.91	UBD	44.22
cg26643142	chr12	54399494	-4.404	1.255	0.000758	0.91		51.19
cg07557491	chr20	10149588	11.52	3.284	0.000761	0.91		53.68
cg02304751	chr4	99583945	-4.987	1.422	0.000763	0.91		43.02
cg18999185	chr4	8386198	3.552	1.013	0.000768	0.91	ACOX3	85.37
cg15655295	chr19	30367842	-3.099	0.8849	0.000775	0.91		67.82
cg19523213	chr12	21927973	4.521	1.291	0.000776	0.91	KCNJ8	6.81
cg03091331	chr19	23654227	-11.35	3.245	0.000786	0.91		22.26
cg13683218	chr1	86622552	-2.047	0.586	0.000801	0.91	COL24A1	5.39
cg01627594	chr6	159241461	-6.425	1.84	0.000803	0.91	EZR	39.22
cg00132208	chr4	10120780	2.62	0.7511	0.000812	0.91		82.34
cg21745287	chr12	123464511	-3.753	1.076	0.000815	0.91	ARL6IP4	23.39
cg16024729	chr17	40224395	-1.58	0.4532	0.000819	0.91		6.06
cg04546186	chr16	86555150	-4.919	1.413	0.000827	0.91		40.53
cg08162892	chr12	132221187	-4.205	1.208	0.000829	0.91	SFRS8	81.02
cg09599027	chrX	43745111	-6.563	1.886	0.000832	0.91		70.35
cg18455650	chr2	241389208	-2.16	0.6208	0.000837	0.91	PP14571	29.41
cg26189983	chr1	12227700	-4.556	1.31	0.000841	0.91	TNFRSF1B	42.72
cg21331461	chr12	21927773	8.61	2.476	0.000842	0.91	KCNJ8	17.54
cg09064314	chr10	131742209	-10.59	3.047	0.000843	0.91	EBF3	74.56
cg03428314	chr16	88479441	-6.529	1.879	0.000847	0.91		49.42
cg22586996	chr5	158523907	-6.91	1.989	0.000847	0.91	EBF1	27.4
cg09555544	chr4	1049782	-4.819	1.387	0.000848	0.91		32.12
cg01234563	chr18	75998230	-7.448	2.144	0.000851	0.91		72.85
cg19248982	chr3	49967462	-0.4624	0.1331	0.000851	0.91	MON1A	3.49
cg05740582	chr8	133573933	-6.344	1.827	0.000852	0.91	HPYR1	37.43
cg14014731	chr9	19378679	-5.135	1.479	0.000854	0.91	RPS6	51.53
cg02859129	chr16	55357253	-8.118	2.339	0.000859	0.91	IRX6	49.07
cg16076486	chr8	1443468	-8.18	2.358	0.000863	0.91		68.93
cg09643544	chr19	9473696	-6.052	1.745	0.000866	0.91	ZNF177	53.15
cg09225388	chr14	38072498	-5.279	1.523	0.000873	0.91		27.22
cg23723818	chr1	57015477	2.554	0.737	0.000873	0.91	PPAP2B	79.77
cg08688551	chr12	21927971	3.92	1.131	0.000877	0.91	KCNJ8	5.16
cg06243400	chr7	19157813	-8.57	2.474	0.000877	0.91	TWIST1	28.35
cg11189268	chr17	43483453	-4.598	1.327	0.000877	0.91	ARHGAP27	70.68
cg16800028	chr3	159943315	-0.3819	0.1103	0.000878	0.91	LOC401097	2.52
cg00490406	chr1	159046773	-7.296	2.108	0.000885	0.91	AIM2	65.36
cg19103770	chr7	93520566	-4.088	1.182	0.000892	0.91	TFPI2	16.32
cg02583562	chr15	26489846	-8.596	2.486	0.000895	0.91		82.09
cg00465883	chr15	25349082	-9.616	2.781	0.000895	0.91	SNORD116-28	56.42
cg01488378	chrX	48769307	5.823	1.684	0.000896	0.91	SLC35A2	9.43
cg04326348	chr10	125188817	-4.192	1.213	0.000898	0.91		32.61
cg00176584	chr8	142734084	-6.411	1.856	0.000902	0.91		36.84
cg23116115	chr4	1004261	-3.815	1.104	0.000903	0.91	FGFRL1	20.39
cg22834096	chr2	10861593	-0.4038	0.1169	0.000907	0.91	ATP6V1C2	2.88
cg00707130	chr19	40440570	-5.05	1.462	0.000907	0.91	FCGBP	47.66
cg19694566	chr6	167312423	-8.807	2.55	0.000908	0.91		69.03
cg12593223	chr17	80255510	-3.763	1.09	0.000913	0.91		22.54
cg26060489	chr6	1604990	-4.024	1.167	0.00092	0.91		18.68
cg21319310	chr2	21264562	-8.873	2.574	0.000925	0.91	APOB	55.09
cg01703736	chr2	20649480	-5.395	1.566	0.00093	0.91		68.23
cg16352527	chr10	72476178	-5.01	1.454	0.000934	0.91	ADAMTS14	47.72
cg13443627	chr1	59043070	-3.34	0.9698	0.000935	0.91	TACSTD2	10.76
cg18108695	chr21	46962546	-0.5874	0.1707	0.000942	0.91	SLC19A1	3.1
cg12513481	chr17	46507830	-5.213	1.515	0.000946	0.91	SKAP1	23.62
cg13925164	chr6	160386701	-3.297	0.9585	0.000947	0.91		78.93
cg22475693	chr12	112820488	-1.641	0.4775	0.000958	0.91		11.28
cg25016544	chr5	72511412	-6.073	1.768	0.000962	0.91		56.29
cg12080254	chr10	81204569	-2.24	0.652	0.000962	0.91	ZCCHC24	13.19
cg16632868	chr11	30252614	-10.1	2.941	0.000968	0.91	FSHB	54.26
cg22488278	chr4	2321957	-6.648	1.938	0.000976	0.91	ZFYVE28	67.5
cg08169778	chr11	115846336	-5.083	1.483	0.000983	0.91		43.95
cg23603194	chr1	221060753	-4.536	1.323	0.000984	0.91		28.18
cg06082318	chr13	101630201	-4.257	1.242	0.000984	0.91		73.74
cg01228636	chr10	89621773	-1.638	0.4778	0.000985	0.91	PTEN	6.99
cg13320538	chr8	2419822	-6.828	1.992	0.000987	0.91		43.34
cg25258938	chr19	40363285	-2.487	0.7256	0.000988	0.91	FCGBP	82.79
cg14383586	chr7	22397000	-1.29	0.3764	0.000991	0.91	RAPGEF5	4.86
cg12351433	chr2	48982957	-6.726	1.964	0.000993	0.91	LHCGR	26.45
cg26342676	chr14	37639757	-9.971	2.911	0.000993	0.91	SLC25A21	55.24
cg11752320	chr17	60741166	-4.036	1.178	0.000994	0.91	MRC2	53.08
cg09379755	chr3	62861925	-0.955	0.2789	0.000998	0.91	CADPS	4.83
cg02881430	chr15	80449537	2.65	0.7742	0.000999	0.91	FAH	83.04
cg19771465	chr2	237145587	-5.332	1.558	0.001	0.91	ASB18	10.67
cg12293340	chr4	1750442	-0.3083	0.09009	0.001	0.91		1.34
cg01244468	chr11	75240537	-3.2	0.9351	0.001	0.91		47.48
cg03594515	chr3	129346178	-3.268	0.9556	0.00101	0.91		21.2
cg17463149	chr1	201252453	-9.061	2.651	0.00101	0.91	PKP1	33.26
cg06308109	chr6	29548691	-3.986	1.166	0.00102	0.91	SNORD32B	29.83
cg04657294	chr11	9263140	-1.097	0.3209	0.00102	0.91	DENND5A	89.81
cg11059944	chr12	10183172	-4.643	1.358	0.00102	0.91	CLEC9A	87.14
cg10649042	chrX	128913786	-4.805	1.406	0.00102	0.91	SASH3	74.9
cg07895206	chr5	6492253	-5.104	1.494	0.00102	0.91	UBE2QL1	49.87
cg05152051	chrX	8699351	-7.101	2.078	0.00102	0.91	KAL1	19.23
cg24697184	chr1	55266578	-4.104	1.201	0.00102	0.91	TTC22	29.84
cg18933596	chrX	142795419	-5.568	1.63	0.00102	0.91	SPANXN2	29.72
cg14892538	chr8	97657432	-0.4129	0.1209	0.00103	0.91	PGCP	3.03
cg19640775	chr17	46953308	-6.129	1.795	0.00103	0.91		62.95
cg26677455	chr1	110689523	-2.899	0.8494	0.00103	0.91		36.97
cg15120732	chr6	73330106	-2.123	0.6222	0.00104	0.91	KCNQ5	7.15
cg12631713	chr1	4771985	-4.924	1.443	0.00104	0.91	AJAP1	57.39
cg19621179	chr1	38930900	-5.556	1.63	0.00105	0.91		37.48
cg14148055	chr19	54411773	-4.847	1.423	0.00105	0.91		12.51
cg13413996	chr9	136324127	-5.031	1.477	0.00105	0.91	ADAMTS13	26.2
cg05071823	chrX	117628671	-7.905	2.321	0.00106	0.91	DOCK11	54.57
cg12646972	chr1	201196197	-7.835	2.301	0.00106	0.91	IGFN1	70.6
cg23724738	chr1	152538380	-5.118	1.504	0.00106	0.91	LCE3E	26.13
cg09864076	chr1	102462877	-9.027	2.652	0.00106	0.91	OLFM3	39.32
cg23485564	chrX	63444921	-5.183	1.524	0.00107	0.91	ASB12	78.15
cg13244998	chrX	129114666	6.23	1.833	0.00108	0.91		21.17
cg05849109	chr5	180531288	-2.556	0.7521	0.00108	0.91		8.4
cg09655329	chr12	68925128	-6.274	1.847	0.00108	0.91		63.24
cg15428653	chr9	139923402	-0.9242	0.2721	0.00109	0.91	ABCA2	4.49
cg05361559	chr8	22549103	-5.182	1.526	0.00109	0.91	EGR3	5.69
cg13661446	chrX	151093031	-4.375	1.288	0.00109	0.91	MAGEA4	76.6
cg26078793	chr14	65006222	-2.028	0.597	0.00109	0.91	HSPA2	14.5
cg17516160	chr11	94227125	-7.208	2.123	0.00109	0.91	MRE11A	5.17
cg07578772	chr3	150420821	-3.804	1.12	0.00109	0.91	FAM194A	48.32
cg11632238	chr3	44040539	-1.7	0.5009	0.00109	0.91		9.63
cg07279631	chr8	1801072	-6.808	2.008	0.00111	0.91	ARHGEF10	57.56
cg24360617	chr22	39353495	-3.329	0.9818	0.00111	0.91	APOBEC3A	24.13
cg15159017	chr12	132854526	-6.719	1.982	0.00111	0.91	GALNT9	40.82
cg07806248	chr5	177422782	-10.14	2.994	0.00112	0.91	PROP1	61.62
cg10016175	chr16	88747919	-3.003	0.8879	0.00114	0.91	MGC23284	24.23
cg07900197	chr2	149873848	-2.664	0.7878	0.00114	0.91	KIF5C	83.87
cg13182713	chr17	73780396	-2.259	0.6684	0.00115	0.91	UNK	18.65
cg18043120	chr2	240843410	-5.539	1.639	0.00115	0.91		65.56
cg19570545	chr1	201252472	-9.051	2.68	0.00116	0.91	PKP1	26.8
cg26364947	chr12	130316058	-9.6	2.843	0.00116	0.91	TMEM132D	75.78
cg25354206	chr7	157958049	-7.281	2.157	0.00116	0.91	PTPRN2	73.51
cg14566801	chr2	209225123	-5.045	1.495	0.00117	0.91		64.25
cg27408184	chr17	8015494	-3.613	1.071	0.00117	0.91	ALOXE3	75.83
cg12234009	chr7	1589689	-3.706	1.099	0.00117	0.91	TMEM184A	72.25
cg19217692	chr12	57998656	-2.348	0.6962	0.00117	0.91	DTX3	7.37
cg08515841	chr2	208029740	-6.846	2.03	0.00117	0.91	KLF7	14.21
cg23049847	chr4	5889238	-7.928	2.351	0.00118	0.91	CRMP1	9.31
cg07281125	chr6	166984691	-7.568	2.245	0.00118	0.91	RPS6KA2	65.45
cg08276739	chr1	86621931	-10.5	3.116	0.00118	0.91	COL24A1	25.28
cg00081975	chr17	48712370	-7.64	2.266	0.00118	0.91	ABCC3	15.83
cg21302194	chr4	155412348	-4.523	1.342	0.00118	0.91	DCHS2	19.36
cg24775963	chr6	168450208	-2.605	0.7729	0.00118	0.91		89.71
cg02902318	chr1	35258061	-3.291	0.9766	0.00118	0.91	GJA4	58.5
cg01528052	chr6	30095728	-3.414	1.013	0.00118	0.91		5.65
cg13443893	chr6	33291311	-0.3877	0.1151	0.00119	0.91	DAXX	3.15
cg19398115	chr10	90750169	-0.8221	0.2441	0.00119	0.91	FAS	5.47
cg10578482	chr8	145111298	-3.594	1.067	0.00119	0.91	OPLAH	56.54
cg16758037	chr16	19980811	-5.556	1.651	0.0012	0.91		23.23
cg20788561	chr18	77586855	-8.031	2.386	0.0012	0.91		40.1
cg22812013	chr5	147830713	-2.735	0.8127	0.0012	0.91	HTR4	84.67
cg26251098	chr11	131319616	-4.988	1.483	0.0012	0.91	NTM	45.79
cg01752462	chr2	242156822	-2.75	0.8175	0.0012	0.91	ANO7	18.41
cg07433154	chr11	2364496	-5.875	1.746	0.0012	0.91		56.62
cg15601452	chr1	28906382	-2.971	0.8832	0.00121	0.91	SNHG12	78.01
cg26114352	chr4	8495623	-2.697	0.8023	0.00122	0.91		50.36
cg01022859	chr17	60767314	-2.858	0.8504	0.00122	0.91	MRC2	82.41
cg19123882	chr11	63438084	-6.485	1.93	0.00122	0.91	ATL3	46.41
cg00461753	chr12	116990469	-7.91	2.355	0.00122	0.91		47.09
cg20803910	chr17	6659375	-1.376	0.4095	0.00122	0.91	XAF1	6.53
cg10000318	chr20	20345330	-2.842	0.8461	0.00123	0.91		9.4
cg01171360	chr6	293285	-4.335	1.291	0.00123	0.91	DUSP22	37.07
cg02346997	chr19	7733883	-4.407	1.313	0.00123	0.91	RETN	30.87
cg17073133	chr8	133068463	-7.43	2.213	0.00123	0.91	OC90	75.55
cg09549987	chr8	7320532	-4.467	1.331	0.00123	0.91	SPAG11B	23.86
cg02420010	chr10	71812265	-7.391	2.202	0.00123	0.91	H2AFY2	19.84
cg15559700	chr2	234579873	-6.242	1.86	0.00124	0.91	UGT1A9	77
cg14535068	chr2	220416419	-3.046	0.9082	0.00124	0.91	OBSL1	5.21
cg20870512	chr7	1272515	-2.565	0.7652	0.00125	0.91	UNCX	3.64
cg24834751	chr10	131194447	-5.299	1.581	0.00125	0.91		25.19
cg10359230	chr19	54024834	-3.127	0.9329	0.00125	0.91	ZNF331	14.55
cg01176949	chr13	114071708	-2.325	0.6936	0.00125	0.91		20.38
cg09023136	chr1	220959637	-2.356	0.7028	0.00125	0.91	MOSC1	55.72
cg00672633	chr6	7481682	-1.777	0.5303	0.00125	0.91		87.64
cg07008478	chr1	7122798	-5.117	1.527	0.00126	0.91	CAMTA1	39.15
cg00930194	chr5	177423598	-6.821	2.037	0.00126	0.91	PROP1	44.96
cg09198138	chr6	158483047	-3.494	1.044	0.00127	0.91	SYNJ2	79.83
cg12946961	chr5	8870588	-8.976	2.682	0.00127	0.91		53.08
cg07185695	chr1	220959586	-4.983	1.489	0.00127	0.91	MOSC1	35.56
cg06998765	chr14	75389618	-3.954	1.182	0.00128	0.91	RPS6KL1	55.02
cg15796978	chr2	48982509	-2.967	0.8869	0.00128	0.91	LHCGR	16.81
cg16559598	chr12	114846503	-11.92	3.563	0.00128	0.91	TBX5	26.17
cg03992149	chr16	55361816	-1.91	0.5712	0.00128	0.91	IRX6	5.96
cg14553377	chr11	2139449	-2.274	0.6804	0.00129	0.91		29.8
cg03940966	chr1	151881785	-0.4799	0.1437	0.0013	0.91	THEM4	3.61
cg06693505	chr8	141057453	-3.9	1.168	0.0013	0.91	TRAPPC9	74.72
cg02200373	chrX	128913578	-4.069	1.219	0.0013	0.91	SASH3	63.53
cg18921025	chr6	30952064	-4.19	1.255	0.00131	0.91	MUC21	36.73
cg01556017	chr12	121533833	-1.114	0.3338	0.00131	0.91		4.18
cg27145048	chr10	134068464	-3.539	1.061	0.00132	0.91	STK32C	29.32
cg03416085	chr5	6583103	-2.681	0.8036	0.00132	0.91	LOC255167	11.94
cg24873464	chr3	2139977	-4.443	1.332	0.00132	0.91		8.83
cg05121202	chr10	85957323	-3.605	1.081	0.00132	0.91	PCDH21	30.97
cg08860546	chr16	4233762	-0.4148	0.1244	0.00132	0.91		2.85
cg07483408	chr16	83967545	-4.83	1.449	0.00133	0.91		84.62
cg19546207	chr14	89493095	-4.803	1.441	0.00133	0.91		21.32
cg19776793	chr17	79225974	2.456	0.737	0.00133	0.91	SLC38A10	88.04
cg21217270	chr1	25238271	-2.411	0.7234	0.00133	0.91	RUNX3	67.32
cg27514874	chr16	20429506	-5.068	1.521	0.00133	0.91	ACSM5	37.54
cg22333583	chr12	53172600	-4.039	1.212	0.00133	0.91	KRT76	33.53
cg15537254	chr20	30073399	-6.159	1.849	0.00134	0.91	NCRNA00028	26.2
cg07537530	chr13	36732321	-7.226	2.17	0.00134	0.91		57.44
cg04019983	chr6	31465865	-2.937	0.8822	0.00135	0.91	MICB	12.84
cg21623566	chr18	49868513	-7.673	2.305	0.00135	0.91	DCC	35.18
cg22797397	chr13	112164792	-6.565	1.973	0.00135	0.91		42.69
cg14535828	chr9	71316119	-2.958	0.8892	0.00136	0.91		79.62
cg05468644	chr12	19260997	-11.97	3.6	0.00136	0.91		49.58
cg13047892	chr7	15726649	-4.604	1.384	0.00136	0.91	MEOX2	10.08
cg25437304	chr6	103780364	-10.48	3.152	0.00136	0.91		35.99
cg08769634	chr16	71657362	-4.864	1.463	0.00136	0.91		73.63
cg14866032	chr15	98195808	-10.13	3.049	0.00137	0.91		33.42
cg04285666	chr5	122422863	-7.665	2.306	0.00137	0.91		49.86
cg12644264	chr1	86622113	-13.1	3.941	0.00137	0.91	COL24A1	27.71
cg14337134	chr7	102920323	-4.352	1.31	0.00137	0.91	DPY19L2P2	18.19
cg03363535	chrX	101771438	4.367	1.316	0.00139	0.91	TMSB15A	12.01
cg13498087	chr9	79138644	-8.839	2.663	0.00139	0.91		65.13
cg11818615	chr15	98711013	-9.098	2.743	0.0014	0.91		70.21
cg02341815	chr5	33936752	-5.704	1.72	0.0014	0.91	RXFP3	25.72
cg20256009	chr1	153363020	-3.136	0.9459	0.0014	0.91	S100A8	56.34
cg01903702	chr1	224351941	-3.804	1.147	0.00141	0.91		77.59
cg12956091	chr14	38054759	-5.006	1.51	0.00141	0.91		17.91
cg02324432	chr4	166130172	-2.68	0.8088	0.00141	0.91	KLHL2	82.4
cg26940518	chr16	1593766	-0.8128	0.2454	0.00142	0.91	IFT140	3.57
cg04067139	chr11	58673167	-12.24	3.696	0.00143	0.91		24.9
cg01853828	chr16	30684633	-3.619	1.093	0.00143	0.91		56.96
cg11642106	chr3	27772805	-10.05	3.037	0.00143	0.91		26.44
cg02042585	chr6	160783785	-6.145	1.857	0.00143	0.91	SLC22A3	39.87
cg01934756	chr1	43352743	-3.24	0.979	0.00143	0.91		63.65
cg24828167	chr4	5899040	-6.892	2.082	0.00143	0.91		38.46
cg16868500	chr7	75866308	-6.556	1.982	0.00144	0.91	SRRM3	50.97
cg02875787	chr10	71562858	-2.7	0.8165	0.00145	0.91	COL13A1	35.95
cg13840174	chr1	18693462	-2.114	0.6394	0.00145	0.91	IGSF21	14.15
cg13738661	chr9	76090025	-8.007	2.422	0.00145	0.91		65.11
cg09383277	chr5	177613003	-3.253	0.984	0.00145	0.91	GMCL1L	84.46
cg22064451	chr12	49583496	-7.702	2.331	0.00146	0.91	TUBA1A	56.34
cg20889826	chr17	80397282	-2.395	0.7255	0.00147	0.91	HEXDC	87.14
cg23634124	chr17	48049952	-0.6381	0.1934	0.00147	0.91	DLX4	2.52
cg14702589	chr11	15135669	-4.374	1.326	0.00148	0.91	INSC	79.14
cg23509272	chr17	40346296	-3.117	0.9448	0.00148	0.91	GHDC	10.23
cg24855292	chr13	25080267	-5.103	1.547	0.00148	0.91	PARP4	89.3
cg25798782	chr2	242795282	-4.471	1.355	0.00148	0.91	PDCD1	35.72
cg17809377	chr5	176326619	-3.549	1.076	0.00148	0.91	HK3	59.24
cg01165177	chr11	68772710	-4.649	1.41	0.00148	0.91	MRGPRF	74.46
cg10390305	chr15	70878049	-3.533	1.072	0.00149	0.91		12.29
cg15057941	chrX	108867725	-3.975	1.206	0.00149	0.91	KCNE1L	78.18
cg18629615	chr19	18794107	-0.4772	0.1448	0.00149	0.91	CRTC1	3.41
cg01056242	chr12	131622739	-6.372	1.934	0.00149	0.91	GPR133	88.81
cg09707253	chr10	11382024	-6.205	1.883	0.00149	0.91		68.34
cg06298519	chr10	118031864	-11.07	3.359	0.0015	0.91	GFRA1	44.36
cg05969496	chr1	182923750	-8.981	2.727	0.0015	0.91	C1orf14	44.51
cg18785414	chrX	117631015	-5.364	1.629	0.00151	0.91	DOCK11	39.33
cg14940898	chr6	50678484	-4.813	1.462	0.00151	0.91		35.65
cg14984781	chr17	31867	-6.64	2.017	0.00151	0.91	DOC2B	60.2
cg07582829	chr19	54408440	-2.588	0.7861	0.00151	0.91	PRKCG	15.94
cg16827475	chr10	131767526	-3.387	1.029	0.00151	0.91		6.28
cg22615510	chr1	3032751	-8.832	2.683	0.00151	0.91	PRDM16	54.4
cg15258847	chr18	5238219	-3.627	1.102	0.00151	0.91	C18orf18	3.75
cg15195541	chr8	4188646	-4.371	1.328	0.00151	0.91	CSMD1	86.77
cg04754076	chrX	152599461	5.951	1.808	0.00151	0.91	ZNF275	18.67
cg02126950	chr14	48143384	-4.88	1.483	0.00152	0.91	MDGA2	10.85
cg02007844	chr12	21927990	5.054	1.536	0.00152	0.91	KCNJ8	7.58
cg20997710	chr7	3304614	-2.865	0.8712	0.00153	0.91		11.94
cg06699422	chr19	43580600	-2.343	0.7126	0.00153	0.91	PSG2	73.81
cg02745784	chr2	178970574	15.03	4.572	0.00153	0.91	PDE11A	68.26
cg11067412	chr2	128402294	-3.904	1.188	0.00153	0.91	LIMS2	68.03
cg14910175	chr10	131840954	-4.846	1.475	0.00154	0.91		46.38
cg11904978	chr12	132335537	-4.824	1.468	0.00154	0.91	MMP17	64.42
cg16461692	chr13	62002989	-5.373	1.635	0.00154	0.91		29.57
cg05036715	chr10	58777720	-7.244	2.206	0.00155	0.91		59.44
cg26908328	chr5	79552537	-1.087	0.331	0.00155	0.91	SERINC5	6.66
cg01497613	chr17	48041301	-2.473	0.7531	0.00155	0.91		8.41
cg13754948	chr7	155679340	-4.177	1.272	0.00155	0.91		35.11
cg21492308	chr2	3750128	-7.765	2.365	0.00155	0.91	ALLC	53.66
cg10506212	chr2	85788810	-0.3719	0.1133	0.00156	0.91	GGCX	2.52
cg20301998	chr13	106886462	-10.11	3.079	0.00156	0.91		67.26
cg19305293	chr2	228190660	-1.505	0.4586	0.00156	0.91		2.33
cg07911953	chr10	76345850	-2.591	0.7897	0.00156	0.91	ADK	21.35
cg21557146	chr5	140503914	-9.148	2.788	0.00156	0.91	PCDHB4	33.33
cg18972885	chr10	119292549	-10.69	3.258	0.00157	0.91	EMX2OS	33.89
cg14630630	chr7	128003225	-6.075	1.852	0.00157	0.91	PRRT4	41.53
cg01023203	chr3	181429233	-1.137	0.3468	0.00158	0.91	SOX2OT	8.04
cg12441928	chr3	46249985	-1.012	0.3089	0.00158	0.91	CCR1	4.82
cg02012731	chr2	70994802	-6.631	2.024	0.00158	0.91	ADD2	14.07
cg07270285	chr2	71455274	-4.951	1.511	0.00158	0.91	PAIP2B	80.14
cg20116199	chr12	64784686	-0.6711	0.2049	0.00159	0.91	C12orf56	4.73
cg10686550	chr10	6020330	-2.515	0.7679	0.00159	0.91	IL15RA	9.36
cg11466094	chr14	89493389	-4.647	1.419	0.00159	0.91		24.68
cg27576785	chr1	17476212	-4.517	1.379	0.00159	0.91		22.38
cg27386614	chr15	35262533	-5.453	1.665	0.0016	0.91	AQR	34.07
cg22235072	chr2	238708555	-6.711	2.05	0.0016	0.91	RBM44	65.95
cg14482116	chr17	12690037	-8.806	2.69	0.0016	0.91		38.73
cg01436608	chr1	184005534	-2.491	0.761	0.0016	0.91	GLT25D2	10.89
cg07563761	chr12	132852053	-4.554	1.392	0.0016	0.91	GALNT9	23.27
cg14187242	chr9	117673469	1.898	0.5801	0.00161	0.91	TNFSF8	83.57
cg18440902	chr12	21927781	6.281	1.92	0.00161	0.91	KCNJ8	10.94
cg13590456	chr3	76712364	-6.761	2.067	0.00161	0.91		36.36
cg05481163	chr10	2756728	-10.28	3.142	0.00161	0.91		38.05
cg16393873	chr22	22726103	-4.227	1.293	0.00162	0.91		32.25
cg25253815	chrX	153170555	-3.851	1.178	0.00162	0.91	AVPR2	63.57
cg05421651	chr15	25423372	-6.552	2.004	0.00162	0.91	SNORD115-9	51.26
cg26364809	chr7	27145159	-11.05	3.381	0.00162	0.91		31.79
cg03202564	chr10	50977130	-8.638	2.643	0.00162	0.91		60.05
cg06148685	chr9	113800909	-3.648	1.116	0.00163	0.91	LPAR1	6.63
cg16562486	chr1	2925740	-4.892	1.497	0.00163	0.91		37.25
cg03456193	chr11	94300678	-7.98	2.443	0.00163	0.91	PIWIL4	47.21
cg14291745	chr10	135436063	-6.021	1.843	0.00164	0.91		42.93
cg12438598	chr1	5917393	-4.95	1.516	0.00164	0.91		66.59
cg18014109	chr11	68769498	-2.4	0.7351	0.00164	0.91		32.64
cg19074970	chr2	228189846	-4.863	1.489	0.00164	0.91		4.48
cg19042459	chr18	49866371	-2.299	0.7041	0.00164	0.91	DCC	7.13
cg14877589	chr14	60864519	-7.577	2.321	0.00164	0.91		42.56
cg26276327	chr1	247511469	-6.753	2.069	0.00164	0.91		47.39
cg27109006	chr15	61378423	1.791	0.5488	0.00165	0.91	RORA	84.68
cg12799596	chr6	169901082	-3.535	1.083	0.00165	0.91	WDR27	85.86
cg04378288	chr11	45718207	-4.09	1.253	0.00165	0.91		47.12
cg20944315	chr1	200839460	-2.768	0.8484	0.00165	0.91		76.1
cg27464846	chr16	88268600	-6.584	2.019	0.00166	0.91		51.05
cg10062049	chr7	116140267	-2.875	0.8818	0.00166	0.91	CAV2	10.39
cg17498624	chrX	72664587	-4.889	1.499	0.00167	0.91		24.6
cg03724882	chr14	54864244	-0.9464	0.2903	0.00167	0.91	CDKN3	6.65
cg10105237	chr8	135726091	-2.841	0.8716	0.00167	0.91	ZFAT	35.53
cg26913344	chr4	185872829	-1.973	0.6053	0.00167	0.91		68.03
cg25840780	chr20	50156843	-0.7433	0.228	0.00167	0.91	NFATC2	94.03
cg11342453	chr6	26196699	-3.602	1.105	0.00167	0.91		50.41
cg00971885	chr4	22588208	-4.786	1.469	0.00168	0.91		79.6
cg26518745	chr5	140684561	-5.848	1.795	0.00168	0.91	SLC25A2	79.31
cg23325413	chr5	4773407	-5.235	1.607	0.00168	0.91		36.32
cg16726039	chr12	133413162	-2.503	0.7688	0.00169	0.91		94.27
cg14296446	chr14	74683524	-2.427	0.7454	0.00169	0.91		86.01
cg06205432	chr6	33160869	-4.78	1.468	0.00169	0.91	COL11A2	9.67
cg12052340	chr8	17943990	-2.826	0.8683	0.0017	0.91	ASAH1	21.82
cg23963229	chr1	8725074	6.048	1.859	0.0017	0.91	RERE	90.83
cg18963307	chr6	32812311	-9.172	2.819	0.0017	0.91	PSMB8	18.62
cg25000210	chr6	29455302	-4.96	1.525	0.00171	0.91	MAS1L	47.11
cg14934242	chr19	17953774	-4.148	1.275	0.00171	0.91	JAK3	55.62
cg17447867	chr20	47016568	-5.295	1.628	0.00171	0.91		54.25
cg15093194	chr12	49246579	-2.499	0.7686	0.00171	0.91	DDX23	18.43
cg18584424	chr7	156400779	-5.919	1.82	0.00171	0.91		15.64
cg05044994	chr3	187896605	-1.325	0.4075	0.00171	0.91	LPP	83.56
cg00406489	chr8	47109229	-3.001	0.9232	0.00172	0.91		40.27
cg19151378	chr6	29910146	-8.46	2.604	0.00172	0.91	HLA-A	23.41
cg05399360	chr6	31466003	-3.082	0.9488	0.00173	0.91	MICB	13.21
cg08783131	chr16	1075952	-6.679	2.056	0.00173	0.91		39.5
cg18100746	chr10	6390958	-5.081	1.564	0.00173	0.91		53.17
cg10173749	chr12	113039303	-7.582	2.334	0.00173	0.91		62.9
cg16024523	chr1	3609803	-2.594	0.7988	0.00173	0.91	TP73	24.79
cg26435172	chr1	4736126	-3.928	1.21	0.00173	0.91	AJAP1	39.12
cg02286270	chr13	26584279	-1.454	0.4479	0.00174	0.91	ATP8A2	91.68
cg01572333	chr10	64574661	-4.244	1.307	0.00174	0.91	EGR2	29.11
cg19500607	chr5	148034319	-4.993	1.538	0.00174	0.91	HTR4	34.45
cg09921610	chr4	41259866	-4.545	1.401	0.00175	0.91	UCHL1	21.98
cg08198711	chr12	4380827	-7.111	2.192	0.00175	0.91		15.22
cg20754634	chr17	7218651	-0.586	0.1806	0.00175	0.91	GPS2	3.24
cg17517865	chr1	112532085	-5.247	1.618	0.00175	0.91	KCND3	16.27
cg23523755	chr10	22622459	-8.325	2.567	0.00176	0.91		39.19
cg26545584	chr12	44150219	-1.05	0.3238	0.00176	0.91	PUS7L	92.57
cg01938018	chr1	179545425	-4.709	1.453	0.00177	0.91	NPHS2	26.58
cg03047965	chr1	22935905	-1.474	0.4549	0.00177	0.91		5.94
cg25983553	chr10	130339134	6.752	2.084	0.00177	0.91		41.79
cg21857204	chr14	60285809	-8.311	2.566	0.00178	0.91	RTN1	72.85
cg20406033	chr20	48103474	-2.626	0.8109	0.00178	0.91		15.9
cg20562102	chr12	128563954	-7.48	2.31	0.00178	0.91		56.11
cg23462772	chr10	49842612	-5.336	1.649	0.0018	0.91		67.06
cg06456717	chr18	12092942	-3.33	1.029	0.0018	0.91		26.42
cg08024174	chr12	68383010	-3.717	1.149	0.0018	0.91		82.42
cg16021847	chr19	55689649	-2.497	0.7723	0.00181	0.91	SYT5	47.29
cg20396436	chr6	159173195	-2.123	0.6567	0.00181	0.91	SYTL3	85.92
cg09210286	chr12	21927938	5.219	1.614	0.00181	0.91	KCNJ8	8.42
cg04053571	chr12	132847770	-6.103	1.888	0.00181	0.91	GALNT9	50.77
cg00817502	chr4	119758193	-2.443	0.7556	0.00181	0.91	SEC24D	18.11
cg23178192	chr16	28075295	-6.488	2.007	0.00182	0.91	GSG1L	33.16
cg08720211	chr6	156030301	-7.275	2.251	0.00182	0.91		88.84
cg02835848	chr1	15250381	-1.777	0.5499	0.00182	0.91	KIAA1026	19.69
cg00973864	chr20	42748659	-8.103	2.509	0.00183	0.91	JPH2	45.74
cg23169784	chr7	37947061	-1.609	0.4983	0.00183	0.91	SFRP4	89.7
cg24672014	chr1	37203461	-4.863	1.507	0.00185	0.91		44.12
cg27138584	chr2	47796781	-1.328	0.4116	0.00185	0.91	KCNK12	8.85
cg03487276	chr16	68563106	-5.086	1.576	0.00185	0.91		33.19
cg24325314	chr1	152770520	-7.508	2.329	0.00186	0.91	LCE1D	32.42
cg05122803	chr16	65932917	-5.784	1.794	0.00186	0.91		29.06
cg00324438	chr16	74901723	-4.927	1.529	0.00187	0.91		48.37
cg10461547	chr3	13323567	-0.9557	0.2965	0.00187	0.91		2.89
cg15092219	chr1	247511364	-6.657	2.065	0.00187	0.91		38.64
cg15844374	chr11	113577071	-2.994	0.9292	0.00187	0.91	TMPRSS5	74.72
cg08561079	chr11	89610012	-6.605	2.05	0.00188	0.91	TRIM64B	52.31
cg14605150	chr15	33012608	-9.916	3.079	0.00188	0.91	GREM1	60.1
cg18527899	chr11	62559545	-1.73	0.5373	0.00188	0.91	TMEM223	12.32
cg05786381	chr4	1677882	-9.143	2.839	0.00189	0.91	FAM53A	58.28
cg00899350	chr2	232275105	-4.396	1.365	0.00189	0.91		30.32
cg15903571	chr1	3477302	-2.283	0.7092	0.00189	0.91	MEGF6	23.86
cg23619399	chr13	79169753	-8.724	2.71	0.00189	0.91		17.34
cg20903160	chr6	139117274	-7.969	2.475	0.00189	0.91		19.76
cg23494015	chr14	60043704	-1.59	0.4938	0.00189	0.91	C14orf38	4.81
cg12892303	chr17	42733592	-0.3564	0.1107	0.00189	0.91	C17orf104	2.2
cg02711163	chr1	153330200	-2.213	0.6874	0.00189	0.91	S100A9	13.9
cg08038402	chr8	1496052	-6.624	2.058	0.0019	0.91	DLGAP2	51.32
cg05603944	chr2	127817030	-7.025	2.183	0.0019	0.91	BIN1	52.77
cg18493182	chr8	143833962	-5.736	1.783	0.0019	0.91	LYPD2	58.71
cg02909793	chr20	56324509	-5.543	1.723	0.0019	0.91		46.09
cg17855595	chr1	249148077	-1.553	0.4829	0.00191	0.91	ZNF692	86.11
cg11737757	chr1	2885168	-6.989	2.173	0.00191	0.91		34.34
cg08017849	chr7	1715387	2.33	0.7245	0.00191	0.91		21.44
cg09591286	chr7	88388244	-11.45	3.561	0.00191	0.91	ZNF804B	36.53
cg12807794	chr20	591085	-2.017	0.6273	0.00192	0.91	TCF15	4.05
cg05629781	chr18	32398287	-5.515	1.716	0.00192	0.91	DTNA	29.59
cg27025995	chr8	139926236	-4.633	1.442	0.00192	0.91	COL22A1	13.74
cg25792593	chr19	8559219	-2.326	0.724	0.00193	0.91	PRAM1	34.5
cg24814707	chr4	57035957	-9.406	2.929	0.00194	0.91	KIAA1211	69.57
cg08568649	chr5	167722997	-2.345	0.7306	0.00195	0.91	WWC1	33.5
cg07068674	chr14	37123778	-9.216	2.871	0.00195	0.91		33.75
cg13626863	chr10	71813912	-8.07	2.514	0.00195	0.91	H2AFY2	30.65
cg00898111	chr17	72359190	-2.021	0.6297	0.00195	0.91	BTBD17	9.31
cg06924976	chr4	41753749	-3.961	1.234	0.00195	0.91		10.94
cg02734661	chr5	176074720	-3.286	1.024	0.00195	0.91	TSPAN17	27.55
cg20038591	chr10	119306659	-6.281	1.958	0.00195	0.91	EMX2	52.52
cg21573911	chr19	46733746	-2.58	0.8045	0.00196	0.91	IGFL1	29.65
cg20985269	chr1	158576809	-2.828	0.8818	0.00196	0.91	OR10Z1	32.22
cg11694490	chr12	21927823	7.36	2.295	0.00196	0.91	KCNJ8	14.78
cg24324628	chr6	138866882	2.135	0.6658	0.00197	0.91	NHSL1	78.8
cg22932628	chr15	81080422	-4.929	1.538	0.00197	0.91	KIAA1199	65.22
cg01885635	chr3	40566085	-2.031	0.6336	0.00197	0.91	ZNF621	28.69
cg10039988	chr2	177355604	-4.978	1.553	0.00197	0.91		60.61
cg09983051	chr2	95691228	-2.411	0.7522	0.00197	0.91	MAL	13.62
cg12788108	chr17	58499300	-6.797	2.121	0.00198	0.91	C17orf64	37.9
cg18125814	chr11	49455214	-10.58	3.301	0.00198	0.91		55.57
cg08419606	chr10	132291864	-4.483	1.4	0.00199	0.91		34.75
cg25323112	chr5	174152885	-0.9186	0.2871	0.00201	0.91	MSX2	5.88
cg08521178	chr6	170491202	-5.473	1.71	0.00201	0.91		67.42
cg15338327	chr10	101280209	-4.277	1.337	0.00201	0.91		16.09
cg13801271	chr19	47017048	-3.03	0.9473	0.00201	0.91		5.22
cg02415231	chr19	4124732	-3.466	1.084	0.00201	0.91	MAP2K2	11.17
cg20301677	chr7	115977777	-3.864	1.208	0.00202	0.91		46.34
cg11932548	chr12	53183047	-3.085	0.965	0.00202	0.91		86.81
cg25306584	chr1	156823940	-6.023	1.884	0.00202	0.91	NTRK1	54.22
cg19718882	chr11	32458714	-4.552	1.424	0.00203	0.91	WIT1	13.63
cg11046030	chr12	2082218	4.914	1.537	0.00203	0.91	DCP1B	72.37
cg06318837	chr4	155702341	-8.017	2.508	0.00203	0.91	RBM46	56.3
cg25575984	chr20	31647993	-4.202	1.315	0.00203	0.91	C20orf185	49.32
cg19635571	chr1	149145020	-8.495	2.658	0.00203	0.91		43.05
cg07281879	chr11	32459626	-7.247	2.269	0.00204	0.91	WIT1	18.87
cg23740491	chr6	27228267	-2.424	0.7592	0.00205	0.91		12.54
cg14510641	chr20	35879597	-2.812	0.8807	0.00205	0.91	GHRH	75.58
cg08024887	chr11	64108241	-5.431	1.701	0.00205	0.91	CCDC88B	57.88
cg12458003	chr1	204960826	-6.473	2.027	0.00205	0.91	NFASC	44.8
cg07138551	chr18	5196738	-9.363	2.933	0.00205	0.91	LOC642597	31.17
cg02121427	chr3	194091192	-2.952	0.925	0.00206	0.91	LRRC15	34.12
cg17061822	chr15	73609152	-9.178	2.876	0.00206	0.91		68.87
cg11380128	chr2	238473800	-4.103	1.286	0.00206	0.91	PRLH	42.16
cg22160185	chr17	854068	-5.889	1.846	0.00206	0.91	NXN	59.6
cg26611359	chr13	111535912	-2.196	0.6883	0.00206	0.91	ANKRD10	87.21
cg15001131	chr2	42329652	-3.652	1.145	0.00207	0.91		34.04
cg22374237	chr7	126891197	-10.14	3.179	0.00207	0.91	GRM8	47.15
cg22664798	chr10	134750215	-4.141	1.299	0.00207	0.91	C10orf93	43.58
cg26434988	chr14	50999636	-0.575	0.1803	0.00208	0.91	MAP4K5	5.2
cg21557180	chr7	30323717	-1.66	0.5206	0.00208	0.91	ZNRF2	10.82
cg27234090	chr11	119251854	-3.201	1.004	0.00208	0.91	USP2	28.64
cg02530656	chr13	112324767	-2.238	0.7022	0.00209	0.91		13.22
cg16438722	chr14	101517458	-6.94	2.178	0.00209	0.91	MIR487A	91.08
cg03121508	chr6	28746317	-2.205	0.6923	0.00209	0.91		87.32
cg03023891	chr10	73768169	-1.55	0.4866	0.0021	0.91	CHST3	93.33
cg14990438	chr11	47130537	3.791	1.191	0.0021	0.91	C11orf49	75.75
cg10318222	chr15	27111940	-5.734	1.801	0.00211	0.91	GABRA5	36.95
cg03337575	chr15	80716846	-6.169	1.938	0.00211	0.91	ARNT2	49.57
cg10144493	chr6	33395133	-3.823	1.201	0.00212	0.91	SYNGAP1	73.14
cg03963720	chr16	87645158	-2.782	0.8743	0.00212	0.91	JPH3	14.62
cg06688014	chr10	111683554	-2.272	0.7145	0.00213	0.91	XPNPEP1	23.52
cg03242880	chr11	111382915	-3.322	1.045	0.00213	0.91	BTG4	76.63
cg09631472	chr10	76586650	-0.4493	0.1413	0.00213	0.91	MYST4	3.97
cg21743597	chr5	475205	-2.791	0.878	0.00214	0.91	SLC9A3	13.9
cg18326365	chr14	69727753	-2.481	0.7805	0.00214	0.91	GALNTL1	11.18
cg17852791	chr17	49022312	-2.602	0.8187	0.00214	0.91		44.6
cg14571092	chr17	1870347	-2.46	0.7742	0.00214	0.91	RTN4RL1	51.28
cg21951301	chr12	5542527	-8.085	2.544	0.00215	0.91	NTF3	27.65
cg05734973	chr3	15139826	-2.295	0.7226	0.00216	0.91	ZFYVE20	19.91
cg03183800	chr7	88423665	-11.83	3.726	0.00217	0.91	ZNF804B	46.86
cg05619449	chr12	124693173	-5.907	1.861	0.00217	0.91		46.77
cg15784580	chr10	134971734	-7.461	2.35	0.00217	0.91		46.46
cg05117638	chr6	113952661	-1.939	0.6108	0.00217	0.91		87
cg10388743	chr10	73723884	-7.191	2.267	0.00219	0.91	CHST3	10.7
cg06042395	chr3	10806243	-4.304	1.358	0.00219	0.91	LOC285370	38.84
cg15569451	chr20	44041324	-5.134	1.619	0.0022	0.91		49.93
cg17490089	chr19	8398300	-5.938	1.873	0.0022	0.91	KANK3	58.91
cg03381047	chr6	168078772	-2.868	0.9052	0.00221	0.91		14.87
cg18261657	chr14	62523785	-2.73	0.8617	0.00221	0.91	SYT16	84.93
cg26700320	chr22	48946066	-5.545	1.75	0.00221	0.91	FAM19A5	38.73
cg16496269	chr16	84541118	-3.707	1.17	0.00222	0.91		72.07
cg22467052	chr7	117307076	-3.027	0.956	0.00222	0.91	CFTR	86.73
cg00466492	chr19	7991731	-4.332	1.368	0.00222	0.91	TIMM44	46.7
cg18067793	chr3	129346288	-4.425	1.398	0.00222	0.91		17.03
cg24798603	chr12	110010952	-3.799	1.2	0.00222	0.91	MVK	26.11
cg23266598	chr10	128152247	-1.653	0.5222	0.00223	0.91	C10orf90	19.46
cg25459300	chr8	20375578	-7.269	2.297	0.00223	0.91		30.94
cg09983216	chr17	46679715	-3.292	1.04	0.00223	0.91	LOC404266	22.1
cg02679028	chr8	143868917	-4.988	1.577	0.00224	0.91	LY6D	54.65
cg15225325	chr5	176921820	5.8	1.834	0.00224	0.91	PDLIM7	46.5
cg01966878	chr4	90757139	-3.229	1.021	0.00224	0.91	SNCA	83.53
cg18077304	chr12	51818049	-8.461	2.675	0.00224	0.91	SLC4A8	52.08
cg23829395	chr12	46796953	-3.151	0.9963	0.00225	0.91		46.27
cg20615517	chr17	3213559	-9.966	3.152	0.00225	0.91	OR3A4	59.71
cg03069736	chr17	72542117	-4.097	1.296	0.00226	0.91	CD300C	55.22
cg00808721	chr19	23654274	-7.741	2.449	0.00226	0.91		13.66
cg24290043	chrX	134229511	-4.024	1.273	0.00226	0.91	NCRNA00087	84.88
cg00193283	chr3	10806047	-4.765	1.508	0.00226	0.91	LOC285370	50.57
cg11410436	chr16	52581609	-11.27	3.567	0.00228	0.91	TOX3	46.49
cg07328635	chr11	16810103	-0.5164	0.1635	0.00228	0.91	PLEKHA7	3.95
cg22311458	chr11	65265909	-5.119	1.621	0.00228	0.91	MALAT1	61.11
cg20690062	chr10	134628036	-4.624	1.465	0.00228	0.91		46.45
cg21477176	chr19	54445888	-7.547	2.391	0.00228	0.91	CACNG7	35.79
cg05921579	chr17	61776513	-5.177	1.641	0.0023	0.91	LIMD2	27.49
cg05767015	chr1	203199848	-4.3	1.363	0.0023	0.91	CHIT1	49.21
cg16672922	chr16	20780646	2.16	0.6847	0.0023	0.91	ACSM3	81.53
cg13741876	chr6	170816229	-5.295	1.678	0.0023	0.91		37.83
cg19308436	chr1	237949471	-2.596	0.823	0.00231	0.91	RYR2	40.94
cg15118447	chr6	159220343	3.481	1.104	0.00231	0.91	EZR	17.43
cg06779253	chr1	9375627	-2.695	0.8552	0.00233	0.91	SPSB1	37.82
cg15601164	chr10	130832336	-4.412	1.4	0.00233	0.91		29.87
cg07147383	chr17	79497869	-4.703	1.493	0.00233	0.91	FSCN2	60.38
cg04830316	chr1	203465361	-2.308	0.7325	0.00233	0.91	OPTC	25.52
cg04490596	chr8	32452181	-10.16	3.225	0.00233	0.91	NRG1	54.36
cg13289561	chr12	58166652	-0.4773	0.1515	0.00233	0.91	METTL1	3.43
cg19587887	chr8	87082065	-5.249	1.666	0.00233	0.91	PSKH2	67.24
cg05027713	chr8	32637753	-3.946	1.253	0.00233	0.91		26.32
cg05268858	chr15	25493111	-6.594	2.094	0.00234	0.91	SNORD115-11	52.78
cg14703061	chr11	120435915	-8.255	2.622	0.00235	0.91		13.99
cg05955210	chr5	38846698	-6.953	2.209	0.00235	0.91	OSMR	57.71
cg14170265	chr21	33452295	-8.485	2.696	0.00235	0.91	NCRNA00159	63.06
cg16868895	chr5	112197246	-0.4229	0.1344	0.00235	0.91	SRP19	4.67
cg06168286	chrX	68524259	-5.137	1.632	0.00235	0.91		85.26
cg27526549	chr20	24929687	-4.482	1.424	0.00236	0.91	CST7	45.37
cg27072893	chr17	6376784	-1.49	0.4737	0.00236	0.91	PITPNM3	12.72
cg19369556	chr16	82661725	-7.093	2.254	0.00236	0.91	CDH13	34.46
cg03830408	chr11	126173650	-0.3098	0.09847	0.00236	0.91	DCPS	2.49
cg06416733	chr12	103344890	-3.848	1.223	0.00236	0.91		12.1
cg16682329	chr8	139926293	-2.561	0.8141	0.00236	0.91	COL22A1	6.17
cg18217048	chr8	9742024	-3.819	1.214	0.00236	0.91		24.37
cg03215868	chr9	35604509	-0.4058	0.129	0.00236	0.91	TESK1	3.5
cg12547085	chr7	150689873	-2.953	0.9388	0.00237	0.91	NOS3	37.36
cg22807110	chr4	11433475	-5.191	1.651	0.00237	0.91		46.95
cg18278694	chr1	179945973	-1.933	0.6147	0.00237	0.91	CEP350	86.44
cg19953452	chr17	254590	-6.748	2.146	0.00237	0.91		39.61
cg03247567	chr19	19779623	-0.2873	0.09134	0.00237	0.91	ZNF101	2.05
cg14237158	chr14	74416764	-0.5404	0.1719	0.00237	0.91	FAM161B	3.05
cg14782970	chr12	53189960	-4.18	1.329	0.00237	0.91	KRT3	32.55
cg07372596	chr16	3225686	-0.5541	0.1762	0.00238	0.91		3.97
cg08624093	chr1	2733491	-8.116	2.581	0.00238	0.91		38.53
cg00670977	chr6	169902590	-2.681	0.8532	0.00238	0.91	WDR27	91.49
cg18011273	chr4	7203326	-9.012	2.868	0.00239	0.91	SORCS2	33.75
cg01422243	chr10	22725309	-1.423	0.4528	0.00239	0.91		81.14
cg08071719	chr13	113650155	-7.21	2.295	0.00239	0.91	MCF2L	53.1
cg10401362	chr7	157185402	-1.826	0.5813	0.00239	0.91	DNAJB6	85.04
cg01828753	chr6	99272871	-4.13	1.315	0.00241	0.91		8.52
cg20665774	chr19	13134254	-8.067	2.57	0.00241	0.91	NFIX	45.52
cg02838492	chr9	116861288	-2.764	0.8805	0.00242	0.91	KIF12	27.62
cg26680675	chr7	99574420	-4.649	1.481	0.00242	0.91	AZGP1	62.66
cg27300647	chr1	62660281	-4.08	1.3	0.00242	0.91	L1TD1	57.98
ch.8.2835922R	chr8	142080349	-0.8311	0.2649	0.00242	0.91		4.52
cg21915742	chr4	3577650	-5.134	1.637	0.00243	0.91		39.62
cg23045277	chr4	190587808	-10.21	3.256	0.00243	0.91		68.25
cg20114528	chr12	48552006	-0.8404	0.2679	0.00243	0.91	ASB8	93.66
cg10347335	chr1	59042971	-2.113	0.6738	0.00243	0.91	TACSTD2	10.95
cg09723088	chr6	29691140	-11.52	3.674	0.00243	0.91	HLA-F	31.89
cg01943874	chr20	44746944	-2.208	0.704	0.00243	0.91	CD40	8.17
cg12426776	chr1	5920438	-6.943	2.215	0.00244	0.91		55.92
cg20378690	chr8	22723551	-2.689	0.858	0.00245	0.91	PEBP4	77.84
cg06261066	chr20	2360396	-3.02	0.9637	0.00245	0.91	TGM6	26.89
cg01837533	chr3	113753924	-2.832	0.9039	0.00246	0.91	KIAA1407	32.19
cg05097015	chr2	135783575	-6.277	2.003	0.00246	0.91	YSK4	56.53
cg25312970	chr19	468773	-3.699	1.181	0.00246	0.91	ODF3L2	25.58
cg22241820	chr15	68122574	-4.534	1.448	0.00246	0.91	LBXCOR1	27.17
cg16513932	chr19	56132683	-2.006	0.6406	0.00247	0.91	ZNF784	78.09
cg06670267	chr4	13632652	-5.882	1.878	0.00247	0.91		51.15
cg00804796	chr13	112624756	-5.36	1.713	0.00248	0.91		47.01
cg20390515	chr2	945697	-8.207	2.622	0.00248	0.91	SNTG2	20.79
cg12530503	chr15	89911148	-3.075	0.9825	0.00248	0.91	MIR9-3	20.67
cg08550242	chr2	85822152	-1.829	0.5845	0.00248	0.91	RNF181	13.37
cg04655243	chr5	145406206	-4.116	1.315	0.00248	0.91	SH3RF2	86.11
cg16094442	chr4	42400116	6.066	1.938	0.00248	0.91	SHISA3	20.66
cg06382303	chr17	8130356	2.613	0.8352	0.00249	0.91	C17orf68	16.52
cg21042673	chr4	8374561	-3.235	1.034	0.00249	0.91	ACOX3	86.96
cg08722103	chr12	133197668	-3.14	1.003	0.00249	0.91	P2RX2	40.11
cg12200716	chr11	15581327	-3.406	1.089	0.00249	0.91		39.79
cg23328404	chr8	19539991	-6.79	2.171	0.0025	0.91	CSGALNACT1	33.76
cg10063189	chr6	169396339	-5.143	1.645	0.0025	0.91		78.21
cg27539247	chr1	173793289	-0.801	0.2562	0.0025	0.91	CENPL	6.1
cg05072413	chr22	49015998	-2.915	0.9325	0.00251	0.91	FAM19A5	15.96
ch.15.1530357F	chr15	89865772	-0.7117	0.2277	0.00251	0.91	POLG	4.21
cg15475553	chr3	181101204	-7.33	2.346	0.00252	0.91		81.45
cg00296565	chr1	42506694	-5.163	1.652	0.00252	0.91		76.01
cg12608643	chr1	6847673	-3.726	1.193	0.00252	0.91	CAMTA1	75.47
cg03527086	chr11	64074137	-2.193	0.7021	0.00253	0.91	ESRRA	28.98
cg24968283	chr21	44253611	-0.8541	0.2734	0.00253	0.91		4.97
cg06967828	chr10	73723753	-3.811	1.221	0.00254	0.91	CHST3	16.35
cg25953952	chr8	1418893	-6.46	2.069	0.00254	0.91		59.36
cg19795980	chr11	118938814	-0.5296	0.1697	0.00254	0.91	VPS11	4.28
cg09535119	chr7	44647081	-2.242	0.7182	0.00255	0.91	OGDH	19.32
cg26840146	chr16	11384443	-2.137	0.6848	0.00255	0.91		76.7
cg16763574	chr13	111937052	0.6935	0.2223	0.00255	0.91	ARHGEF7	96.26
cg16151494	chr5	56595163	-3.549	1.138	0.00256	0.91		73.44
cg09850442	chr2	25896287	-0.4178	0.134	0.00256	0.91	DTNB	3.02
ch.10.1486890F	chr10	72019553	-1.114	0.3573	0.00257	0.91	NPFFR1	7.24
cg09657173	chr6	30923593	-0.3049	0.09778	0.00257	0.91		2.15
cg05893785	chr10	72201943	-3.081	0.9884	0.00257	0.91	NODAL	28.42
cg13706066	chr3	13521223	-2.248	0.7212	0.00258	0.91	HDAC11	8.74
cg21903684	chr3	181556886	-1.717	0.5508	0.00258	0.91		87.69
cg06186150	chr1	2458298	-2.134	0.6846	0.00258	0.91	PANK4	17.84
cg06356838	chr16	67318674	-3.939	1.264	0.00258	0.91	PLEKHG4	55.91
cg05350268	chr6	73330112	-2.977	0.9554	0.00258	0.91	KCNQ5	11
cg11145632	chr22	29781841	-1.842	0.5911	0.00258	0.91	AP1B1	24.47
cg07090057	chr3	108837484	-2.93	0.9403	0.00259	0.91	MORC1	86.46
cg07220939	chr11	64358617	-4.293	1.378	0.00259	0.91	SLC22A12	51.98
cg20442128	chr10	1817005	-9.248	2.968	0.00259	0.91		71.74
cg24637252	chr15	71402902	-2.685	0.8623	0.0026	0.91	CT62	43.2
cg10678801	chr5	147695455	-6.874	2.208	0.0026	0.91	SPINK7	66.16
cg04062119	chr5	132763857	-3.741	1.202	0.00261	0.91	MIR1289-2	70.13
cg17735531	chr19	611349	-6.576	2.113	0.00261	0.91	HCN2	55.29
cg12189835	chr11	61335071	-1.031	0.3312	0.00261	0.91	SYT7	5.24
cg15369512	chr17	1012967	-3.098	0.9955	0.00262	0.91	ABR	7.28
cg17825384	chr1	31380853	-0.458	0.1472	0.00262	0.91	SDC3	3.2
cg08962305	chr3	46622647	-5.524	1.776	0.00262	0.91	LRRC2	55.25
cg24506767	chr6	52264762	-0.9674	0.311	0.00263	0.91	PAQR8	8.23
cg12171221	chr6	170816142	-6.07	1.951	0.00263	0.91		68.18
cg11898816	chr10	134671276	-5.907	1.899	0.00263	0.91		73.22
cg24875857	chr3	183817230	-3.928	1.263	0.00263	0.91	HTR3E	78.71
cg27304565	chr7	153287752	-8.189	2.633	0.00263	0.91		46.7
cg04357225	chr14	98153758	-4.804	1.545	0.00264	0.91		39.8
cg14912728	chr17	15164634	-1.17	0.3762	0.00264	0.91	PMP22	3.51
cg00137944	chr1	50798265	-4.335	1.394	0.00264	0.91		54.18
cg07264522	chr11	66024745	-0.7349	0.2364	0.00264	0.91	KLC2	3.78
cg24163418	chr8	95238935	-3.057	0.9832	0.00264	0.91		82.74
cg07762961	chr16	3617075	-2.395	0.7704	0.00264	0.91	NLRC3	30.79
cg15865055	chr11	114393118	-7.128	2.293	0.00264	0.91	FAM55A	58.91
cg25715134	chr19	13614358	-10.3	3.315	0.00265	0.91	CACNA1A	45.14
cg22473846	chr5	38846743	-6.566	2.113	0.00265	0.91	OSMR	36.9
cg06847828	chr11	27097023	-4.815	1.55	0.00266	0.91	BBOX1	69.18
cg23965165	chr3	170133799	-1.261	0.4059	0.00266	0.91		88.61
cg20064704	chr20	33265921	-3.922	1.263	0.00266	0.91	PIGU	27.79
cg13726843	chr17	54990662	-2.234	0.7193	0.00266	0.91	TRIM25	33.62
cg09221932	chr1	87597830	-2.218	0.7144	0.00267	0.91	LOC339524	17.12
cg01254991	chr4	8163114	-4.713	1.518	0.00267	0.91		31.26
cg22014878	chrX	102565906	-7.378	2.376	0.00267	0.91	BEX2	8.14
cg23142529	chr11	120435978	-5.459	1.759	0.00268	0.91		18.69
cg21917084	chr8	65488308	-10.23	3.296	0.00268	0.91	LOC401463	31.38
cg03152037	chr3	50334461	-1.628	0.5247	0.00269	0.91	HYAL3	88.07
cg17315281	chr4	7193783	-5.362	1.728	0.00269	0.91	SORCS2	63.55
cg03407228	chr22	18921705	-2.334	0.7523	0.00269	0.91	PRODH	25.39
cg01749249	chr6	43252541	-2.29	0.7382	0.00269	0.91	TTBK1	19.14
cg02405476	chr20	44441818	-2.62	0.8445	0.0027	0.91	UBE2C	19.08
cg20814813	chr1	247506185	-3.025	0.9751	0.0027	0.91		80.36
cg25442607	chr18	72799150	-3.919	1.263	0.0027	0.91		78.55
cg02595823	chr10	73848915	-3.812	1.229	0.0027	0.91	SPOCK2	37.68
cg13411823	chr13	29394897	-3.631	1.171	0.0027	0.91		9.98
cg15359180	chr2	149898029	-5.736	1.85	0.00271	0.91	LYPD6B	69.79
cg04482948	chr2	228190415	-4.148	1.338	0.00271	0.91		3.25
cg13403967	chr8	58192021	-6.619	2.135	0.00271	0.91	C8orf71	43.92
cg06667178	chr3	44511431	-1.432	0.4617	0.00271	0.91	ZNF445	76.22
cg07087156	chr2	228190257	-5.614	1.811	0.00271	0.91		6.55
cg06292076	chr2	105464104	-10.05	3.241	0.00271	0.91		42.29
cg03511957	chr1	167765211	-2.155	0.6954	0.00272	0.91		62.91
cg19149132	chr10	130854436	-5.4	1.742	0.00272	0.91		38.42
cg21864942	chr13	25080095	-9.187	2.965	0.00272	0.91	PARP4	83.44
cg26117398	chr13	30118190	-6.072	1.96	0.00273	0.91	SLC7A1	51.83
cg15664701	chrX	119030658	-4.118	1.329	0.00273	0.91	AKAP14	32.82
cg12162996	chr19	15124614	-7.095	2.29	0.00273	0.91	CCDC105	60.38
cg13552867	chr1	160053689	-0.5409	0.1746	0.00274	0.91	KCNJ9	2.75
cg04064028	chr2	170335723	-2.398	0.7744	0.00274	0.91	BBS5	32.74
cg22964346	chrX	109411307	-1.543	0.4983	0.00275	0.91	TMEM164	6.21
cg17205324	chr14	23835595	-7.055	2.279	0.00275	0.91	EFS	23.86
cg20013240	chrX	119495923	-8.876	2.867	0.00275	0.91	ATP1B4	64
cg21418052	chr13	31773806	-3.642	1.177	0.00275	0.91	B3GALTL	45.35
cg24307601	chr19	12371781	-1.604	0.5185	0.00276	0.91		88.8
cg16287451	chr8	145936947	-3.469	1.121	0.00276	0.91		16.67
cg20676475	chr1	152552494	-4.867	1.573	0.00276	0.91	LCE3D	42.21
cg13312174	chr5	178288687	-4.544	1.469	0.00276	0.91	ZNF354B	49.14
cg11278260	chr19	58869424	-2.347	0.7585	0.00276	0.91	ZNF497	84.02
cg15305511	chr4	5712676	-9.382	3.033	0.00277	0.91	EVC2	37.42
cg25125652	chrX	110039604	-5.1	1.649	0.00277	0.91	CHRDL1	58.89
cg17373751	chr17	17494245	-2.88	0.9311	0.00277	0.91	PEMT	20.53
cg00839132	chr18	74692235	-4.196	1.357	0.00278	0.91	MBP	43.83
cg19723997	chr15	97131047	-1.924	0.6221	0.00278	0.91		87.43
cg11493509	chr11	5991173	-4.349	1.406	0.00278	0.91	OR56A5	87.71
cg19255783	chr4	84035953	-4.668	1.51	0.00278	0.91	PLAC8	39.11
cg05434363	chr7	157233804	-5.743	1.858	0.00278	0.91		53.47
cg27306802	chr1	3510561	-3.093	1	0.00278	0.91	MEGF6	23.16
cg03418659	chr16	31128414	-0.8136	0.2632	0.00278	0.91	MYST1	7.12
cg14453174	chr14	95179729	-4.627	1.497	0.00279	0.91		24.81
cg20510745	chr13	52702493	-0.8327	0.2694	0.00279	0.91	NEK5	3.45
cg19319393	chr1	6321737	-3.968	1.284	0.00279	0.91	GPR153	15.85
cg05663480	chr1	204803813	-6.522	2.111	0.00279	0.91	NFASC	38.25
cg08251598	chr19	34268333	-5.921	1.916	0.00279	0.91		51.95
cg17574798	chrX	31093720	-3.779	1.223	0.0028	0.91		87.9
cg10738368	chr2	74729551	-2.598	0.841	0.0028	0.91	LBX2	19.7
cg03704700	chr16	75529019	-4.654	1.507	0.00281	0.91	CHST6	31.5
cg17998346	chr11	864819	0.2859	0.09256	0.00281	0.91	TSPAN4	97.94
cg20141108	chr1	165907859	-7.103	2.3	0.00281	0.91		53.74
cg04151449	chr5	177409992	-3.35	1.085	0.00281	0.91		48.95
cg19776945	chr5	8870544	-6.488	2.101	0.00281	0.91		76.26
cg22723818	chr1	152488368	-5.099	1.652	0.00282	0.91	CRCT1	46.68
cg15313320	chr11	17374127	-2.576	0.8345	0.00282	0.91	DKFZp686O24166	8.77
cg13593758	chr3	11178365	-3.486	1.129	0.00282	0.91	HRH1	55.99
cg16603012	chr16	88879593	-4.124	1.336	0.00282	0.91	APRT	26.47
cg21293117	chr17	72581010	-6.147	1.992	0.00283	0.91	C17orf77	49.37
cg18112785	chrX	144903000	-12.75	4.132	0.00283	0.91	SLITRK2	21.12
cg01226811	chr12	21927612	5.154	1.67	0.00283	0.91	KCNJ8	10.43
cg03018931	chr14	98629206	-9.116	2.955	0.00283	0.91		46.08
cg16592378	chr11	126498687	-3.016	0.9777	0.00284	0.91	KIRREL3	29.17
cg09915500	chr11	128418949	-5.516	1.788	0.00284	0.91	ETS1	34.74
cg09125430	chr12	21927433	7.531	2.441	0.00284	0.91	KCNJ8	12.5
cg23526087	chr14	68973466	-2.23	0.723	0.00284	0.91	RAD51L1	68.96
cg17004893	chr4	188046520	-4.731	1.534	0.00284	0.91		78.04
cg01148441	chr22	43807949	-1.665	0.54	0.00284	0.91	MPPED1	3.28
cg25984671	chr20	591083	-3.702	1.2	0.00285	0.91	TCF15	4.5
cg12504696	chr12	119776178	-6.472	2.099	0.00285	0.91	CCDC60	59.55
cg18568843	chr6	52535550	-1.529	0.4961	0.00285	0.91	TMEM14A	14.6
cg09729030	chr4	114102786	-7.546	2.448	0.00285	0.91	ANK2	63.12
cg11549972	chr12	103358649	-9.056	2.938	0.00286	0.91		43.54
cg23158862	chr15	25984561	-5.444	1.766	0.00286	0.91	ATP10A	48.92
cg15387132	chr6	26044204	-1.634	0.5302	0.00286	0.91	HIST1H2BB	5.54
cg22995904	chr3	14859913	-3.387	1.099	0.00286	0.91	FGD5	67.53
cg03852670	chr4	48484997	-4.388	1.424	0.00286	0.91	SLC10A4	28.88
cg08295543	chr16	55357842	-1.887	0.6124	0.00287	0.91	IRX6	6.22
cg00290607	chr11	67383545	-4.488	1.456	0.00287	0.91		83.01
cg15174393	chr12	125259081	-4.34	1.409	0.00287	0.91		65.41
cg15601497	chr12	132828103	-7.267	2.359	0.00288	0.91	GALNT9	70.34
cg16573136	chr12	49740639	-0.5631	0.1828	0.00288	0.91	DNAJC22	3.42
cg24421668	chr5	179244452	-3.225	1.047	0.00288	0.91	SQSTM1	26.19
cg24900869	chr11	64216744	-1.381	0.4483	0.00288	0.91		6.12
cg02479211	chr13	111719677	-6.744	2.19	0.00289	0.91		19.19
cg10674293	chr13	34252418	-8.029	2.608	0.00289	0.91		48.23
cg21338660	chr20	24452007	-6.946	2.257	0.0029	0.91	TMEM90B	23.09
cg04780572	chr1	111097901	-1.117	0.3629	0.0029	0.91		3.17
cg19625237	chr3	85005177	-5.187	1.686	0.00291	0.91		38.38
cg03261948	chr6	30140417	-5.902	1.918	0.00291	0.91	TRIM15	46.88
cg08871010	chrX	49855003	-3.13	1.017	0.00291	0.91	CLCN5	78.46
cg02248037	chr6	31465876	-1.942	0.6314	0.00291	0.91	MICB	4.15
cg00553833	chr1	29447700	-2.898	0.942	0.00292	0.91	TMEM200B	52.36
cg09186122	chr2	241080394	-2.675	0.8699	0.00292	0.91	OTOS	23.38
cg20707156	chr11	123528115	-6.476	2.106	0.00292	0.91		79.07
cg04053163	chr8	17395113	-1.128	0.3668	0.00293	0.91	SLC7A2	91.12
cg25554316	chr8	2127476	-5.011	1.63	0.00293	0.91		34.04
cg14559574	chr13	112610799	-8.942	2.909	0.00293	0.91		47.79
cg00668937	chr10	134699597	-9.84	3.202	0.00294	0.91		54.16
cg23299445	chr15	73113226	-4.402	1.432	0.00294	0.91		20.46
cg17502810	chrX	39862172	-3.272	1.065	0.00294	0.91		65.43
cg03615207	chr18	12702659	-0.5515	0.1796	0.00296	0.91	CEP76	3.51
cg07142723	chr8	105431269	-1.87	0.6089	0.00296	0.91	DPYS	12.46
cg19284211	chr20	20347495	-4.428	1.442	0.00296	0.91	INSM1	17.01
cg20337093	chr10	89621678	-1.892	0.6164	0.00297	0.91	KILLIN	15.66
cg11963105	chr6	11988720	-4.46	1.453	0.00297	0.91		67.59
cg07503630	chr2	233351564	-3.511	1.144	0.00297	0.91	ECEL1	36.2
cg01005439	chr16	67204010	-2.887	0.9406	0.00297	0.91		31.99
ch.13.76200044F	chr13	77302043	-1.224	0.3988	0.00297	0.91		12.12
cg20617957	chr13	100085203	-3.098	1.009	0.00298	0.91		60.27
cg26442764	chr7	157294324	-7.399	2.411	0.00298	0.91		50.66
cg06992147	chr1	30584396	-1.082	0.3526	0.00298	0.91		3.84
cg00754426	chr20	37100437	-3.454	1.126	0.00298	0.91	RALGAPB	51.12
cg26263239	chr6	170564839	-3.394	1.106	0.00298	0.91	LOC154449	46.99
cg04066686	chr6	29580347	-6.329	2.063	0.00299	0.91	GABBR1	57.29
cg21833837	chr1	15250388	-1.8	0.5868	0.00299	0.91	KIAA1026	37.3
cg04844423	chr1	48188069	-3.583	1.168	0.00299	0.91		77.01
cg24347611	chr8	92611305	-5.816	1.896	0.00299	0.91		49.68
cg18000886	chrX	25034241	-7.595	2.477	0.003	0.91	ARX	35.4
cg08559772	chr13	28518317	-5.175	1.688	0.003	0.91	ATP5EP2	55.78
cg04124352	chr5	33892429	-4.879	1.591	0.00301	0.91	ADAMTS12	7.11
cg13355424	chr1	157165134	-3.776	1.232	0.00301	0.91		40.47
cg16885296	chr6	26284938	-0.6098	0.199	0.00301	0.91		2.14
cg01494075	chr17	70103034	-5.042	1.645	0.00302	0.91		27.93
cg14921275	chr11	67350511	-2.579	0.8419	0.00303	0.91	GSTP1	45.31
cg02430732	chr4	7106023	-5.021	1.639	0.00303	0.91	FLJ36777	59.97
cg04077199	chr22	24989175	-9.232	3.014	0.00303	0.91	GGT1	25.18
cg26687173	chr19	33623091	-5.851	1.91	0.00303	0.91	WDR88	63.51
cg17191715	chr8	86290878	-4.688	1.531	0.00303	0.91	CA1	66.19
cg03998719	chr16	7352528	-5.999	1.959	0.00304	0.91	A2BP1	43.03
cg09624684	chrX	152599453	4.626	1.511	0.00304	0.91	ZNF275	12.88
cg13405381	chr4	6024875	-6.753	2.207	0.00306	0.91		54.35
cg12225854	chr13	95619884	-8.803	2.877	0.00306	0.91		33.61
cg04200938	chr22	45665536	-2.967	0.9699	0.00306	0.91		20.78
cg14151259	chr6	19837015	-4.806	1.571	0.00307	0.91	ID4	7.27
cg22922242	chr19	11924686	-0.8649	0.2827	0.00307	0.91	ZNF440	6.95
cg01330096	chr13	112713372	-3.576	1.169	0.00307	0.91		15.25
cg05973132	chr2	240451894	-2.889	0.9448	0.00308	0.91		27.2
cg14477514	chr18	35124846	-2.915	0.9533	0.00308	0.91	BRUNOL4	31.76
cg03401379	chr1	149334215	-2.304	0.7536	0.00308	0.91		35.89
cg08016336	chr4	41181318	-1.566	0.5122	0.00308	0.91	APBB2	90.43
cg03709091	chr6	48036409	3.076	1.006	0.00308	0.91	C6orf138	5.19
cg23411735	chr2	62423075	-0.5592	0.183	0.00309	0.91	B3GNT2	5.16
cg02907638	chr3	134957197	-6.602	2.16	0.00309	0.91	EPHB1	40.53
cg10695325	chr4	81106463	-1.868	0.6113	0.0031	0.91	PRDM8	10.55
cg05708550	chr5	137688227	-0.8575	0.2807	0.0031	0.91	KDM3B	7.7
cg04156607	chr19	47923653	-4.839	1.584	0.0031	0.91	MEIS3	24.41
cg02886408	chr10	133796164	-0.476	0.1558	0.0031	0.91	BNIP3	2.98
cg00102093	chr1	232345923	-6.073	1.988	0.00311	0.91		55.22
cg02053092	chr6	119220428	-1.104	0.3614	0.00311	0.91	ASF1A	91.12
cg04872610	chr1	114448489	-3.009	0.9854	0.00312	0.91	AP4B1	40.49
cg10579818	chr19	34117242	-4.798	1.571	0.00312	0.91	CHST8	39.21
cg05864627	chr15	25323793	6.454	2.114	0.00312	0.91	SNORD116-14	71.51
cg05964133	chr11	127643816	-7.037	2.305	0.00313	0.91		72.68
cg15338449	chr15	83620910	-2.732	0.8951	0.00313	0.91	HOMER2	10.61
cg15120220	chr1	232065789	-1.449	0.4748	0.00313	0.91	DISC1	88.96
cg17696434	chr19	36506928	-1.863	0.6104	0.00313	0.91	CLIP3	80.22
cg00636390	chr8	57027352	-7.448	2.441	0.00313	0.91	MOS	61.45
cg05138892	chr16	86327786	-7.233	2.371	0.00315	0.91		42.97
cg09461420	chr7	155996361	-5.883	1.929	0.00315	0.91		21.41
cg18601057	chr19	38974950	-2.84	0.931	0.00315	0.91	RYR1	13.27
cg23087707	chr12	132863869	-7.525	2.467	0.00315	0.91	GALNT9	45.85
cg05978707	chr2	1204376	-4.883	1.601	0.00315	0.91	SNTG2	36.07
cg14655843	chr9	114688737	-2.366	0.7761	0.00316	0.91	UGCG	81.74
cg24044564	chr13	99115944	-1.069	0.3507	0.00317	0.91	STK24	93.9
cg01680573	chr19	19256777	-4.326	1.42	0.00317	0.91	LOC729991-MEF2B	18.29
cg13133560	chr1	5896461	-4.215	1.383	0.00318	0.91		32.97
cg19954471	chr13	113097315	-3.423	1.124	0.00318	0.91		25.59
cg01023827	chr8	144387696	-6.061	1.99	0.00318	0.91		73.32
cg05624199	chr19	41168318	-2.226	0.7309	0.00318	0.91		11.96
cg22081933	chr15	27128909	-4.86	1.596	0.00319	0.91	GABRA5	44.66
cg24994611	chr11	76781637	-2.979	0.9781	0.00319	0.91	CAPN5	85.52
cg09279512	chr1	201252510	-6.998	2.298	0.00319	0.91	PKP1	40.43
cg18582260	chr13	25085301	-2.567	0.8429	0.0032	0.91	PARP4	92.47
cg13186470	chr15	62686709	-5.638	1.852	0.0032	0.91		49.66
cg05915658	chrX	132552653	-2.354	0.7733	0.0032	0.91		25.83
cg08908987	chr8	10589905	5.796	1.904	0.00321	0.91		65.28
cg19943578	chr17	43483527	-2.663	0.8748	0.00321	0.91	ARHGAP27	85.19
cg14667192	chr10	1453030	-3.553	1.167	0.00321	0.91	ADARB2	42.8
cg13057857	chr1	70033389	-1.358	0.4461	0.00321	0.91		6.03
cg02367144	chr2	237146137	-7.598	2.497	0.00321	0.91	ASB18	11.78
cg16537756	chr20	48184832	-0.4001	0.1315	0.00321	0.91	PTGIS	2.68
cg20779334	chr6	168593168	-2.772	0.9109	0.00322	0.91		20.03
cg00871610	chr21	37093012	-6.045	1.987	0.00322	0.91	MIR802	40.69
cg09662754	chr1	24645805	-0.8223	0.2703	0.00322	0.91	GRHL3	4.58
cg08461752	chr10	43522343	-3.841	1.263	0.00322	0.91		28.6
cg04260955	chr1	225039676	-1.657	0.5447	0.00322	0.91		14.94
cg06514587	chrX	54666063	-3.028	0.9958	0.00323	0.91		5.79
cg24461369	chr1	26827759	-0.3901	0.1283	0.00323	0.91		2.8
cg15867711	chr2	218014162	-5.376	1.768	0.00324	0.91		78.11
cg16561657	chr7	156400711	-4.735	1.558	0.00324	0.91		10.53
cg03205103	chr5	38257541	-1.646	0.5414	0.00324	0.91	EGFLAM	4.77
cg03515871	chr12	132913728	-7.195	2.367	0.00324	0.91		62.37
cg00974149	chr17	56296512	-0.5769	0.1898	0.00324	0.91	MKS1	4.3
cg02875953	chr22	24989212	-8.223	2.705	0.00324	0.91	GGT1	20.48
cg25032983	chr17	45769809	-5.318	1.749	0.00325	0.91		61.1
cg13259095	chr8	1455354	4.401	1.448	0.00325	0.91	DLGAP2	53.46
cg18990483	chrX	69282003	-7.457	2.454	0.00325	0.91	OTUD6A	87.46
cg13998871	chr10	50902733	-3.432	1.13	0.00326	0.91	C10orf53	28.12
cg00679662	chr2	121538992	-4.714	1.552	0.00326	0.91		74.7
cg16714888	chr15	79586939	-4.019	1.323	0.00326	0.91	ANKRD34C	77.91
cg11908155	chr8	11625764	-1.58	0.5201	0.00326	0.91	NEIL2	88.6
cg08899593	chr12	132892613	-6.625	2.181	0.00327	0.91	GALNT9	69.57
cg02512611	chrX	50557800	-3.832	1.262	0.00327	0.91	SHROOM4	58.64
cg16003790	chr1	205909935	-3.911	1.288	0.00327	0.91	SLC26A9	38.67
cg07185181	chr3	156967557	-1.768	0.5821	0.00327	0.91		91.59
cg05936516	chr5	114507066	-7.853	2.586	0.00328	0.91	TRIM36	49.79
cg02616808	chr5	176236654	-0.5863	0.1931	0.00328	0.91	UNC5A	2.75
cg23425280	chr12	56401806	-2.007	0.6611	0.00328	0.91		17.46
cg25730851	chr19	17531370	-2.527	0.8327	0.0033	0.91	FAM125A	14.74
cg13603332	chr9	108053809	-2.216	0.7303	0.0033	0.91	SLC44A1	17.86
cg05598581	chr1	48179783	-8.28	2.729	0.0033	0.91		54.5
cg17410746	chr19	54663908	-0.7992	0.2635	0.00331	0.91	TMC4	5.83
cg16642894	chrX	70128608	-4.318	1.423	0.00331	0.91	TEX11	26.85
cg09138780	chr7	157294502	-3.601	1.187	0.00331	0.91		22.83
cg20566484	chr14	94489832	-3.359	1.108	0.00332	0.91		50.55
cg20883723	chr12	105143826	-5.752	1.897	0.00332	0.91	CHST11	67.19
cg05962239	chr3	154798079	-0.4377	0.1444	0.00333	0.91	MME	3.28
cg02380750	chr20	61661411	-3.785	1.249	0.00333	0.91		37.17
cg01662158	chr6	156030265	-6.203	2.047	0.00334	0.91		51.8
cg13331550	chr1	151118416	-2.615	0.8632	0.00334	0.91	SEMA6C	9.51
cg27618240	chr7	20824770	-0.4841	0.1598	0.00335	0.91	SP8	2.6
cg25957599	chr6	166635593	-3.539	1.168	0.00335	0.91		48.78
cg17672101	chr19	3825630	-3.84	1.268	0.00335	0.91	ZFR2	38.71
cg26097504	chr15	40857435	-0.3595	0.1187	0.00335	0.91	C15orf57	2.82
cg17383222	chrX	48823848	-3.616	1.194	0.00335	0.91	KCND1	79.28
cg18969004	chr6	31164743	-7.247	2.393	0.00335	0.91	HCG27	43.2
cg22979123	chr15	69680988	-2.376	0.7846	0.00336	0.91	PAQR5	63.34
cg05881745	chr4	1409557	-6.026	1.99	0.00336	0.91		57.04
cg00582663	chr17	7815834	-2.433	0.8036	0.00336	0.91	CHD3	70.4
cg19510318	chr12	57913710	-0.7022	0.2319	0.00336	0.91	DDIT3	6.35
cg13807509	chr11	65667116	-4.194	1.385	0.00336	0.91	FOSL1	13.83
cg14120827	chr9	88973574	-1.009	0.3332	0.00337	0.91		92.9
cg17126142	chr6	73329988	-2.734	0.9032	0.00337	0.91		8.07
cg22257941	chr6	29796086	-4.52	1.493	0.00337	0.91	HLA-G	16.47
cg04942251	chr11	63687247	-5.841	1.93	0.00337	0.91		53.7
cg17654011	chr22	30234213	-0.4288	0.1417	0.00338	0.91	ASCC2	2.3
cg06974461	chr20	56064934	-3.538	1.169	0.00338	0.91	HMGB1L1	81.34
cg21170001	chr4	188046444	-5.095	1.684	0.00338	0.91		66.7
cg15064086	chr6	1075978	-6.226	2.058	0.00338	0.91	LOC285768	34.2
cg17747265	chr1	1875780	-2.593	0.8574	0.00339	0.91		16.11
cg07346310	chr6	17282354	-7.721	2.553	0.00339	0.91	RBM24	27.12
cg08462988	chr3	147087225	11.05	3.653	0.0034	0.91		30.22
cg08206079	chr4	8386188	1.941	0.6418	0.0034	0.91	ACOX3	85
cg19754833	chrX	110039080	6.037	1.997	0.00341	0.91	CHRDL1	11.07
cg23444418	chr13	28547617	-3.745	1.239	0.00341	0.91		63.25
cg23400413	chr14	89959574	-3.924	1.298	0.00341	0.91	FOXN3	74.06
cg14794281	chr19	44324467	-6.38	2.111	0.00341	0.91	LYPD5	59.79
cg00235933	chr5	79865808	-2.013	0.6659	0.00341	0.91	ANKRD34B	7.1
cg03814389	chr4	2388906	-2.338	0.7736	0.00341	0.91	ZFYVE28	87.86
cg05852395	chr17	72589093	-7.077	2.342	0.00342	0.91	CD300LD	26.44
cg14155972	chr9	138990824	-5.044	1.67	0.00343	0.91		66.82
cg05244766	chr11	67350499	-3.724	1.233	0.00343	0.91	GSTP1	66.21
cg15153131	chr7	31003000	-7.002	2.319	0.00344	0.91	GHRHR	66.59
cg15771432	chr7	157477308	-8.08	2.676	0.00344	0.91	PTPRN2	33.4
cg25427233	chr11	120435560	-6.644	2.2	0.00344	0.91		20.21
cg07159397	chr1	163532110	-4.75	1.573	0.00345	0.91		69.44
cg15444626	chr17	48205558	-2.816	0.9327	0.00345	0.91	SAMD14	41.34
cg05298088	chr22	50469442	-4.818	1.596	0.00345	0.91	TTLL8	45
cg21103074	chr6	31105777	-5.103	1.69	0.00345	0.91	PSORS1C1	17.89
cg15831743	chr5	122421924	-6.163	2.041	0.00345	0.91		19.53
cg00525683	chr5	156948581	-4.963	1.644	0.00345	0.91	ADAM19	42.05
cg10106804	chr1	35258594	-3.577	1.185	0.00347	0.91	GJA4	3.74
cg07835141	chr17	8817218	-4.188	1.389	0.00348	0.91	PIK3R5	40.88
cg03296248	chr13	110918516	-3.428	1.137	0.00348	0.91	COL4A1	27.83
cg16771783	chr10	82116392	-2.679	0.8883	0.00348	0.91	DYDC2	4.4
cg00421693	chr5	118689293	-4.93	1.635	0.00348	0.91	TNFAIP8	62.66
cg14443692	chr9	131669997	-1.613	0.5347	0.00348	0.91	LRRC8A	90.46
cg07356745	chr10	86259688	-1.487	0.4933	0.00349	0.91	FAM190B	88.31
cg15013496	chr18	76745056	-3.795	1.259	0.0035	0.91	SALL3	24.41
cg22350578	chr17	33470664	-4.523	1.5	0.0035	0.91	NLE1	46.79
cg02641337	chr4	4867387	-6.884	2.284	0.0035	0.91		33.61
cg02386311	chr16	12073297	-1.497	0.4966	0.0035	0.91	RUNDC2A	90.69
cg24977670	chr5	10973629	-9.293	3.083	0.0035	0.91	CTNND2	49.13
cg03769383	chr12	41583367	-5.073	1.683	0.00351	0.91	PDZRN4	16.56
cg08382926	chr11	121558872	-2.711	0.8996	0.00351	0.91		10.06
cg02549595	chr16	85947219	-1.892	0.628	0.00351	0.91	IRF8	86.16
cg04064452	chr2	242486462	-2.665	0.8846	0.00351	0.91		17.14
cg11077225	chr11	94300493	-11.73	3.892	0.00351	0.91	PIWIL4	47.59
cg23716101	chr14	50155118	-1.028	0.3412	0.00352	0.91	POLE2	5.53
cg00998782	chr1	152815459	-3.947	1.31	0.00352	0.91	LCE6A	75.12
cg10002133	chr15	88798448	-3.093	1.027	0.00352	0.91	NTRK3	12.84
cg23095010	chr10	72072551	-3.891	1.292	0.00352	0.91	LRRC20	43.98
cg24867146	chr1	36273870	-0.3685	0.1223	0.00352	0.91	EIF2C4	3.48
cg17350432	chr4	841569	-3.422	1.136	0.00353	0.91		54.64
cg14530295	chr4	76932316	-0.8862	0.2943	0.00353	0.91	ART3	92.73
cg04467334	chr11	6291927	-3.373	1.12	0.00354	0.91	CCKBR	53.02
cg04253876	chr2	30453758	-2.326	0.7727	0.00354	0.91	LBH	39.19
cg02398319	chr12	130934883	-3.509	1.166	0.00355	0.91	RIMBP2	88.15
cg13446689	chr1	172328377	2.834	0.9416	0.00355	0.91	DNM3	22.65
cg14789175	chr1	11534690	-2.789	0.927	0.00356	0.91		19.96
cg04803676	chr12	130936310	-7.833	2.603	0.00356	0.91	RIMBP2	64.64
cg05938889	chr8	10583827	6.045	2.009	0.00356	0.91	SOX7	68.44
cg25561409	chr6	28477957	-1.966	0.6535	0.00356	0.91	GPX6	87.43
cg14696996	chr19	15285081	-3.698	1.23	0.00357	0.91	NOTCH3	86.5
cg10520672	chr16	86018680	-5.401	1.796	0.00357	0.91		39.43
cg13866263	chr6	169092843	-3.966	1.319	0.00357	0.91		78.69
cg06577850	chr7	84002356	-1.317	0.4381	0.00357	0.91		91.6
cg11843061	chr5	108823921	-10.87	3.615	0.00357	0.91		59.83
cg17036419	chr1	161691663	-3.676	1.222	0.00357	0.91	FCRLB	78.09
cg04793888	chr7	141954798	-6.813	2.266	0.00357	0.91	TRYX3	65.32
cg06637330	chr5	3587851	-1.534	0.5103	0.00358	0.91		6.39
cg23603782	chr4	173884384	-2.716	0.9034	0.00358	0.91	GALNTL6	60.5
cg07395055	chr2	118569210	-7.851	2.612	0.00359	0.91		40.34
cg10103373	chr2	241080193	-2.398	0.7976	0.00359	0.91	OTOS	35.76
ch.2.217484879F	chr2	217776634	-0.7908	0.2631	0.00359	0.91		5.14
cg05730385	chr10	1939683	-7.691	2.559	0.00359	0.91		42.59
cg05376505	chr12	3602286	-6.137	2.042	0.00359	0.91	PRMT8	20.57
cg06230206	chr11	126456119	-4.605	1.532	0.00359	0.91	KIRREL3	17.76
cg24311251	chr13	44453387	-1.042	0.3466	0.00359	0.91	CCDC122	5.9
cg13213814	chr11	69060542	-4.24	1.411	0.00359	0.91	MYEOV	80.5
cg12303623	chr10	75335352	-3.706	1.233	0.00359	0.91	USP54	60.75
cg18841452	chr8	2046333	-5.304	1.765	0.0036	0.91	MYOM2	59.46
cg03438305	chr1	152082925	-4.376	1.457	0.0036	0.91	TCHH	15.9
cg05907238	chr11	94300501	-10.31	3.43	0.0036	0.91	PIWIL4	31.32
cg19175386	chr12	115134496	-5.01	1.668	0.00361	0.91		77.63
cg24777564	chr5	33563927	-5.552	1.849	0.00361	0.91	ADAMTS12	51.75
cg09875150	chr7	72849964	-4.473	1.489	0.00361	0.91	FZD9	45.25
cg11481675	chr8	32504965	-4.504	1.5	0.00361	0.91	NRG1	34.67
cg07744832	chr12	100537267	-2.528	0.8419	0.00362	0.91	UHRF1BP1L	80.66
cg07215407	chr1	41131559	-1.117	0.3719	0.00362	0.91	RIMS3	7.61
cg21088488	chr7	44105721	2.949	0.9821	0.00362	0.91	PGAM2	19.31
cg07053699	chr16	31440866	-2.313	0.7704	0.00362	0.91	COX6A2	28.05
cg03337093	chr9	135463171	-6.693	2.229	0.00362	0.91	BARHL1	40.97
cg18766475	chr1	179923022	-4.215	1.404	0.00363	0.91	CEP350	22.36
cg17856544	chr19	56347722	-5.397	1.798	0.00363	0.91	NLRP11	77.79
cg00383020	chr1	23002541	-1.843	0.6141	0.00363	0.91		82.42
cg21445398	chr2	125425654	-4.027	1.341	0.00363	0.91	CNTNAP5	14.99
cg12163823	chr2	242673721	-0.6789	0.2262	0.00364	0.91	D2HGDH	3.84
cg01598222	chr5	65221537	-0.4065	0.1355	0.00364	0.91	ERBB2IP	3.69
cg15682194	chr11	69925136	-1.782	0.5939	0.00364	0.91	ANO1	21.05
cg08448074	chr17	80268958	-3.259	1.086	0.00364	0.91		43.47
cg03070989	chr19	34311482	-7.915	2.639	0.00365	0.91		15
cg22889918	chr10	115024317	-4.852	1.617	0.00365	0.91		68.38
cg17875227	chrX	102941928	3.881	1.294	0.00366	0.91	MORF4L2	10.09
cg15692052	chr13	47472250	-1.899	0.6333	0.00366	0.91	HTR2A	32.05
cg25036261	chr2	51254823	-5.27	1.758	0.00366	0.91	NRXN1	48.32
cg03929366	chr8	105377722	-4.695	1.567	0.00368	0.91		47.64
cg11759749	chr6	166100693	-2.35	0.7843	0.00369	0.91		78.25
cg03840075	chr15	25299157	-6.853	2.288	0.00369	0.91	SNORD116-2	67.15
cg09883851	chr15	50344782	-3.499	1.168	0.00369	0.91	ATP8B4	64.33
cg08141395	chr11	95987382	-6.239	2.083	0.00369	0.91	MAML2	55.04
cg08452348	chr5	134303703	-4.025	1.344	0.00369	0.91	CATSPER3	80.02
cg26940261	chr12	105725112	-1.679	0.5603	0.00369	0.91	C12orf75	18.77
cg21062059	chr19	54677144	-2.001	0.6679	0.0037	0.91	MBOAT7	11.61
cg05528102	chr5	71403804	-3.019	1.008	0.0037	0.91	MAP1B	12.18
cg01559502	chr5	160154401	-2.211	0.7384	0.0037	0.91	ATP10B	21.69
cg22734427	chr11	69684941	-4.13	1.38	0.00371	0.91		69.28
cg11322797	chr5	132155450	-7.226	2.413	0.00371	0.91		38.36
cg13325208	chr15	82042705	-1.215	0.4059	0.00372	0.91		91.48
cg10503856	chr2	127643858	-4.479	1.496	0.00372	0.91		32.49
cg14536433	chr19	49829842	-2.293	0.7659	0.00372	0.91	SLC6A16	87.36
cg07209624	chr10	13627505	-5.694	1.902	0.00372	0.91	PRPF18	60.75
cg19547844	chr15	92934441	-6.259	2.091	0.00372	0.91		47.35
cg01136167	chr7	65037704	6.926	2.314	0.00372	0.91		18.21
cg07437235	chr16	30087031	-0.6383	0.2133	0.00373	0.91	PPP4C	4.09
cg14107638	chrX	151286380	-4.096	1.369	0.00373	0.91	MAGEA5	65.84
cg09883841	chr11	64360872	-3.044	1.017	0.00373	0.91	SLC22A12	45.29
cg08777147	chrX	39953550	4.42	1.477	0.00373	0.91	BCOR	9.45
cg09387229	chr14	47120507	-4.908	1.64	0.00373	0.91	RPL10L	60.69
cg06704518	chr8	11565530	-4.855	1.623	0.00373	0.91	GATA4	16.71
cg23142890	chr14	104865792	-5.01	1.674	0.00373	0.91		82.21
cg20333696	chr14	88661671	4.155	1.389	0.00373	0.91	KCNK10	16.28
cg02607779	chr2	208030673	-4.69	1.568	0.00374	0.91	KLF7	23.23
cg26719062	chr6	30095349	-7.641	2.555	0.00375	0.91		23.95
cg18055125	chr10	77163373	-2.901	0.9702	0.00375	0.91	C10orf41	7.98
cg07116851	chr12	58146173	-0.4093	0.1369	0.00376	0.91	CDK4	2.77
cg12645284	chr15	79092878	-8.965	2.999	0.00377	0.91	ADAMTS7	62.28
cg03964233	chr1	115396277	-4.581	1.533	0.00377	0.91	SYCP1	58.65
cg19402314	chr1	173362434	4.1	1.372	0.00377	0.91		29.15
cg11126762	chr5	38846973	-4.014	1.343	0.00377	0.91	OSMR	56.3
cg24389034	chr6	169977608	-4.141	1.386	0.00377	0.91	WDR27	54.4
cg01997878	chr4	111509090	-2.017	0.6751	0.00378	0.91		89.68
cg02958895	chr1	46999348	-2.004	0.6708	0.00378	0.91		23.58
cg16185125	chr7	41745376	-6.88	2.303	0.00378	0.91	LOC285954	17.98
cg08716013	chr10	7290519	2.088	0.6991	0.00379	0.91	SFMBT2	82.38
cg25821785	chr3	50403130	-3.032	1.015	0.00379	0.91	CACNA2D2	26.58
cg22823767	chrX	18373028	4.13	1.383	0.00379	0.91	SCML2	14.71
cg07282816	chr17	26711393	-3.25	1.088	0.00379	0.91	SARM1	68.42
cg01375994	chrX	3261645	-5.699	1.908	0.00379	0.91	MXRA5	30.23
cg15114440	chr20	2780680	-4.522	1.514	0.00379	0.91	CPXM1	18.13
cg19873382	chr6	127439539	-3.335	1.117	0.0038	0.91	RSPO3	9.98
cg15937641	chr1	117529619	-6.961	2.331	0.0038	0.91	PTGFRN	49.98
cg04955405	chr10	7409524	-0.8177	0.2738	0.0038	0.91	SFMBT2	94.37
cg26604359	chr19	15586845	-3.898	1.306	0.00381	0.91	PGLYRP2	27.98
cg13754552	chr4	37979627	-0.3571	0.1197	0.00381	0.91	TBC1D1	3.42
cg15141592	chr12	48207044	-3.979	1.333	0.00381	0.91	HDAC7	27.63
cg16698623	chr10	131412968	-4.892	1.639	0.00382	0.91	MGMT	54.97
cg00053373	chr17	7554827	-4.201	1.408	0.00382	0.91	ATP1B2	17.02
cg25689649	chr19	17336377	-2.86	0.9583	0.00382	0.91	OCEL1	41.51
cg04482331	chr6	44119598	-1.997	0.6691	0.00382	0.91	TMEM63B	16.47
cg02297616	chr1	40255140	-4.462	1.495	0.00382	0.91	BMP8B	20.34
cg17296990	chr1	224528783	-8.54	2.862	0.00382	0.91		45.13
cg26028315	chr3	5140053	-3.445	1.155	0.00382	0.91		56.84
cg14244439	chr9	94561075	-3.528	1.182	0.00383	0.91	ROR2	30.25
cg13206920	chr17	48046859	-1.909	0.6399	0.00383	0.91	DLX4	7.59
cg09718037	chr12	117042854	-6.658	2.232	0.00383	0.91		49.98
cg07224221	chr3	46539013	-3.379	1.133	0.00383	0.91	RTP3	77.22
cg12710376	chr15	88495888	-5.796	1.943	0.00383	0.91	NTRK3	81.47
cg12360424	chr4	54568961	-5.615	1.882	0.00383	0.91		38.8
cg23756381	chr17	48450910	-2.16	0.7243	0.00384	0.91	EME1	10.65
cg04892182	chr1	33231382	3.128	1.049	0.00384	0.91	KIAA1522	87.76
cg21058520	chr6	100914733	-6.845	2.295	0.00384	0.91		18.84
cg26424956	chr6	34101526	-2.284	0.7658	0.00384	0.91	GRM4	42.18
cg12483813	chr11	72853406	-0.3326	0.1115	0.00385	0.91	FCHSD2	3.17
cg01350680	chr10	124903314	-5.757	1.931	0.00386	0.91		26
cg21543987	chr7	1272486	-3.466	1.163	0.00386	0.91	UNCX	15.21
cg27289662	chr15	28272656	-8.43	2.828	0.00386	0.91	OCA2	34.81
cg02133070	chr4	104637628	-6.868	2.304	0.00386	0.91	TACR3	52.97
cg20287050	chr17	54886370	-1.457	0.4888	0.00386	0.91	C17orf67	92.03
cg26702212	chr1	1005170	-3.234	1.085	0.00387	0.91		53.1
cg12566747	chr19	13134817	-4.219	1.416	0.00387	0.91	NFIX	23.65
cg20385508	chr2	128180829	-3.355	1.126	0.00387	0.91	PROC	6.69
cg22202490	chr20	46577360	-9.277	3.113	0.00387	0.91		62.09
cg15485560	chr20	21000369	-6.146	2.062	0.00387	0.91		58.52
cg10243075	chr19	13615439	9.283	3.115	0.00387	0.91	CACNA1A	55.81
cg03441250	chr17	2649784	-3.709	1.245	0.00388	0.91		31.82
cg07864297	chr14	76837569	-6.935	2.328	0.00388	0.91	ESRRB	38.09
cg02510091	chr5	109024799	-0.4033	0.1354	0.00388	0.91	MAN2A1	3.28
cg15673540	chr17	40171932	-1.162	0.3902	0.00389	0.91	NKIRAS2	9.79
cg04492858	chr10	133558786	-6.418	2.155	0.00389	0.91		17.95
cg20815339	chr4	7435357	-3.384	1.137	0.00389	0.91	PSAPL1	35.21
cg24421094	chr2	11810597	-4.648	1.561	0.0039	0.91	NTSR2	24.56
cg12412427	chr11	119194512	-1.087	0.3652	0.0039	0.91		19.3
cg18902742	chr3	62358610	-7.801	2.62	0.0039	0.91	FEZF2	24.51
cg14571710	chr6	30655896	-2.083	0.6997	0.0039	0.91	KIAA1949	41.05
cg02710163	chr1	50799676	-3.512	1.18	0.0039	0.91		50.49
cg05014842	chr2	239225457	-2.631	0.8839	0.0039	0.91		88.11
cg22083639	chr8	70747646	-0.8371	0.2812	0.0039	0.91	SLCO5A1	3.56
cg19758173	chr10	1516143	-6.69	2.247	0.00391	0.91	ADARB2	28.37
cg18314695	chr19	36054621	-4.567	1.534	0.00391	0.91	ATP4A	35.54
cg12675906	chr10	15520757	8.67	2.914	0.00392	0.91		75.8
cg16716608	chr7	102715129	-0.5468	0.1838	0.00392	0.91	ARMC10	4.05
cg24019337	chr10	13688030	-0.8272	0.2781	0.00393	0.91	FRMD4A	92.72
cg19403178	chr1	111096045	-4.583	1.541	0.00393	0.91		37.21
cg27012421	chr12	77092891	-3.044	1.024	0.00394	0.91		34.56
cg07992659	chr7	33961367	3.316	1.115	0.00394	0.91	BMPER	17.69
cg13413488	chr9	130921913	-4.83	1.624	0.00395	0.91	C9orf16	43.19
cg21517158	chr17	80889693	-1.601	0.5384	0.00395	0.91	TBCD	86.47
cg16358044	chr4	164245970	-7.099	2.388	0.00395	0.91	NPY1R	50.39
cg14140673	chr12	131118654	-3.105	1.045	0.00395	0.91		33.57
cg21010178	chr1	17530227	-5.089	1.712	0.00396	0.91	PADI1	71.5
cg10680210	chr11	64107158	-1.91	0.6426	0.00396	0.91	CCDC88B	87.42
cg14192259	chr12	133014881	-4.9	1.649	0.00396	0.91		37.21
cg11942936	chr10	77169689	-1.993	0.6707	0.00397	0.91		15.69
cg13336485	chr6	32172007	-1.925	0.6479	0.00397	0.91	NOTCH4	33.68
cg27357306	chr10	63657059	-3.22	1.084	0.00398	0.91		35.5
cg24391279	chr8	1708526	-2.738	0.9219	0.00398	0.91		16.94
cg05413957	chr7	6547591	-3.324	1.119	0.00398	0.91	GRID2IP	75.8
cg03720758	chr7	2720689	-0.5935	0.1998	0.00398	0.91	AMZ1	2.74
cg13897675	chr1	1374310	1.004	0.338	0.00398	0.91	VWA1	96.04
cg01115378	chr2	46739832	-7.035	2.369	0.00399	0.91	ATP6V1E2	65.97
cg13869484	chr1	9140563	-3.666	1.235	0.00399	0.91	SLC2A5	75.13
cg17001034	chr1	55008516	-2.251	0.7581	0.00399	0.91		23.99
cg10598168	chr5	147647955	-4.253	1.432	0.00399	0.91	SPINK5L3	82.75
cg01213557	chr13	30114943	-4.262	1.435	0.004	0.91	SLC7A1	45.6
cg08551248	chr1	40255129	-3.769	1.269	0.004	0.91	BMP8B	16.54
cg14443726	chr9	129468049	-1.346	0.4533	0.004	0.91		5.05
cg12424293	chr18	77273440	-7.334	2.471	0.004	0.91	NFATC1	58.57
cg03675258	chr19	13124691	-7.361	2.48	0.00401	0.91	NFIX	26.66
cg27445522	chr1	225841201	-0.6741	0.2271	0.00401	0.91	ENAH	4.04
cg24872851	chr7	4265468	-1.825	0.6151	0.00401	0.91	SDK1	87.85
cg12568898	chr13	53424049	7.83	2.639	0.00401	0.91	PCDH8	34.18
cg02451691	chr6	105721586	-1.188	0.4005	0.00401	0.91		87.53
cg02461011	chr15	90777825	-1.654	0.5576	0.00402	0.91	C15orf58	11.44
cg23475371	chr21	31311842	-5.015	1.691	0.00402	0.91	GRIK1	21.32
cg27298262	chr16	90076316	-2.578	0.8689	0.00402	0.91	DBNDD1	74.45
cg06251078	chr12	7342233	-0.3062	0.1032	0.00402	0.91	PEX5	3.71
cg14735704	chr18	11749182	-5.908	1.991	0.00402	0.91	GNAL	73.22
cg09567485	chr16	67203753	-2.862	0.9647	0.00402	0.91	HSF4	11.83
cg07799005	chr11	65265684	-2.112	0.7122	0.00403	0.91	MALAT1	16.49
cg05742082	chr12	129636122	-6.747	2.275	0.00403	0.91	TMEM132D	92.42
cg24358785	chr6	160783793	-3.981	1.342	0.00404	0.91	SLC22A3	32.7
cg22104063	chr7	6435090	-2.134	0.7195	0.00404	0.91	RAC1	86.69
cg06117153	chr16	85203932	-3.854	1.3	0.00404	0.91		26.46
cg03977782	chr3	113251680	-4.422	1.492	0.00405	0.91	SIDT1	8.14
cg07753203	chr9	127539056	-3.521	1.188	0.00405	0.91	OLFML2A	62.24
cg23097509	chr1	21113554	-0.4	0.135	0.00405	0.91	HP1BP3	2.15
cg18770350	chr1	236849966	-1.383	0.4665	0.00406	0.91	ACTN2	2.09
cg23282442	chr8	11225832	-4.74	1.6	0.00407	0.91	C8orf12	57.38
cg24197470	chr14	80328091	-2.481	0.8374	0.00407	0.91	NRXN3	85.86
cg05937292	chr5	77269342	-0.9728	0.3284	0.00407	0.91		3.76
cg10169539	chr14	51296612	-2.703	0.9126	0.00407	0.91	NIN	21.56
cg00148587	chrX	49642080	-4.631	1.563	0.00407	0.91	LOC158572	63.83
cg27332583	chr18	35150602	-2.066	0.6974	0.00408	0.91		19.64
cg02022375	chr17	39197721	-2.313	0.7808	0.00408	0.91	KRTAP1-1	85.57
cg06377635	chr17	9862924	-1.955	0.6601	0.00408	0.91	GAS7	13.46
cg20243285	chr1	44584518	2.338	0.7898	0.00409	0.91	KLF17	90.58
cg03117544	chr1	27526147	-1.018	0.3439	0.00409	0.91		91.67
cg08642716	chr1	3213431	-4.638	1.567	0.00409	0.91	PRDM16	32.46
cg14381448	chr17	42336559	-2.704	0.9133	0.0041	0.91	SLC4A1	82.35
cg13416129	chr9	140037808	-2.91	0.9832	0.0041	0.91	GRIN1	27.85
cg15156029	chr1	3234644	-7.478	2.526	0.0041	0.91	PRDM16	64.57
cg05048730	chr11	58208576	-8.075	2.728	0.0041	0.91	OR5B12	69.15
cg06625640	chr2	119765927	-2.603	0.8796	0.00411	0.91		18.49
cg09428251	chr8	68658408	-0.8498	0.2872	0.00411	0.91	CPA6	5.87
cg15610027	chr18	32173227	-7.808	2.639	0.00412	0.91	DTNA	23.24
cg24170687	chr15	57598683	-0.4027	0.1361	0.00412	0.91	LOC283663	3.86
cg14126020	chr20	61149009	-3.266	1.104	0.00413	0.91	C20orf166	12.14
cg10730148	chr10	134837226	-5.763	1.949	0.00413	0.91		51.15
cg01392481	chr11	6631286	-1.909	0.6456	0.00414	0.91	ILK	77.67
cg13442201	chr1	221908735	-2.042	0.6906	0.00414	0.91	DUSP10	83.85
cg25460143	chr1	154474800	-4.714	1.594	0.00414	0.91	TDRD10	15.67
cg14864542	chr12	108937164	-3.943	1.334	0.00414	0.91	SART3	71.73
cg14894368	chr19	50869332	-3.691	1.248	0.00414	0.91	NAPSA	61.59
cg07115110	chr3	46250024	-1.04	0.3519	0.00414	0.91	CCR1	6.9
cg08965655	chr17	710977	-3.34	1.13	0.00415	0.91	NXN	45.22
cg04738169	chrX	50027319	-4.292	1.452	0.00415	0.91	CCNB3	49.36
cg04593538	chr17	41740208	-3.335	1.128	0.00415	0.91	MEOX1	54.79
cg15995070	chr19	19253185	-5.467	1.85	0.00416	0.91		56.73
cg24748746	chr7	155738916	-5.068	1.715	0.00416	0.91		22.99
cg16407323	chr8	139926686	-6.356	2.151	0.00416	0.91	COL22A1	20.35
cg18531004	chr3	128564980	6.621	2.241	0.00416	0.91		11.92
cg19062489	chr19	15662114	-4.671	1.581	0.00417	0.91	CYP4F22	15.81
cg00076538	chr5	38257555	-2.635	0.892	0.00417	0.91	EGFLAM	12.24
cg20095560	chr19	30054873	-3.93	1.33	0.00417	0.91	VSTM2B	46.59
cg17223593	chrX	132549297	5.029	1.703	0.00417	0.91	GPC4	13.3
cg11870021	chr17	21913158	-8.647	2.927	0.00417	0.91		42.03
cg26845278	chr1	16763671	-1.608	0.5445	0.00418	0.91	SPATA21	88.35
cg14737286	chr10	131761206	-5.461	1.849	0.00418	0.91	EBF3	24.73
cg08778148	chr2	188406934	-1.049	0.3552	0.00419	0.91	TFPI	91.72
cg15843825	chr7	155627253	-2.083	0.7056	0.00419	0.91		23.79
cg27394136	chr17	62492387	-1.756	0.5948	0.00419	0.91	POLG2	12.09
cg15686385	chr4	17299372	-7.574	2.565	0.00419	0.91		23.07
cg22077481	chr1	18965091	-5.481	1.856	0.00419	0.91	PAX7	43.07
cg25248094	chrX	123480304	-3.53	1.196	0.00419	0.91	SH2D1A	72.07
cg07964553	chr4	113435544	-1.153	0.3905	0.00419	0.91	NEUROG2	3.34
cg19554294	chr19	53761868	-4.905	1.661	0.00419	0.91	VN1R2	31.61
cg24202485	chr5	1009457	-4.678	1.585	0.0042	0.91	NKD2	17.79
cg01145119	chr8	144441955	-4.437	1.503	0.0042	0.91		36.99
cg09063683	chr5	37890150	-5.425	1.838	0.0042	0.91		35.17
cg18829827	chr5	122422500	-5.355	1.814	0.0042	0.91		29.14
cg16361966	chr10	124905786	-4.151	1.406	0.0042	0.91		42.9
cg23980059	chr4	3671380	-4.283	1.451	0.0042	0.91		52
cg04301682	chr4	76598670	-0.5373	0.1821	0.00421	0.91	G3BP2	4.98
cg10207553	chr15	65277977	-2.079	0.7046	0.00422	0.91	SPG21	7.9
cg13490729	chr14	23779307	-1.249	0.4234	0.00422	0.91	BCL2L2	87.59
cg17435307	chr19	47925618	-3.489	1.183	0.00422	0.91		11.32
cg02793507	chr6	28478052	-2.31	0.783	0.00422	0.91	GPX6	86.82
cg08242576	chr1	153177188	-6.649	2.254	0.00423	0.91	LELP1	43.45
cg18782201	chr19	46376597	-3.788	1.284	0.00423	0.91	FOXA3	54.71
cg07625630	chr6	31382118	-4.568	1.549	0.00423	0.91	MICA	60.26
cg06570432	chr4	7301176	-4.877	1.654	0.00424	0.91	SORCS2	34.01
cg22374485	chr12	21927425	8.046	2.729	0.00424	0.91	KCNJ8	14.34
cg20219790	chr10	135434000	-6.764	2.294	0.00424	0.91		54.97
cg08469845	chr17	39676096	-3.15	1.068	0.00424	0.91	KRT15	70.17
cg20084184	chr4	1148524	-5.137	1.742	0.00424	0.91		37.02
cg15726813	chr5	164556974	-8.306	2.817	0.00424	0.91		72.28
cg26777760	chrX	132092564	6.127	2.078	0.00424	0.91	HS6ST2	20.25
cg15977719	chr7	25021503	-0.7743	0.2627	0.00424	0.91		3.68
cg22255702	chrX	75006485	-7.71	2.615	0.00425	0.91	MAGEE2	75.28
cg16734526	chr18	6733414	-4.423	1.501	0.00425	0.91		46.59
cg15174021	chr8	101693194	-0.722	0.245	0.00425	0.91		5.42
cg18034368	chr10	127262250	-3.876	1.315	0.00425	0.91	LOC100169752	31.77
cg27217748	chr12	132569568	-0.7777	0.2639	0.00425	0.91	EP400NL	5.41
cg06180389	chr1	111436823	-2.042	0.6928	0.00426	0.91	CD53	20.9
cg15745401	chr11	72974126	-3.336	1.132	0.00426	0.91	P2RY6	30.86
cg24935556	chr2	21291088	-3.681	1.249	0.00426	0.91		40.85
cg20525183	chr22	45405768	-0.4803	0.163	0.00426	0.91	PHF21B	3.33
cg24351003	chr10	88013210	-2.457	0.834	0.00427	0.91	GRID1	11.42
cg02764055	chr15	68110824	-4.642	1.576	0.00427	0.91		38.69
cg21479786	chr17	39507664	-2.007	0.6813	0.00427	0.91	KRT33A	88.74
cg24808891	chr10	118500755	-6.719	2.281	0.00428	0.91	HSPA12A	33.12
cg16562959	chr6	166419479	-6.202	2.106	0.00428	0.91		11.05
cg15737302	chr11	118302063	1.862	0.6324	0.00428	0.91		25.58
cg21554723	chr19	46438944	-2.766	0.9394	0.00429	0.91		29.72
cg01123739	chr4	2398557	-9.135	3.103	0.0043	0.91	ZFYVE28	51.3
cg23430652	chr1	1565027	-3.554	1.208	0.0043	0.91	MIB2	65.7
cg11830695	chr3	52007678	-0.3816	0.1296	0.00431	0.91	ABHD14B	2.78
cg08496775	chr8	80523226	-8.816	2.995	0.00431	0.91	STMN2	29.33
cg00697812	chrX	154488728	-8.404	2.856	0.00431	0.91	RAB39B	67.26
cg24747396	chr3	52445239	-0.8501	0.2889	0.00432	0.91	PHF7	6.55
cg04406873	chr7	65509572	-4.933	1.677	0.00432	0.91		9.09
cg04136456	chr1	11413470	-2.285	0.7765	0.00432	0.91		19.67
cg25044514	chr2	96786040	-2.119	0.7202	0.00432	0.91		80.5
cg22669060	chr21	34774882	-1.891	0.6428	0.00432	0.91	IFNGR2	4.83
cg26366833	chr17	72709500	-2.402	0.8167	0.00433	0.91	RAB37	24.49
cg26837853	chr8	3970118	-4.054	1.378	0.00433	0.91	CSMD1	24.66
cg07445167	chr11	64359658	-2.396	0.8147	0.00433	0.91	SLC22A12	84.57
cg10466548	chr16	10965217	-4.127	1.403	0.00433	0.91		27.29
cg10123642	chr1	38104517	-1.622	0.5516	0.00434	0.91		14.3
cg21661031	chr3	159304352	-2.581	0.8777	0.00434	0.91	SCHIP1	21.26
cg22159398	chr7	1740312	8.276	2.815	0.00434	0.91		62.73
cg22486621	chr12	2049079	5.237	1.782	0.00435	0.91		62.44
cg18819619	chr19	51531297	-5.019	1.707	0.00435	0.91	KLK11	41.59
cg15714227	chr5	2225482	-6.792	2.311	0.00436	0.91		33.45
cg08828286	chr19	859680	-2.671	0.9088	0.00436	0.91	CFD	32.61
cg20358011	chr11	126581947	-5.734	1.951	0.00436	0.91	KIRREL3	32.8
cg25491402	chr21	44101491	-6.874	2.34	0.00437	0.91	PDE9A	60.13
cg27419470	chr2	217675069	-7.1	2.416	0.00437	0.91		74.23
cg13719314	chr3	45839377	-3.41	1.161	0.00437	0.91	SLC6A20	33.3
cg04889106	chr6	3751618	-0.2325	0.07913	0.00437	0.91	C6orf145	1.62
cg08458630	chr6	170201673	-2	0.6809	0.00437	0.91	C6orf208	37.54
cg15257719	chr3	138821761	-2.903	0.9883	0.00437	0.91	BPESC1	86.19
cg17731547	chr5	177981891	-4.879	1.661	0.00438	0.91	COL23A1	67.35
cg14761318	chr5	68788469	-0.865	0.2945	0.00438	0.91	OCLN	4.38
cg16774084	chr14	107210989	10.03	3.416	0.00438	0.91		30.39
cg13153942	chrX	12924247	-7.368	2.508	0.00438	0.91	TLR8	64.74
cg01534284	chr7	142417964	-3.497	1.191	0.00438	0.91		35.38
cg22367527	chr6	26289379	-1.881	0.6406	0.00439	0.91		87.1
cg12235062	chr4	4386906	-2.361	0.8041	0.00439	0.91	D4S234E	28.22
cg12567615	chr8	11609706	-2.603	0.8866	0.00439	0.91	GATA4	87.73
cg05165750	chr13	112819420	-4.069	1.386	0.00439	0.91		23.58
cg16776331	chr18	77497586	-2.668	0.9088	0.0044	0.91	CTDP1	82.4
cg19399653	chr19	43085416	-5.078	1.73	0.0044	0.91	CEACAM8	54.33
cg14705099	chr6	124125371	-1.48	0.5043	0.0044	0.91	NKAIN2	7.49
cg09923769	chr16	9918288	-7.075	2.41	0.0044	0.91	GRIN2A	49.25
cg03303766	chr16	88441346	-3.551	1.21	0.0044	0.91		36.72
cg12286636	chr12	27933133	-0.4534	0.1545	0.00441	0.91	KLHDC5	2.9
cg23197628	chr13	112599665	-6.78	2.31	0.00441	0.91		42.16
cg20986665	chr1	22552245	-2.457	0.8372	0.00441	0.91		79.97
cg05045028	chrX	129299924	2.27	0.7736	0.00441	0.91	AIFM1	4.45
cg05419581	chr6	155464121	-2.016	0.6869	0.00441	0.91	TIAM2	9.11
cg21049361	chr6	30655870	-1.544	0.5262	0.00441	0.91	KIAA1949	31.78
cg16635767	chr19	39574640	-3.532	1.204	0.00442	0.91	PAPL	18.04
cg11044273	chr21	43184667	-1.248	0.4255	0.00442	0.91	RIPK4	89.84
cg00904852	chr10	132001604	-5.187	1.768	0.00442	0.91		30.84
cg16600432	chr14	64970085	-2.953	1.007	0.00443	0.91	ZBTB1	17.59
cg15920472	chr7	23827492	-2.453	0.8363	0.00443	0.91	STK31	84.97
cg16525281	chr19	38810227	-1.586	0.5407	0.00443	0.91	KCNK6	10.65
cg22874960	chr16	15737314	-0.3758	0.1281	0.00443	0.91	NDE1	3.47
cg13600622	chr9	129393201	-3.244	1.106	0.00443	0.91	LMX1B	41.78
cg25285433	chr4	25657951	-3.541	1.207	0.00443	0.91	SLC34A2	37.77
cg15023038	chr6	44254022	-5.051	1.722	0.00443	0.91	TCTE1	38.49
cg00698685	chr5	174871341	-3.358	1.145	0.00444	0.91	DRD1	10.69
cg27411220	chr10	54073642	-1.034	0.3527	0.00444	0.91	DKK1	4.36
cg12629448	chr1	152733025	-7.872	2.685	0.00445	0.91	KPRP	49.45
cg10909373	chr12	131622284	-6.096	2.079	0.00445	0.91	GPR133	79.68
cg19353326	chr13	112815083	-6.748	2.302	0.00445	0.91		69.7
cg00698263	chr17	78962984	-1.465	0.4998	0.00446	0.91		4.9
cg10878542	chr14	55591912	1.395	0.4761	0.00446	0.91		88.96
cg26415633	chr19	51327356	-3.765	1.284	0.00446	0.91	KLK1	37.84
cg11633102	chr7	67084376	-5.459	1.863	0.00446	0.91		30.24
cg26925354	chr10	134573274	-0.9735	0.3322	0.00447	0.91	INPP5A	91.52
cg25046584	chr21	32932016	-1.034	0.3527	0.00447	0.91	TIAM1	7.97
cg06005892	chr11	3177622	-4.084	1.394	0.00447	0.91	OSBPL5	47.06
cg06698686	chr13	49796489	8.474	2.892	0.00447	0.91	MLNR	55.38
cg22103414	chr8	6638082	-3.711	1.267	0.00447	0.91		62.28
cg11211197	chr12	127980652	-9.412	3.213	0.00448	0.91		46.38
cg22208108	chr6	74363775	-0.2927	0.0999	0.00448	0.91	SLC17A5	2.47
cg27094323	chr7	1216898	-2.606	0.8898	0.00448	0.91		7.76
cg15831285	chr5	135358896	-2.817	0.9616	0.00448	0.91		43.14
cg26037848	chr11	8058727	-3.209	1.095	0.00448	0.91	TUB	48.39
cg12131620	chr19	3188985	-2.085	0.7118	0.00448	0.91	NCLN	78.02
cg01026383	chr6	32905012	4.016	1.371	0.00449	0.91	HLA-DMB	34.07
cg19077665	chr18	11981602	-0.7169	0.2448	0.00449	0.91	IMPA2	6.29
cg22809315	chr1	31890152	-3.049	1.041	0.00449	0.91	SERINC2	60.53
cg26224060	chr5	94957243	-4.501	1.537	0.0045	0.91	GPR150	21.88
cg18542967	chr7	70258753	-0.9486	0.324	0.0045	0.91		93.77
cg19571106	chr8	9762850	-9.133	3.119	0.0045	0.91		30.89
cg01804382	chr6	47278002	-1.13	0.3859	0.0045	0.91	TNFRSF21	12.34
cg03873281	chr5	131608955	-3.79	1.295	0.00451	0.91	PDLIM4	37.39
cg26808144	chr11	131779228	-6.13	2.094	0.00451	0.91	NTM	50.09
cg10402995	chr1	248903325	-3.338	1.141	0.00451	0.91	LOC646627	72.88
cg22517656	chr22	25678615	-0.9714	0.3319	0.00451	0.91		2.98
cg15007699	chr6	33234353	-0.8393	0.2868	0.00451	0.91	VPS52	91.79
cg26715559	chr6	30419491	-6.461	2.208	0.00452	0.91		48.56
cg22697187	chrX	139791021	-7.778	2.658	0.00452	0.91	RP1-177G6.2	57.16
cg13088406	chr12	69725117	-5.558	1.899	0.00452	0.91		59.54
cg00412294	chr12	97300582	-1.055	0.3604	0.00453	0.91	NEDD1	3.56
cg12130692	chr6	146057073	-0.5686	0.1944	0.00453	0.91	EPM2A	4.17
cg00587890	chr1	6207252	-4.348	1.486	0.00453	0.91	CHD5	47.88
cg10194573	chr1	152730426	-5.894	2.015	0.00453	0.91	KPRP	68.42
cg18564727	chrX	103030978	-5.007	1.712	0.00453	0.91	PLP1	44.26
cg12854371	chr17	62776373	-1.588	0.5429	0.00453	0.91	LOC146880	15.99
cg16001722	chr6	127836159	-3.06	1.046	0.00454	0.91	C6orf174	9.18
cg27379787	chr2	239907658	-4.676	1.599	0.00454	0.91		42.38
cg10519840	chr6	3752941	-2.818	0.9636	0.00454	0.91	C6orf145	24.24
cg20216139	chr11	16632509	-4.82	1.648	0.00454	0.91		42.17
cg15528722	chr5	40756846	-4.828	1.651	0.00454	0.91	TTC33	39.98
cg16703762	chr5	76932047	-11.19	3.827	0.00455	0.91	OTP	54.31
cg15575433	chr7	100488705	-2.502	0.8555	0.00455	0.91	UFSP1	11.91
cg27494087	chr17	74070431	-7.801	2.668	0.00455	0.91	GALR2	19.03
cg08139636	chrX	132087774	-2.656	0.9084	0.00455	0.91	HS6ST2	70.95
cg16439360	chr3	21558209	-7.452	2.549	0.00456	0.91	ZNF385D	50.61
cg00095276	chr5	1068111	-5.669	1.939	0.00456	0.91	SLC12A7	55.13
cg26745143	chr11	3693172	-2.13	0.7287	0.00456	0.91	CHRNA10	50.29
cg15385853	chr1	3304131	-8.2	2.806	0.00457	0.91	PRDM16	55.02
cg19383430	chr3	187086187	-4.103	1.404	0.00457	0.91	RTP4	18.26
cg15902874	chr14	31677716	-4.189	1.434	0.00457	0.91	HECTD1	23.85
cg17467525	chr1	9686523	-2.728	0.9335	0.00457	0.91		11.18
cg08884588	chr1	34096783	-7.159	2.45	0.00457	0.91	CSMD2	34.78
cg27053580	chrX	69269792	-5.002	1.712	0.00458	0.91	AWAT2	29.64
cg00834899	chr3	194121120	6.079	2.08	0.00458	0.91	GP5	43.97
cg10082354	chr11	131672204	-4.158	1.423	0.00458	0.91	NTM	31.17
cg05953552	chr16	28874772	-0.2898	0.09921	0.00458	0.91	SH2B1	2.77
cg22016571	chrX	131157426	-2.701	0.9247	0.00459	0.91	MST4	11.14
cg02752267	chrX	69671886	-3.61	1.236	0.00459	0.91	DLG3	42.47
cg14083421	chr1	7122639	-7.774	2.662	0.00459	0.91	CAMTA1	60.7
cg18379829	chr1	244395207	-5.193	1.778	0.00459	0.91		33.48
cg21208518	chr1	17530676	-5.242	1.795	0.00459	0.91	PADI1	72.42
cg26510723	chr7	157464230	-4.776	1.635	0.00459	0.91	PTPRN2	35.51
cg12715979	chr13	37575050	-0.3281	0.1123	0.0046	0.91	EXOSC8	2.69
cg23922467	chr2	56420072	-4.066	1.392	0.0046	0.91	CCDC85A	88.78
cg23688411	chr12	120907854	-0.7828	0.2681	0.0046	0.91	SFRS9	4.01
cg00683788	chr20	1974878	-2.803	0.96	0.00461	0.91	PDYN	24.57
cg19531230	chr4	6072199	-5.35	1.833	0.00461	0.91	JAKMIP1	39.85
cg00673646	chr11	59950525	-2.01	0.6885	0.00462	0.91	MS4A6A	8.84
cg12601353	chr12	15687708	-4.77	1.634	0.00462	0.91	PTPRO	56.71
cg02127209	chr19	35786961	-3.429	1.175	0.00463	0.91	MAG	40.12
cg03980824	chr1	84465404	-1.409	0.4829	0.00463	0.91	TTLL7	8.4
cg06399971	chr19	6502557	-1.967	0.6741	0.00464	0.91	TUBB4	18.36
cg05014660	chr22	44576654	-1.563	0.5357	0.00464	0.91	PARVG	8.3
cg01218690	chrX	66787995	-6.509	2.231	0.00464	0.91	AR	77.92
cg25571060	chrX	68385381	5.18	1.776	0.00464	0.91	PJA1	9.58
cg12832565	chr1	145715672	-1.216	0.4169	0.00464	0.91	CD160	91.18
cg24626079	chr12	4382171	-1.607	0.5509	0.00465	0.91	CCND2	2.56
cg18190861	chr12	52689098	-5.615	1.925	0.00465	0.91		51.44
cg00461882	chr7	2289675	-2.127	0.7295	0.00466	0.91	NUDT1	82.09
cg24583624	chr5	140514824	-6.361	2.182	0.00466	0.91	PCDHB5	16.72
cg09256448	chr16	638327	-1.626	0.5575	0.00466	0.91		9.3
cg17082640	chr8	57205380	-4.1	1.406	0.00466	0.91		57.25
cg17412005	chr1	45806886	-2.563	0.879	0.00466	0.91	MUTYH	32.94
cg06757357	chr7	73497746	-2.351	0.8063	0.00466	0.91	LIMK1	32.9
cg03559942	chr11	62521055	-1.708	0.5859	0.00467	0.91	ZBTB3	15.95
cg20226230	chr3	9743616	-2.653	0.9101	0.00467	0.91	MTMR14	71.54
cg18930354	chr3	147109629	-6.715	2.304	0.00468	0.91	ZIC4	28.35
cg10297193	chr15	102111502	-2.883	0.9892	0.00468	0.91		32.66
cg20974196	chr19	859983	-2.156	0.7399	0.00468	0.91	CFD	11.83
cg01094950	chr2	43455097	-2.658	0.9122	0.00468	0.91	ZFP36L2	43.67
cg13959207	chr3	194188988	-3.673	1.26	0.00468	0.91	ATP13A3	33.57
cg12760968	chr20	45192183	-0.7332	0.2516	0.00468	0.91	SLC13A3	92.66
cg24185864	chr8	9762057	-6.494	2.229	0.00469	0.91	MIR124-1	25.64
cg18022357	chr1	226596232	-1.735	0.5954	0.00469	0.91	PARP1	35.66
cg24413781	chr19	8273693	-1.968	0.6755	0.00469	0.91	LASS4	5.32
cg08163160	chr12	7052390	-1.278	0.4386	0.00469	0.91	C12orf57	33.69
cg25775770	chr22	32330388	-3.057	1.049	0.00469	0.91	C22orf24	74.89
cg04978408	chr1	26632539	-1.466	0.5034	0.0047	0.91	UBXN11	16.84
cg22103909	chr2	45182153	-4.07	1.397	0.0047	0.91		29.53
cg13749063	chr20	60809561	-2.179	0.748	0.0047	0.91		36.89
cg10990660	chr3	141496874	-1.282	0.4402	0.0047	0.91	GRK7	88.61
cg16023304	chr6	49826783	-2.997	1.029	0.0047	0.91	CRISP1	19.28
cg12894629	chr3	195942717	-1.742	0.5981	0.00471	0.91	OSTalpha	86.72
cg27036456	chr18	55285747	-2.58	0.886	0.00471	0.91	NARS	82.5
cg07830416	chr4	140216885	-0.605	0.2078	0.00471	0.91	NDUFC1	3.2
cg07743805	chr10	116528581	-3.572	1.227	0.00471	0.91		50.23
cg03268463	chr20	21485641	-5.198	1.785	0.00472	0.91		57.42
cg09131903	chr1	28244931	-8.075	2.774	0.00472	0.91		69.16
cg20455001	chr19	44146942	-3.962	1.361	0.00472	0.91		28.06
cg25198941	chr17	80454611	-4.216	1.448	0.00472	0.91		55.73
cg09009380	chr1	201252974	-3.715	1.276	0.00472	0.91	PKP1	60.69
cg02883604	chr4	24478362	-7.604	2.612	0.00473	0.91		68.54
cg04900941	chr3	133661202	-2.894	0.9944	0.00474	0.91	SLCO2A1	53.4
cg18903398	chr4	64214697	-3.648	1.254	0.00474	0.91		44.28
cg12937684	chr7	157451906	-3.958	1.361	0.00475	0.91	PTPRN2	48.26
cg04481779	chr6	137366125	-3.51	1.207	0.00476	0.91	IL20RA	26.13
cg21896766	chr8	114444395	-10.27	3.533	0.00477	0.91	CSMD3	34.96
cg09403666	chr10	23461493	-7.365	2.533	0.00477	0.91		29.77
cg05517542	chr7	140772810	-1.832	0.6301	0.00477	0.91		5.77
cg07534194	chr1	2987347	-6.202	2.133	0.00478	0.91	PRDM16	25.28
cg03848483	chr16	85969392	-3.489	1.2	0.00478	0.91		50.91
cg11060856	chr4	5895410	-3.871	1.332	0.00478	0.91	CRMP1	27.96
cg10668399	chr12	4380586	-8.475	2.915	0.00478	0.91		20.05
cg24109612	chr6	19838817	-7.56	2.601	0.00478	0.91	ID4	9.97
cg05570141	chr8	37556959	-2.789	0.9594	0.00478	0.91		80.83
cg01939681	chr5	160975024	-4.795	1.65	0.00479	0.91	GABRB2	9.32
cg02072170	chr3	194406190	-3.357	1.155	0.00479	0.91	FAM43A	37.63
cg01275297	chr20	35201324	-2.577	0.8867	0.00479	0.91	TGIF2	20.47
cg01164574	chr21	22368940	-7.817	2.69	0.00479	0.91		51.86
cg20079335	chrX	151883293	-3.421	1.177	0.00479	0.91	MAGEA2	62.07
cg00272286	chrX	100224722	-3.929	1.352	0.00479	0.91	ARL13A	83.85
cg23244253	chr2	200323172	-0.5857	0.2016	0.0048	0.91	SATB2	3.91
cg08412885	chr6	31649479	-3.959	1.362	0.0048	0.91	LY6G5C	32.82
cg11241663	chr2	66810341	-7.083	2.438	0.0048	0.91		48.81
cg06100227	chr6	36098581	-3.749	1.291	0.0048	0.91	MAPK13	9.87
cg13530999	chr9	129427242	-3.739	1.287	0.00481	0.91	LMX1B	50.99
cg26926246	chr12	27580887	-2.456	0.8456	0.00481	0.91		43.82
cg01996497	chr19	11404592	-0.4333	0.1492	0.00481	0.91		4.59
cg02758964	chr12	131403050	-3.288	1.132	0.00481	0.91		37.65
cg21436413	chr4	25861586	-2.556	0.8802	0.00482	0.91	SEL1L3	18.16
cg22818306	chr19	3786852	-4.065	1.4	0.00482	0.91	MATK	25
cg18341905	chr8	26323315	1.805	0.6217	0.00482	0.91		15.45
cg19567891	chr15	89921083	-4.049	1.395	0.00483	0.91	LOC254559	43.66
cg20116804	chr6	48036212	3.466	1.194	0.00483	0.91	C6orf138	14.35
cg15481791	chr1	203829890	-3.964	1.366	0.00483	0.91	SNRPE	45.56
cg20401130	chr2	218894951	-2.799	0.9643	0.00483	0.91		49.67
cg24185397	chr17	25659609	-1.467	0.5055	0.00484	0.91		16.11
cg02760152	chr1	57886427	-4.866	1.676	0.00484	0.91	DAB1	43.7
cg09229668	chr10	73565440	-2.174	0.7491	0.00484	0.91	CDH23	51.69
cg03438754	chr22	25171162	7.793	2.685	0.00484	0.91	PIWIL3	33
cg26634104	chr12	12764762	-0.4	0.1378	0.00485	0.91	CREBL2	3.15
cg02880032	chr2	179629472	-6.104	2.104	0.00485	0.91	TTN	73.71
cg18317724	chr7	45766626	-2.312	0.7967	0.00485	0.91	SEPT13	84.08
cg16614332	chr16	70557707	-0.3832	0.1321	0.00486	0.91	SF3B3	3.41
cg19141489	chr6	29796068	-5.351	1.845	0.00486	0.91	HLA-G	19.87
cg01190800	chr4	1539702	-3.642	1.256	0.00487	0.91		31.26
cg22831436	chr15	83777021	-1.88	0.6481	0.00487	0.91	TM6SF1	10.71
cg16330450	chr8	53852030	-7.824	2.698	0.00487	0.91	NPBWR1	53.81
cg08813539	chr10	29011452	-0.9096	0.3137	0.00488	0.91		6.73
cg16717578	chr19	867030	-7.93	2.736	0.00489	0.91		84.12
cg06255601	chr13	51086835	-5.273	1.819	0.00489	0.91		43.71
cg18844118	chr7	26191489	-2.898	0.9998	0.00489	0.91	NFE2L3	34.5
cg23771585	chr11	6220265	-3.999	1.379	0.00489	0.91	OR52W1	46.69
cg02926298	chr16	27079918	-4.766	1.644	0.00489	0.91	C16orf82	56.22
cg23608779	chr11	94300577	-9.419	3.25	0.0049	0.91	PIWIL4	69.91
cg00249205	chr16	31012263	-2.456	0.8475	0.0049	0.91	STX1B	44.84
cg17174372	chr11	126522485	-4.411	1.522	0.00491	0.91	KIRREL3	36.46
cg27024386	chr3	150238208	5.774	1.992	0.00491	0.91		12.8
cg06112956	chr2	25565580	-0.8167	0.2819	0.00491	0.91	DNMT3A	6.57
cg27382515	chr10	102548013	-5.161	1.781	0.00491	0.91	PAX2	52.3
cg14803005	chr2	81708731	-6.43	2.219	0.00491	0.91		24.83
cg23957653	chr1	1558726	-2.534	0.8749	0.00492	0.91	MIB2	89.04
cg10510742	chr16	30620917	-1.257	0.434	0.00492	0.91	ZNF689	4.26
cg01506492	chr2	219232590	-0.5157	0.178	0.00493	0.91	C2orf62	2.89
cg15305578	chr11	131239431	-6.572	2.269	0.00493	0.91	NTM	51.03
cg02356218	chr11	124352048	-6.012	2.076	0.00494	0.91		33.86
cg13978441	chr8	144649358	-2.426	0.8381	0.00495	0.91	C8orf73	84.52
cg00093433	chr16	85981310	-4.432	1.531	0.00495	0.91		38.05
cg08425508	chr12	131403068	-3.465	1.197	0.00495	0.91		33.71
cg14324675	chr6	31554848	-3.944	1.363	0.00495	0.91	LST1	55.31
cg25573915	chr7	6704194	-2.646	0.9142	0.00496	0.91		55.18
cg26789453	chr12	112452424	-2.42	0.8362	0.00496	0.91	TMEM116	84.05
cg26808810	chr16	3285281	-0.2825	0.09762	0.00496	0.91	ZNF200	2
cg23234820	chr22	43089041	-1.694	0.5852	0.00496	0.91	A4GALT	89.67
cg15135176	chr1	3044977	-4.3	1.486	0.00496	0.91	PRDM16	38.62
cg00304884	chrX	134569362	-5.279	1.825	0.00497	0.91		48.97
cg23713679	chr4	185174417	-1.228	0.4243	0.00497	0.91		91.44
cg00843634	chr8	10584169	9.372	3.239	0.00497	0.91	SOX7	50.84
cg04963480	chr15	71408776	-4.571	1.58	0.00497	0.91	CT62	35.93
cg14006309	chr6	33281552	-0.7531	0.2603	0.00497	0.91	TAPBP	4.74
cg14950169	chr12	54145841	-1.276	0.4409	0.00498	0.91		3.14
cg27426707	chr17	48639585	-2.868	0.9914	0.00498	0.91	CACNA1G	12.05
cg25413977	chr2	66651619	-1.146	0.3961	0.00499	0.91		91.52
cg08575696	chr12	121087382	-3.755	1.298	0.00499	0.91	CABP1	19.93
cg04001770	chr16	905644	-5.341	1.847	0.005	0.91	LMF1	73.47
cg20399131	chr2	74010621	-3.38	1.169	0.005	0.91	C2orf78	35.86
cg08961294	chr4	5052379	-2.511	0.8685	0.005	0.91	STK32B	8.67
cg12697116	chr9	129453085	-3.498	1.21	0.005	0.91	LMX1B	43.49
cg18202127	chr7	36061063	-2.648	0.9161	0.00501	0.91		26.25
cg18278184	chr10	70847430	-2.591	0.8966	0.00501	0.91	SRGN	17.83
cg06205333	chr1	112161618	-2.88	0.9964	0.00501	0.91	RAP1A	48.6
cg24869266	chr4	3578583	-2.674	0.9251	0.00501	0.91		14.72
cg18068923	chr3	14386950	4.905	1.697	0.00502	0.91		83.66
cg15829056	chr1	54856415	1.343	0.4648	0.00502	0.91	SSBP3	93.93
cg20091636	chr8	61326482	-2.602	0.9005	0.00502	0.91		45.91
cg17932055	chr8	144237110	-4.098	1.418	0.00502	0.91		47.79
cg04910179	chr1	57816236	-4.921	1.703	0.00503	0.91	DAB1	69.78
cg02078882	chr12	30911709	-5.539	1.917	0.00503	0.91		77.84
cg21844656	chr15	25323795	8.235	2.85	0.00503	0.91	SNORD116-14	64.82
cg24952328	chr19	19383704	-1.367	0.4731	0.00503	0.91	TM6SF2	9.66
cg04557883	chr6	3753083	-5.862	2.029	0.00504	0.91	C6orf145	21.18
cg07054253	chr19	3801294	-3.222	1.115	0.00504	0.91	MATK	26.53
cg19365406	chr9	140043007	-5.376	1.861	0.00504	0.91	GRIN1	58.27
cg06105296	chr19	50004294	-2.154	0.7459	0.00504	0.91	MIR150	28.21
cg06473675	chr2	237174072	-2.875	0.9956	0.00505	0.91	ASB18	18.49
cg06834637	chr18	9017502	-2.93	1.015	0.00505	0.91		58.25
cg05964640	chr16	84390897	-4.822	1.67	0.00506	0.91		53.69
cg08989979	chr11	192141	-2.552	0.8838	0.00506	0.91	LOC653486	13.36
cg10679156	chr6	27228101	-3.085	1.069	0.00506	0.91		35.9
cg14191134	chr10	80734594	-1.625	0.5629	0.00506	0.91	LOC283050	17.66
cg08274380	chr1	109419600	-0.4305	0.1491	0.00506	0.91	GPSM2	3.19
cg17309904	chr7	1960073	-2.674	0.9264	0.00506	0.91	MAD1L1	62.89
cg08185255	chr10	80063568	-3.914	1.356	0.00506	0.91		57.36
cg07071184	chr19	46437825	-3.81	1.32	0.00507	0.91		29.08
cg00314660	chr2	37312231	-2.198	0.7616	0.00507	0.91	CCDC75	19.43
cg05230642	chr15	25439252	-4.371	1.514	0.00507	0.91	SNORD115-14	38.98
cg27020668	chr18	71982691	-2.114	0.7324	0.00507	0.91		87.54
cg03008405	chrX	153190589	-2.782	0.9637	0.00507	0.91	ARHGAP4	61.57
cg16159925	chrX	139866657	-6.194	2.146	0.00507	0.91	CDR1	51.43
cg22117723	chr11	1095324	-3.69	1.279	0.00507	0.91	MUC2	38.39
cg10753636	chr19	54193013	-2.457	0.8513	0.00508	0.91	MIR520A	63.91
cg05474004	chr16	28289298	-0.4546	0.1575	0.00508	0.91		3.4
cg26965953	chrX	107978211	-7.001	2.426	0.00508	0.91	IRS4	27
cg15775549	chr15	35048680	-2.478	0.8588	0.00509	0.91		13.07
cg17580616	chr11	47350136	-1.035	0.3587	0.00509	0.91	MADD	91.17
cg01614915	chr7	16625246	-3.6	1.248	0.00509	0.91		63.18
cg07028929	chr13	60197945	-6.509	2.256	0.00509	0.91		59.36
cg00252282	chr12	5542736	-6.863	2.379	0.00509	0.91	NTF3	14.9
cg00871055	chr19	46732220	-1.708	0.5921	0.00509	0.91	IGFL1	37.69
cg12278474	chr1	5221357	-1.702	0.5901	0.00509	0.91		7.21
cg25535587	chr10	82116456	-4.529	1.57	0.00509	0.91	DYDC2	4.84
cg09324608	chr17	30823087	-3.393	1.176	0.00509	0.91	MYO1D	81.22
cg22078079	chr3	52739121	-0.8567	0.297	0.00509	0.91	GLT8D1	6.72
cg04089739	chr19	6719980	-4.701	1.63	0.00509	0.91	C3	43.05
cg23570923	chr4	8271236	-1.502	0.5208	0.0051	0.91	HTRA3	12.24
cg06506288	chr10	122553454	-3.521	1.221	0.0051	0.91		88.93
cg16943529	chr3	27762805	-4.156	1.441	0.0051	0.91	EOMES	4.97
cg08641170	chr1	35324574	-0.6404	0.2221	0.00511	0.91	C1orf212	5.79
cg06550539	chr10	134698937	-8.112	2.813	0.00511	0.91		60.92
cg08309135	chr7	127984393	-4.957	1.719	0.00511	0.91	RBM28	59.69
cg04863005	chr1	59043208	-1.943	0.674	0.00511	0.91	TACSTD2	13.42
cg12612410	chr17	33148462	-2.705	0.9385	0.00512	0.91		24.07
cg23684521	chr15	73926058	-2.26	0.784	0.00512	0.91	NPTN	22.99
cg03151529	chr12	124248926	-3.466	1.202	0.00512	0.91	DNAH10	52.64
cg08399308	chr4	83506843	-1.675	0.581	0.00512	0.91		88.7
cg02882968	chr7	57247619	-5.241	1.818	0.00512	0.91	LOC642006	72.35
cg09701000	chr2	233215546	-3.97	1.377	0.00512	0.91		66.35
cg14168305	chr20	60958108	-1.003	0.3478	0.00512	0.91		4.9
cg12912981	chr2	81708953	-8.832	3.064	0.00512	0.91		27.66
cg15029285	chrX	45060311	-7.368	2.556	0.00513	0.91	CXorf36	41.38
cg25794147	chr7	2548991	-2.871	0.996	0.00513	0.91		37.95
cg24436207	chr22	25170858	9.182	3.186	0.00513	0.91	PIWIL3	56.25
ch.X.114073068F	chrX	114166812	-0.3499	0.1214	0.00513	0.91		3.07
cg14531049	chr6	30952175	-5.883	2.042	0.00514	0.91	MUC21	81.11
cg11769960	chr17	35293627	-3.626	1.259	0.00514	0.91	LHX1	10.35
cg21912093	chr14	73704842	-1.727	0.5993	0.00515	0.91	PAPLN	4.27
cg04143011	chr1	160639836	3.114	1.081	0.00515	0.91		95.32
cg12534480	chr22	43582739	-0.3424	0.1189	0.00515	0.91	TTLL12	3
cg19252931	chr11	33721847	-4.654	1.616	0.00515	0.91	C11orf91	35.89
cg21712830	chr22	24989335	-6.032	2.094	0.00515	0.91	C22orf36	29.73
cg05859264	chr6	36097692	-2.175	0.755	0.00516	0.91	MAPK13	80.27
cg15926479	chr3	51813639	-3.806	1.321	0.00516	0.91	IQCF6	46.2
cg19089033	chr1	51434335	-0.4772	0.1657	0.00516	0.91	CDKN2C	3.41
cg16518614	chr7	45299688	-1.874	0.6508	0.00517	0.91		8.29
cg18692149	chr19	21646447	-2.818	0.9785	0.00517	0.91		10.09
cg00658427	chr14	102431823	-0.7436	0.2582	0.00517	0.91	DYNC1H1	6.1
cg04178131	chr8	105759173	-7.712	2.678	0.00517	0.91		68.07
cg02032642	chr14	86034651	-9.116	3.167	0.00518	0.91	FLRT2	64.28
cg19818278	chr6	144164220	-1.339	0.4651	0.00519	0.91	LTV1	5.4
cg11877061	chr2	71133502	-1.573	0.5464	0.00519	0.91	VAX2	89.16
cg12249789	chr21	45203404	-3.433	1.193	0.00519	0.91		74.31
cg13224213	chr7	150689881	-2.599	0.9031	0.00519	0.91	NOS3	25.11
cg26086831	chr10	134850253	-7.773	2.702	0.00521	0.91		49.84
cg11343449	chr2	203001461	-8.453	2.939	0.00522	0.91		70.39
cg24114813	chr5	172128837	-4.221	1.468	0.00522	0.91		42.73
cg01731685	chr22	17565455	-1.773	0.6164	0.00522	0.91	IL17RA	32.71
cg14172849	chr14	104171259	-2.32	0.8068	0.00524	0.91	XRCC3	76.5
cg08944961	chr12	111537195	-6.214	2.162	0.00524	0.91	CUX2	69.66
cg20536921	chr15	99994825	-1.145	0.3981	0.00524	0.91		88.27
cg11704631	chr21	36395663	-4.099	1.426	0.00524	0.91	RUNX1	55.65
cg06785712	chr1	86888624	-1.282	0.4461	0.00524	0.91	CLCA2	91.7
cg09328444	chr6	169901471	-4.54	1.579	0.00525	0.91	WDR27	75.9
cg26098768	chr20	2187533	-8.535	2.969	0.00525	0.91		37.13
cg05891083	chrX	57151771	-5.57	1.938	0.00525	0.91		79.57
cg04890607	chr12	66262214	-4.586	1.596	0.00525	0.91	HMGA2	41.44
cg03020554	chr8	99951730	-3.214	1.119	0.00526	0.91		62.78
cg08842907	chr11	62470818	-4.628	1.611	0.00526	0.91	BSCL2	59.53
cg19648552	chr19	56200391	3.131	1.09	0.00526	0.91	EPN1	75.72
cg21858380	chr2	119916486	-4.193	1.46	0.00528	0.91	C1QL2	8.8
cg11097675	chr5	175612438	-4.375	1.523	0.00528	0.91		29.73
cg22160883	chr5	138609222	-1.708	0.5947	0.00528	0.91	MATR3	26.36
cg01946451	chr1	147782558	-8.574	2.986	0.00529	0.91		24.41
cg01766252	chr11	102600758	-1.121	0.3904	0.00529	0.91		90.14
cg04874795	chr16	86477638	-6.004	2.091	0.00529	0.91		43.57
cg18043773	chr6	32974906	-3.419	1.191	0.00529	0.91	HLA-DOA	44.25
cg13783167	chrX	69678896	-6.713	2.338	0.00529	0.91	DLG3	60.61
cg10326726	chr10	51549505	-4.369	1.522	0.00529	0.91	MSMB	83.21
cg22128954	chr1	165087522	-4.707	1.639	0.00529	0.91		64.46
cg23265210	chr11	94536536	-1.418	0.494	0.0053	0.91	AMOTL1	89.13
ch.12.71498574F	chr12	73212307	-0.4318	0.1504	0.0053	0.91		3.51
cg19410046	chr7	29446751	-1.51	0.526	0.0053	0.91	CHN2	86.94
cg21904489	chr3	119071213	-1.846	0.6431	0.0053	0.91	CDGAP	24.69
cg16167517	chr2	135676895	-0.6942	0.2419	0.00531	0.91	CCNT2	4.35
cg05062715	chr12	133014994	-3.512	1.224	0.00531	0.91		36.87
cg02474625	chr11	103197069	-4.004	1.395	0.00531	0.91	DYNC2H1	70.14
cg20516262	chr7	155325649	-6.098	2.125	0.00532	0.91	CNPY1	38.46
cg13613853	chr19	34288332	-2.244	0.7821	0.00532	0.91	KCTD15	6.34
cg22389147	chr6	169902378	-6.33	2.206	0.00532	0.91	WDR27	65.68
cg04898719	chr1	52456918	-1.216	0.4238	0.00532	0.91	RAB3B	20.71
cg17022914	chr11	64764564	-0.6189	0.2157	0.00532	0.91	BATF2	4.22
cg27008316	chr12	34753697	-0.9455	0.3295	0.00532	0.91		4.99
cg07456831	chr6	32812275	-5.891	2.054	0.00533	0.91	PSMB8	16.42
cg17606228	chrX	118283285	-2.514	0.8762	0.00533	0.91	KIAA1210	72.78
cg26744308	chr2	7909341	-3.551	1.238	0.00533	0.91		42.02
cg04084295	chr6	127840328	-6.357	2.216	0.00533	0.91	C6orf174	21.83
cg25943096	chr4	38869650	-0.9964	0.3473	0.00533	0.91	MIR574	2.86
cg07271186	chr7	142028043	-4.998	1.742	0.00533	0.91		62.95
cg00327355	chr2	240884831	-2.182	0.7607	0.00533	0.91		68.87
cg18199386	chr1	152729200	-9.011	3.141	0.00533	0.91	KPRP	60.9
cg14866117	chr20	865954	-2.34	0.816	0.00534	0.91	ANGPT4	8.68
cg00704873	chr4	868858	-1.235	0.4305	0.00534	0.91	GAK	89.85
cg02172150	chr7	70597774	-8.488	2.96	0.00534	0.91	WBSCR17	30.27
cg16415875	chr5	156390979	-6.527	2.276	0.00534	0.91	TIMD4	59.62
cg00057663	chr2	105945629	-1.63	0.5683	0.00535	0.91	TGFBRAP1	17.94
cg15438506	chr2	97655388	-2.375	0.8282	0.00535	0.91		86.39
cg19802458	chr7	100888750	-0.7993	0.2788	0.00535	0.91	FIS1	4.04
cg18341634	chr14	56046697	-0.6199	0.2162	0.00536	0.91	KTN1	4.53
cg16260298	chr7	116140342	-4.671	1.629	0.00536	0.91	CAV2	12.8
cg26669159	chr1	6967037	-3.605	1.257	0.00536	0.91	CAMTA1	61.33
cg07148651	chr8	1155617	6.743	2.352	0.00536	0.91		88.28
cg04382783	chr11	60195729	-5.858	2.043	0.00536	0.91	MS4A5	37.98
cg05482066	chr8	2106183	-9.326	3.253	0.00536	0.91		66.62
cg11214889	chr18	597111	-2.103	0.7337	0.00537	0.91	CLUL1	10.53
cg12534216	chr6	30095570	-1.494	0.5213	0.00537	0.91		5.51
cg23308047	chr10	119297674	-3.504	1.222	0.00537	0.91	EMX2OS	45.09
cg01706544	chr21	46075673	-8.435	2.943	0.00538	0.91	KRTAP12-4	80.49
cg02177648	chr6	31744918	-1.251	0.4367	0.00538	0.91	C6orf27	9.31
cg07540386	chr16	57728173	-1.797	0.6271	0.00538	0.91	CCDC135	86.59
cg18191540	chr14	107281437	-5.624	1.963	0.00538	0.91		22.76
cg24055855	chr17	1535293	-3.607	1.259	0.00538	0.91		76.46
cg10626556	chr20	36621697	2.348	0.8197	0.00539	0.91	KIAA0406	43.66
cg22489931	chr15	93595923	3.042	1.062	0.00539	0.91	RGMA	56.86
cg01190168	chr12	58218620	-1.35	0.4713	0.00539	0.91	CTDSP2	82.97
cg16707062	chr1	92949829	-0.4856	0.1695	0.0054	0.91	GFI1	3.13
cg13456504	chr1	91191583	-8.784	3.067	0.0054	0.91		26.76
cg12936423	chr6	33160849	-5.41	1.889	0.0054	0.91	COL11A2	8.6
cg12197457	chr6	160554674	-3.277	1.144	0.0054	0.91	SLC22A1	42.89
cg10711209	chr1	179545155	-4.098	1.431	0.0054	0.91	NPHS2	6.18
cg08698997	chr16	88989212	-5.574	1.946	0.00541	0.91	CBFA2T3	31.3
cg10705541	chr20	45141911	-8.929	3.118	0.00541	0.91	ZNF334	18.35
cg16372625	chr1	92949849	-0.923	0.3223	0.00541	0.91	GFI1	2.94
cg19360850	chr1	155654191	-2.397	0.8372	0.00541	0.91	YY1AP1	62.02
cg00740813	chr11	35547140	-2.723	0.951	0.00541	0.91	PAMR1	23.4
cg22700790	chr1	149186391	-1.473	0.5143	0.00541	0.91		4.39
cg19934735	chr2	241035255	-4.581	1.6	0.00541	0.91		22.8
cg20539142	chr8	42623718	-2.728	0.9527	0.00542	0.91	CHRNA6	78.53
cg08160350	chr4	996052	-1.171	0.409	0.00542	0.91	IDUA	4.6
cg04165835	chr19	44642043	-1.13	0.3945	0.00542	0.91		90.45
cg16646616	chr3	44040527	-3	1.048	0.00542	0.91		9.14
cg12761965	chr1	227051345	-1.857	0.6485	0.00542	0.91		70.24
cg25876443	chr15	89960104	-3.716	1.298	0.00542	0.91		62.9
cg19754658	chr12	117147650	-4.347	1.519	0.00543	0.91		43.27
cg01006880	chr16	89146961	7.468	2.609	0.00543	0.91		44.29
cg14086122	chr12	123921793	-1.226	0.4284	0.00543	0.91	RILPL2	10.14
cg03916225	chr1	111768837	-2.765	0.9661	0.00543	0.91	CHI3L2	40.61
cg13384284	chr3	28620612	-6.752	2.359	0.00543	0.91		78.63
cg13717350	chr9	136566991	-8.029	2.805	0.00543	0.91	SARDH	50.54
cg04441987	chr20	3776212	-1.697	0.5929	0.00543	0.91	CDC25B	10.61
cg01142579	chr4	183769187	-2.598	0.9077	0.00544	0.91		82.4
cg24049616	chr16	55359029	-3.074	1.074	0.00544	0.91	IRX6	13.41
cg26053083	chr11	14995770	-5.492	1.919	0.00544	0.91		15.41
cg04460372	chr9	130661175	-2.467	0.8622	0.00544	0.91	ST6GALNAC6	17.15
cg01106410	chr6	31549159	-3.023	1.057	0.00544	0.91	LTB	11.55
cg07564471	chr19	33210764	-4.92	1.72	0.00544	0.91	TDRD12	82.11
cg24659854	chr11	65222491	-2.668	0.9326	0.00545	0.91		30.93
cg17820591	chr17	4853706	-3.427	1.198	0.00545	0.91	ENO3	34.5
cg13443016	chr2	2936810	6.831	2.388	0.00545	0.91		55.68
cg19474865	chr11	83733268	-6.259	2.188	0.00545	0.91	DLG2	38.48
cg00888108	chr18	77149314	-5.484	1.917	0.00546	0.91		62.69
cg21438558	chr1	27251667	-1.152	0.4028	0.00546	0.91	NUDC	91.5
cg17782848	chr5	170006832	-3.837	1.341	0.00546	0.91	KCNIP1	50.49
cg04153571	chr10	21786359	-0.6396	0.2236	0.00546	0.91	MIR1915	4.2
cg21159390	chr21	46785181	-6.75	2.36	0.00546	0.91		55.64
cg01732415	chr2	228190759	-0.5904	0.2064	0.00547	0.91	MFF	2.73
cg02399826	chr5	136530712	-6.049	2.115	0.00547	0.91	SPOCK1	54.27
cg12071968	chr4	139629178	-6.999	2.447	0.00547	0.91		76.57
cg00482996	chr2	11793323	-1.467	0.513	0.00547	0.91		19.91
cg02703870	chr16	82045140	-5.311	1.857	0.00547	0.91	SDR42E1	44.95
cg04147479	chr1	119026424	-2.773	0.9697	0.00547	0.91		29.9
cg00073543	chr1	38941882	-3.547	1.24	0.00547	0.91		15.24
cg03939485	chr6	33266076	-0.3595	0.1257	0.00547	0.91	RGL2	3.6
cg07984515	chr12	98793604	-2.974	1.04	0.00548	0.91		21.73
cg19795235	chr10	26499735	-2.854	0.9985	0.00548	0.91	MYO3A	33.62
cg22060113	chr19	36422140	-1.632	0.5707	0.00548	0.91		10.4
cg22701032	chr2	70484527	-1.856	0.6494	0.00548	0.91	PCYOX1	11.65
cg04290586	chr12	108168987	-6.729	2.354	0.00549	0.91	ASCL4	36.04
cg17997684	chr2	38151490	-3.34	1.168	0.00549	0.91	FAM82A1	58.81
cg19027710	chr3	142837529	-5.164	1.806	0.00549	0.91	CHST2	43.05
cg25974485	chr7	66461693	-0.477	0.1669	0.0055	0.91	SBDS	4.83
cg25751453	chr19	8959693	-5.1	1.785	0.0055	0.91	MUC16	88.98
cg23364541	chr5	1178961	-6.414	2.245	0.00552	0.91		45.43
cg05633168	chr17	16559599	-3.501	1.226	0.00552	0.91		83.71
cg16664193	chr17	35227046	-4.063	1.423	0.00552	0.91		35.51
cg11862081	chr11	66625106	-3.486	1.221	0.00552	0.91	PC	65.84
cg06536167	chr17	30668827	-0.4845	0.1696	0.00553	0.91	C17orf75	4.05
cg15114328	chr1	182361557	-2.792	0.9775	0.00553	0.91	GLUL	34.1
cg17029156	chr2	27070458	-2.819	0.9871	0.00554	0.91	DPYSL5	9.81
cg19172170	chr11	20627781	-7.402	2.592	0.00554	0.91	SLC6A5	41.97
cg02023973	chr16	1519973	-2.215	0.7758	0.00554	0.91	CLCN7	54.02
cg01656955	chr1	40137966	-5.736	2.009	0.00555	0.91	NT5C1A	25.76
cg20081969	chr15	80697055	-4.445	1.557	0.00555	0.91	ARNT2	5.7
cg18089146	chr5	60472989	-4.398	1.541	0.00555	0.91		84.71
cg01913970	chr1	45308593	-2.25	0.7883	0.00555	0.91	PTCH2	5.52
cg18755643	chr1	51788633	-2.845	0.9967	0.00556	0.91	TTC39A	66.25
cg09251291	chr15	63483946	-1.409	0.4937	0.00556	0.91	RAB8B	88.96
cg19567740	chr7	128527122	-2.756	0.9659	0.00556	0.91	KCP	39.04
cg01558960	chr16	86963079	-7.696	2.697	0.00556	0.91		24.5
cg01354961	chr7	8473462	-1.525	0.5344	0.00556	0.91	NXPH1	5
cg11657258	chrX	114546354	-8.354	2.928	0.00557	0.91		43.79
cg23137494	chrX	73639809	3.925	1.375	0.00557	0.91	SLC16A2	11.98
cg18257485	chr4	2956627	-2.14	0.75	0.00557	0.91	NOP14	86.78
cg16745604	chr2	202047459	-3.442	1.206	0.00557	0.91	CASP10	68.89
cg01354447	chrX	31089887	-4.243	1.487	0.00557	0.91	FTHL17	59.84
cg07149197	chr11	71639548	-0.3192	0.1119	0.00558	0.91	LOC100133315	2.79
cg02535684	chr10	33339108	-6.711	2.353	0.00558	0.91		67.73
cg02062123	chr17	26733583	-1.079	0.3784	0.00558	0.91	SLC46A1	9.71
cg13437554	chr19	2272716	-3.071	1.077	0.00559	0.91	OAZ1	55.27
cg17814758	chr5	45192536	-6.968	2.443	0.00559	0.91		41.39
cg14074389	chr7	156465	-4.577	1.605	0.00559	0.91		56.7
cg22836470	chr12	108991777	-2.657	0.9317	0.0056	0.91	TMEM119	47.95
cg01134309	chr16	89190525	-3.8	1.333	0.00561	0.91	ACSF3	85.63
cg06986543	chr20	60942666	-0.6499	0.228	0.00561	0.91	LAMA5	4.74
cg22749173	chr19	2614039	-1.123	0.3939	0.00561	0.91	GNG7	8.56
cg09678971	chr2	223160486	-7.9	2.771	0.00561	0.91	PAX3	28.29
cg27304332	chr4	7508044	-5.102	1.79	0.00561	0.91	SORCS2	38.21
cg24574382	chr17	80333853	-6.023	2.113	0.00562	0.91		59.38
cg15959319	chr5	32174494	-0.7025	0.2465	0.00562	0.91	GOLPH3	3.24
cg09253473	chr17	79877389	-1.747	0.6131	0.00562	0.91	MAFG	80.32
cg27595127	chr6	33875991	-4.015	1.409	0.00562	0.91		65.05
cg00171729	chr6	52416856	6.718	2.357	0.00562	0.91	TRAM2	22.07
cg06706029	chr16	89981752	-1.906	0.669	0.00563	0.91		83.74
cg04174124	chr8	143591042	-1.904	0.6684	0.00563	0.91	BAI1	21.8
cg18123612	chrX	49777974	-3.019	1.06	0.00563	0.91	MIR502	65.4
cg21694843	chrX	21391817	4.212	1.478	0.00563	0.91	CNKSR2	14.95
cg03356490	chr19	35605867	-1.474	0.5174	0.00563	0.91	FXYD3	7.56
cg19654846	chr11	74204840	-0.5805	0.2037	0.00563	0.91	LIPT2	5.45
cg08507422	chr7	1272512	-0.9899	0.3474	0.00563	0.91	UNCX	2.29
cg26160416	chr1	37860602	-1.214	0.4262	0.00564	0.91		8.41
cg00123333	chr5	10291242	-0.7334	0.2574	0.00564	0.91	CMBL	93.71
cg08884029	chr12	110012500	-2.027	0.7117	0.00564	0.91	MVK	81.86
cg23708337	chr7	1209742	-4.855	1.704	0.00564	0.91		9.47
cg15583263	chr7	51450452	-1.477	0.5184	0.00565	0.91		84.71
cg17910931	chr4	1534933	-5.106	1.793	0.00565	0.91		51.05
cg27438798	chr4	13546151	-0.391	0.1373	0.00565	0.91	NKX3-2	3.61
cg22286732	chr13	113544293	-4.31	1.513	0.00565	0.91		57.89
cg02779913	chr17	40088680	-2.995	1.052	0.00565	0.91	TTC25	25.06
cg22550549	chr19	13123217	-3.13	1.099	0.00566	0.91	NFIX	11.43
cg26917640	chr15	67204380	-2.125	0.7462	0.00567	0.91		89.24
cg16058274	chr14	94179847	-4.833	1.697	0.00567	0.91		34.33
cg01634644	chr4	7482223	-3.757	1.32	0.00567	0.91	SORCS2	38.98
cg09995320	chr2	5749552	-3.347	1.176	0.00567	0.91		11.23
cg06214925	chr4	109092628	-3.463	1.216	0.00568	0.91	LOC641518	24.87
cg03742950	chr11	20154030	-3.005	1.056	0.00568	0.91		8.97
cg11746156	chr7	4347510	-5.201	1.827	0.00568	0.91		59.15
cg27369328	chr4	1638220	-3.515	1.235	0.00568	0.91		50.26
cg10630880	chr3	52008682	-2.491	0.8753	0.00568	0.91	ABHD14B	26.41
cg05412410	chr7	3033173	-2.742	0.9635	0.00568	0.91	CARD11	31.65
cg18475775	chr12	30971626	-5.741	2.017	0.00569	0.91		81.07
cg06739029	chr6	19837421	-7.746	2.722	0.00569	0.91	ID4	11.22
cg16667480	chr3	47628331	-1.824	0.6408	0.00569	0.91	SMARCC1	86.71
cg11718317	chr11	126873689	-3.859	1.356	0.00569	0.91		16.43
cg18702278	chr4	650632	-2.595	0.9119	0.00569	0.91	PDE6B	30.01
cg09150232	chr7	50849639	-5.475	1.924	0.00569	0.91	GRB10	73.25
cg01882933	chr5	180467044	-1.558	0.5475	0.0057	0.91	BTNL9	11.47
cg05166408	chr14	55032744	-0.5296	0.1861	0.0057	0.91		5.26
cg21006686	chr12	117800240	-3.674	1.291	0.0057	0.91	NOS1	30.71
cg11558856	chr22	37546124	-3.684	1.295	0.0057	0.91	IL2RB	30.02
cg14403184	chr10	135049208	-4.061	1.427	0.0057	0.91		14.15
cg00200653	chr15	60883225	-4.361	1.533	0.0057	0.91	RORA	14.69
cg23433008	chr5	179634578	-3.627	1.275	0.0057	0.91	RASGEF1C	44.18
cg13750061	chr11	118214845	-6.601	2.32	0.0057	0.91	CD3G	71.42
cg02468728	chr19	611107	-4.165	1.464	0.00571	0.91	HCN2	60.17
cg07132441	chr12	132827617	-9.732	3.421	0.00571	0.91	GALNT9	61.02
cg24249411	chr11	27744759	-4.944	1.738	0.00571	0.91	BDNF	18.08
cg14530994	chr1	228499729	-6.384	2.244	0.00571	0.91	OBSCN	73.89
cg04230073	chr11	76755547	-1.84	0.6468	0.00571	0.91		77.03
cg12338657	chr10	80384267	-3.522	1.239	0.00572	0.91		33.06
cg04236718	chr12	71834183	-0.5787	0.2035	0.00572	0.91	LGR5	3.57
cg03439703	chr11	14664991	-1.483	0.5214	0.00573	0.91	PDE3B	33.61
cg15928392	chr2	81694446	-7.798	2.742	0.00573	0.91		69.91
cg21338857	chr1	3101776	-6.56	2.307	0.00573	0.91	PRDM16	58.13
cg25075069	chrX	136113964	-3.299	1.16	0.00573	0.91	GPR101	11.35
cg13775316	chr4	109093218	-7.493	2.636	0.00574	0.91	LOC641518	42.32
cg08963972	chr4	5021694	-3.871	1.362	0.00574	0.91	CYTL1	45.54
cg07066814	chr2	30557562	-2.664	0.9374	0.00574	0.91		38.43
cg14592830	chr9	122318704	-0.4967	0.1748	0.00575	0.91		2.94
cg20686551	chr14	100259161	-3.368	1.185	0.00575	0.91	EML1	20.49
cg06114171	chr11	117561139	-2.453	0.8632	0.00575	0.91	DSCAML1	31.99
cg05697909	chr1	2462364	-3.516	1.237	0.00576	0.91	HES5	38.2
cg11707796	chr13	114054955	-1.587	0.5584	0.00576	0.91		89.65
cg07372824	chr18	9017748	-2.417	0.8507	0.00576	0.91		34.77
cg26272651	chr8	1971644	-5.177	1.822	0.00576	0.91		54
cg15054281	chr11	1082155	-2.754	0.9695	0.00577	0.91	MUC2	27.33
cg18006379	chr10	132907652	2.526	0.8892	0.00577	0.91	TCERG1L	92.6
cg22464883	chr20	31407537	-2.393	0.8422	0.00577	0.91	MAPRE1	19.41
cg05540639	chr16	85352976	1.422	0.5007	0.00577	0.91		94.8
cg10434261	chr1	156358059	-4.92	1.732	0.00577	0.91		38.28
cg02447462	chr19	861071	-2.186	0.7697	0.00578	0.91	CFD	10.99
cg05870398	chr4	4670703	-0.7947	0.2799	0.0058	0.91		92.58
cg10536916	chr6	27841865	-2.482	0.8742	0.0058	0.91	HIST1H4L	53.98
cg14909464	chr13	29107295	-2.901	1.022	0.00581	0.91		25.17
cg14563787	chr1	153232460	-2.856	1.006	0.00581	0.91	LOR	82.44
cg00636769	chr20	57408795	-4.375	1.541	0.00581	0.91	GNASAS	72.95
cg00574328	chr19	56851220	-3.06	1.078	0.00581	0.91		90.88
cg25657187	chr5	87969213	-5.927	2.088	0.00581	0.91	LOC645323	25.49
cg14365070	chr17	48041570	-2.501	0.8812	0.00582	0.91		15.29
cg12943115	chr14	70345911	-3.364	1.185	0.00582	0.91	SMOC1	17.56
cg23955417	chr1	26880928	-2.287	0.8061	0.00582	0.91	MIR1976	41.73
[truncated: 453,651 more rows]
