# Supplementary material for: Prenatal vitamin intake in first month of pregnancy and DNA methylation in cord blood and placenta in two prospective cohorts
Source: Epigenetics Chromatin. 2022 Aug 2;15:28. doi: 10.1186/s13072-022-00460-9 (PMC9344645; doi:10.1186/s13072-022-00460-9)
Supplement: Supplementary file 3 — Additional file 3. Supplemental Table 3. Single site DNA methylation array adjusted regression results: Use of prenatal vitamins in the first month of pregnancy in placenta of MARBLES cohort. [file 13072_2022_460_MOESM3_ESM.csv]

	chr	pos	DNAm_diff	sd	P.Value	adj.P.Val	gene	AveDNAm
cg00711959	chr2	13962486	-10.99	2.136	3.31e-06	0.85		73.18
cg01776299	chr1	1067163	-8.745	1.721	4.15e-06	0.85		68.42
cg14286612	chr22	43845465	-8.891	1.786	6.04e-06	0.85	MPPED1	57.97
cg21620524	chr5	500521	-4.061	0.8333	8.79e-06	0.85	SLC9A3	67.82
cg21367957	chr13	113776252	-6.79	1.4	9.54e-06	0.85	F10	58.1
cg11867253	chr10	99642327	-7.91	1.631	9.54e-06	0.85	CRTAC1	38.63
cg27378591	chr2	241697024	-10.26	2.131	1.09e-05	0.85	KIF1A	83.21
cg10812836	chr17	52977043	-6.629	1.378	1.11e-05	0.85	TOM1L1	73.72
cg11670651	chr12	119419106	-7.09	1.476	1.13e-05	0.85	SRRM4	9.05
cg21667508	chr14	93357830	-9.764	2.051	1.32e-05	0.85		49.97
cg14673706	chr16	9089954	-4.452	0.9435	1.53e-05	0.85		48.27
cg22191765	chr3	196750158	-5.026	1.067	1.57e-05	0.85	MFI2	24.06
cg00457915	chr2	240305466	-4.108	0.8766	1.71e-05	0.85	HDAC4	74.06
cg01229567	chr1	1549818	-9.861	2.111	1.81e-05	0.85	MIB2	34.29
cg17716220	chr15	37585390	-7.862	1.688	1.9e-05	0.85		71.71
cg18503078	chr7	699266	-5.89	1.266	1.94e-05	0.85	PRKAR1B	75.2
cg10276968	chr15	60547697	-8.758	1.892	2.09e-05	0.85		46.25
cg17469361	chr4	6536474	-8.208	1.776	2.15e-05	0.85		69.09
cg08154035	chr8	53706040	-6.29	1.375	2.53e-05	0.85		26.49
cg07323676	chr20	23422447	-2.783	0.6117	2.77e-05	0.85	CSTL1	10.01
cg14912920	chr12	49373240	-5.472	1.203	2.79e-05	0.85	WNT1	34.47
cg17331086	chr2	12816111	-3.519	0.7743	2.82e-05	0.85		87.9
cg20262096	chr1	101095766	-7.412	1.631	2.84e-05	0.85	LINC01349	57.28
cg04797359	chr4	55434850	-6.091	1.345	2.98e-05	0.85		61.22
cg08614562	chr2	241665572	-8.321	1.839	3.02e-05	0.85	KIF1A	69.54
cg21394119	chr4	71494332	-7.908	1.752	3.14e-05	0.85	ENAM	47.78
cg02479979	chr19	43934365	-2.547	0.5648	3.19e-05	0.85		9.07
cg03697541	chr1	196113815	-12.83	2.847	3.21e-05	0.85		81.21
cg26751094	chr13	95954534	-3.769	0.8369	3.26e-05	0.85	ABCC4	14.95
cg00243527	chr22	30640594	-27.98	6.222	3.33e-05	0.85	LIF	56.15
cg04840600	chr5	45794684	-7.406	1.647	3.34e-05	0.85		43.32
cg02628470	chr17	2279569	-6.239	1.388	3.34e-05	0.85	SGSM2	68.77
cg22777979	chr11	134283252	-10.21	2.279	3.54e-05	0.85	B3GAT1	35.86
cg15063771	chr6	31938751	-3.677	0.8255	3.86e-05	0.85	STK19	76.62
cg11433727	chr12	14921915	-6.517	1.467	4.05e-05	0.85		28.78
cg11108023	chr11	86004529	-3.779	0.8513	4.08e-05	0.85		81.84
cg05891558	chr5	4630194	-11.64	2.627	4.19e-05	0.85		59.31
cg13034682	chr12	119419123	-7.085	1.603	4.35e-05	0.85	SRRM4	14.62
cg10143823	chr14	28192481	-9.093	2.057	4.35e-05	0.85		77.7
cg25421053	chr6	112803875	-2.824	0.642	4.69e-05	0.85		89.15
cg00931528	chr14	81104622	-3.95	0.8987	4.74e-05	0.85	CEP128	30.41
cg16386396	chr1	3132458	-10.67	2.433	4.89e-05	0.85	PRDM16	46.67
cg03948870	chr9	126770454	-6.78	1.546	4.92e-05	0.85		24.33
cg08576975	chr1	11626664	-6.415	1.465	5e-05	0.85		67.87
cg16193557	chrX	41175634	-7.502	1.713	5.01e-05	0.85		46.88
cg05800336	chr10	133252069	-3.245	0.7419	5.1e-05	0.85		9.18
cg20137415	chr10	133945044	-8.619	1.975	5.29e-05	0.85	JAKMIP3	67.26
cg20185617	chr1	1099651	-3.855	0.8853	5.45e-05	0.85		36.47
cg25577809	chr5	145759373	-4.172	0.9629	5.88e-05	0.85		85.81
cg26420561	chr1	946675	-3.009	0.6946	5.89e-05	0.85		81.36
cg15349372	chr2	208173140	-5.389	1.247	6.09e-05	0.85		69.94
cg26452226	chr10	3025482	-6.469	1.496	6.09e-05	0.85		50.1
cg26631454	chr13	114065669	-6.575	1.524	6.26e-05	0.85		29.93
cg09655309	chrX	27354888	-4.268	0.9894	6.28e-05	0.85		23.58
cg23316253	chr10	8076277	3.072	0.7133	6.45e-05	0.85		56.53
cg22574818	chrX	55479616	-7.219	1.68	6.64e-05	0.85	MAGEH1	79.26
cg00995116	chr2	75717968	-4.197	0.9779	6.77e-05	0.85		72.74
cg18556579	chr16	30099882	-3.466	0.8088	6.91e-05	0.85	TBX6	72.35
cg26530061	chr7	27265522	-6.356	1.486	7.12e-05	0.85		26.23
cg04595021	chr21	46716835	-4.982	1.166	7.27e-05	0.85	LOC642852	86.38
cg20653955	chr7	6566649	-4.941	1.157	7.33e-05	0.85	GRID2IP	40.84
cg06214925	chr4	109092628	-4.998	1.171	7.35e-05	0.85	LOC641518	25.8
cg13858321	chr6	158579903	-3.296	0.7731	7.46e-05	0.85	SERAC1	83.9
cg27593172	chr4	102564573	-2.659	0.6246	7.62e-05	0.85		86.03
cg18494190	chr10	102589532	-4.548	1.069	7.71e-05	0.85	PAX2	31.35
cg20530515	chr17	170082	-8.111	1.907	7.71e-05	0.85	RPH3AL	44.9
cg02440268	chr17	70405873	-7.658	1.8	7.72e-05	0.85	LINC00673	78.03
cg20796467	chr6	106957995	-5.639	1.327	7.84e-05	0.85		66.75
cg01966398	chr6	11737043	-4.363	1.028	7.92e-05	0.85	ADTRP	85.99
cg23219208	chr3	44045687	-2.826	0.6658	7.93e-05	0.85		87.93
cg18721397	chr5	32584912	-8.18	1.927	7.94e-05	0.85	SUB1	55.23
cg08693658	chr1	31296940	-3.49	0.8226	8.01e-05	0.85		12.03
cg03930097	chr6	32408596	-11.41	2.692	8.11e-05	0.85	HLA-DRA	40.84
cg04038844	chr9	110399688	-4.68	1.107	8.37e-05	0.85		74.71
cg14373068	chr11	1537765	-4.888	1.159	8.69e-05	0.85	HCCA2	57.17
cg07147033	chr1	1549615	-6.971	1.653	8.7e-05	0.85	MIB2	28.14
cg19722949	chr5	156362978	-4.463	1.06	8.96e-05	0.85	TIMD4	75.12
cg10921624	chr14	64549863	-4.187	0.9947	8.97e-05	0.85	SYNE2	75.4
cg23944947	chr1	31297027	-4.076	0.9695	9.13e-05	0.85		11.17
cg11579146	chr12	4385029	-5.381	1.281	9.28e-05	0.85	CCND2-AS1	26.73
cg00474090	chr12	119419116	-4.972	1.185	9.39e-05	0.85	SRRM4	8.74
cg10749572	chr3	46506864	-3.725	0.8894	9.63e-05	0.85	LTF	33.36
cg06586376	chr13	114991864	-3.902	0.9328	9.78e-05	0.85		49.19
cg03238090	chr2	8666220	-5.806	1.39	9.96e-05	0.85		45.76
cg17754782	chr17	72576122	-6.61	1.586	0.000103	0.85	CD300LD	45.65
cg16613990	chr16	89982618	-3.849	0.9236	0.000103	0.85		87.15
cg12304937	chr7	680013	-6.381	1.532	0.000104	0.85	PRKAR1B	64.41
cg00463848	chr12	53046105	-6.054	1.453	0.000104	0.85	KRT2	43.15
cg24492629	chr7	699904	-3.556	0.8551	0.000107	0.85	PRKAR1B	89.25
cg22143285	chr17	68070411	-8.836	2.13	0.00011	0.85	KCNJ16	71.18
cg19511060	chr7	11820067	-4.026	0.9705	0.00011	0.85	THSD7A	83.99
cg19540037	chr2	131745498	-8.97	2.162	0.00011	0.85	ARHGEF4	58.14
cg25818609	chr4	1157082	-8.381	2.023	0.000112	0.85		64.33
cg12941249	chr2	219860379	-7.278	1.758	0.000113	0.85		46.92
cg12811901	chr17	36163466	-2.516	0.6083	0.000115	0.85		87.01
cg07537738	chr3	40279993	-7.57	1.831	0.000116	0.85	MYRIP	44.64
cg19614911	chr2	47749060	-5.722	1.385	0.000117	0.85	KCNK12	40.04
cg06507072	chr16	310683	-5.586	1.353	0.000118	0.85	ITFG3	69.15
cg01658506	chr7	109533443	-10.83	2.626	0.000119	0.85		36.65
cg20539393	chr2	186010491	-8.646	2.097	0.00012	0.85		69.65
cg19486604	chr1	32047573	-4.475	1.086	0.00012	0.85	TINAGL1	34.57
cg27492102	chr13	26759970	-7.115	1.728	0.000122	0.85		45.07
cg26863877	chr1	7158395	-8.656	2.103	0.000123	0.85	CAMTA1	56.42
cg22167526	chr7	51714157	-8.491	2.064	0.000123	0.85		65.56
cg02713599	chr7	55629825	-5.255	1.278	0.000125	0.85	VOPP1	82.23
cg21445383	chr19	43045945	-2.179	0.531	0.000128	0.85	LIPE-AS1	11.08
cg20241816	chr7	671244	-1.821	0.4438	0.000128	0.85	PRKAR1B	94.04
cg20373037	chr1	48462646	-1.87	0.4559	0.000129	0.85	TRABD2B	3.73
cg01658265	chr3	194406362	-2.433	0.5936	0.00013	0.85	FAM43A	8.3
cg05707985	chr7	142430350	-8.694	2.123	0.000131	0.85		35.93
cg16468389	chr17	46831742	-6.065	1.481	0.000132	0.85		36.33
cg06613263	chr5	142779552	-6.141	1.501	0.000133	0.85	NR3C1	69.18
cg03485840	chr9	6328386	-4.823	1.179	0.000134	0.85	TPD52L3	44.95
cg11340498	chr11	119075448	-5.626	1.376	0.000135	0.85		47.32
cg25214902	chr7	157260969	-4.191	1.026	0.000136	0.85		36.12
cg07826747	chr19	16985068	-2.527	0.6192	0.000138	0.85	SIN3B	86.58
cg20699333	chr7	23709045	-4.548	1.116	0.00014	0.85		82.83
cg01199495	chr18	31019946	-10.11	2.481	0.00014	0.85	C18orf34	33.24
cg01773368	chr15	50839584	-9.166	2.251	0.000142	0.85	USP50	57.67
cg14261676	chr11	1520551	-1.382	0.3396	0.000144	0.85		93.65
cg23180636	chr3	44140250	-8.042	1.978	0.000145	0.85		60.79
cg17468253	chr6	34498714	-4.553	1.121	0.000147	0.85	PACSIN1	58.57
cg24690634	chr2	33465497	-2.454	0.6049	0.000149	0.85	LTBP1	12.64
cg18875975	chr5	2207176	-6.323	1.56	0.000152	0.85		72.41
cg16606195	chr7	1270426	-8.166	2.017	0.000154	0.85		38.36
cg16351410	chr11	49049039	-8.974	2.219	0.000156	0.85		51.77
cg11146248	chr4	190468455	-8.38	2.073	0.000157	0.85		24.73
cg12165546	chr8	23566799	-10.67	2.643	0.00016	0.85		26.03
cg07833068	chr19	4195937	-3.785	0.9402	0.000166	0.85	ANKRD24	41.02
cg10378904	chr1	1178045	-9.878	2.453	0.000166	0.85	FAM132A	70.56
cg08941853	chr1	59449033	-3.926	0.9755	0.000167	0.85		17.18
cg18450212	chr7	109844390	-10.32	2.564	0.000167	0.85		66.63
cg02493332	chr5	168692727	-7.998	1.988	0.000167	0.85	SLIT3	64.09
cg11603759	chr11	71951714	-5.985	1.493	0.000176	0.85	PHOX2A	28.32
cg25500027	chr1	22145516	-3.068	0.7667	0.00018	0.85	LDLRAD2	32.73
cg19412649	chr3	123015443	-1.809	0.4521	0.00018	0.85	ADCY5	92.3
cg05821089	chr15	85122759	-9.768	2.442	0.000181	0.85	LINC00933	49.72
cg10280563	chr10	16250338	-9.574	2.394	0.000181	0.85		69.3
cg03290016	chr9	140016897	-4.891	1.223	0.000182	0.85		74.43
cg07735427	chr12	94940689	-2.648	0.6624	0.000182	0.85		85.99
cg23591463	chr12	114851495	-11.2	2.802	0.000183	0.85		30.68
cg27405010	chr16	83841105	-4.086	1.023	0.000184	0.85	HSBP1	75.81
cg12743661	chr20	23763597	-7.689	1.926	0.000185	0.85		69.39
cg08753647	chr2	64263203	-3.781	0.9473	0.000186	0.85		35.28
cg05269713	chr17	48353633	-3.96	0.9926	0.000187	0.85	TMEM92	46.38
cg20916108	chr1	234407977	-7.03	1.762	0.000187	0.85	SLC35F3	39.95
cg05353590	chr14	45360220	-5.937	1.489	0.000188	0.85		77.12
cg10983398	chr12	44228933	-3.665	0.922	0.000197	0.85	TMEM117	79.86
cg14242007	chr12	119419120	-6.853	1.724	0.000197	0.85	SRRM4	14.17
cg02170525	chr2	87018382	-3.924	0.9873	0.000197	0.85	CD8A	22.16
cg05678157	chr10	74285199	-3.664	0.923	2e-04	0.85	MICU1	83.06
cg04179415	chr12	94676694	-6.268	1.579	2e-04	0.85	PLXNC1	29.59
cg08774988	chr5	82207651	-7.463	1.882	0.000202	0.85		40.08
cg03772020	chr6	148879122	-3.476	0.877	0.000204	0.85		86.01
cg22248488	chr8	58658310	-7.55	1.905	0.000204	0.85		34.1
cg14402950	chr2	78014402	-8.26	2.084	0.000204	0.85	LOC101927967	28.49
cg06414816	chr5	110062837	-5.894	1.487	0.000205	0.85	TMEM232	34.41
cg00174508	chr12	107774298	-5.244	1.324	0.000207	0.85	BTBD11	27.69
cg13502382	chr6	167192488	-4.959	1.253	0.000208	0.85	RPS6KA2	90.36
cg07571282	chr16	81295095	-5.862	1.481	0.000208	0.85	BCMO1	65.56
cg12426470	chr17	1104627	-5.892	1.489	0.000209	0.85		52.48
cg04492769	chr7	157314300	-7.398	1.871	0.00021	0.85		60.15
cg13806036	chrX	114546295	-6.317	1.598	0.000211	0.85		54.23
cg09773990	chr6	75066356	-8.422	2.132	0.000213	0.85	LOC101928516	52.14
cg26476228	chr14	37445486	-9.219	2.337	0.000217	0.85	SLC25A21	44.87
cg03461851	chr15	62457883	-6.87	1.742	0.000218	0.85	C2CD4B	48.08
cg08786399	chr11	19185400	-5.108	1.295	0.000218	0.85	ZDHHC13	66.69
cg16152813	chr16	30042407	-3.984	1.011	0.00022	0.85	FAM57B	10.09
cg18279051	chr1	87221401	-6.959	1.767	0.000221	0.85		59.21
cg00343711	chr4	1649495	-6.144	1.562	0.000225	0.85	FAM53A	77.64
cg01250155	chr4	1661123	-9.439	2.399	0.000225	0.85	FAM53A	84.68
cg00709387	chr1	52193594	-2.311	0.5876	0.000226	0.85	OSBPL9	88.97
cg25331127	chr10	133608464	-7.232	1.84	0.000228	0.85		59.78
cg09805254	chr6	164520673	-8.072	2.056	0.000231	0.85		65.41
cg16321568	chr1	48462639	-3.031	0.7722	0.000231	0.85		5.48
cg27253670	chr13	95364993	-7.308	1.862	0.000232	0.85	SOX21	18.13
cg25924746	chr13	110432935	-4.168	1.063	0.000234	0.85	IRS2	69.99
cg22729091	chr8	27329145	-4.815	1.229	0.000237	0.85	CHRNA2	72.63
cg07974440	chr2	108008848	5.295	1.352	0.000239	0.85		91.98
cg11001092	chr3	93686084	-4.916	1.256	0.00024	0.85	PROS1	85.52
cg23664662	chr2	89598545	-8.417	2.151	0.00024	0.85		36
cg19272984	chr13	100636299	-8.169	2.087	0.000241	0.85	ZIC2	23.84
cg02342459	chr4	1780637	-4.42	1.13	0.000242	0.85		81.46
cg05555502	chr9	96943707	-4.272	1.093	0.000243	0.85	MIRLET7DHG	55.16
cg17127769	chr5	169724590	-7.63	1.951	0.000243	0.85	LCP2	75.83
cg24915409	chr4	78794450	-7.042	1.802	0.000246	0.85	MRPL1	35.25
cg08690515	chr17	55822645	-4.456	1.142	0.000248	0.85	CCDC182	58.18
cg01775970	chr21	44486298	-5.021	1.288	0.000252	0.85	CBS	72.11
cg16369366	chr7	157291937	-6.051	1.553	0.000254	0.85		62.52
cg10143295	chr14	33653316	-7.12	1.829	0.000257	0.85	NPAS3	70.77
cg03642549	chr11	68673059	-4.737	1.217	0.000257	0.85	IGHMBP2	73.53
cg11576468	chr19	20749810	-4.214	1.083	0.000258	0.85	ZNF737	76.6
cg09796935	chr5	82226707	-6.427	1.652	0.000258	0.85		62.06
cg05568532	chr4	7136338	-7.55	1.94	0.000259	0.85		64.25
cg14553836	chr14	44951231	-4.568	1.175	0.00026	0.85		26.9
cg16740427	chr22	42469976	-11.82	3.041	0.000262	0.85	FAM109B	44.41
cg21508011	chr5	166737116	-4.379	1.129	0.00027	0.85	TENM2	39.31
cg03694482	chr20	6210640	-9.032	2.33	0.000271	0.85		39.97
cg20619170	chr5	92665928	-7.048	1.818	0.000271	0.85		68.39
cg26045220	chr1	109656325	-4.648	1.199	0.000272	0.85	C1orf194	10.24
cg18395781	chr4	189120188	-6.082	1.569	0.000273	0.85		67.35
cg09134948	chr10	6322392	-8.163	2.107	0.000274	0.85		32.42
cg06644310	chr20	4761269	-5.403	1.395	0.000274	0.85	RASSF2	62.68
cg06081361	chr1	3193787	-8.209	2.121	0.000276	0.85	PRDM16	61.25
cg06903211	chr1	164604740	-1.628	0.4206	0.000277	0.85	PBX1	93.15
cg16052121	chr22	18518907	-7.503	1.939	0.000278	0.85	FLJ41941	37.66
cg24048022	chr12	104990337	-3.537	0.9142	0.000278	0.85	CHST11	44.38
cg26993038	chr14	104686639	-6.129	1.585	0.000279	0.85		25.72
cg12203247	chr11	129169138	-2.715	0.7021	0.000279	0.85		83.01
cg24669906	chr9	38424717	-2.323	0.6009	0.000281	0.85	IGFBPL1	8.93
cg02117111	chr12	95165683	-1.967	0.5089	0.000282	0.85		92.47
cg21171158	chr3	2279073	-7.285	1.885	0.000282	0.85	CNTN4	45.77
cg07589884	chr6	92103181	-7.513	1.944	0.000282	0.85		41.75
cg10808534	chr16	69502772	-2.849	0.7377	0.000284	0.85		85.42
cg11734508	chr20	15339862	-3.147	0.8151	0.000285	0.85	MACROD2	83.71
cg02187468	chr1	214160148	-8.877	2.299	0.000285	0.85	PROX1-AS1	23.47
cg19572528	chr7	713432	-3.773	0.9774	0.000286	0.85	PRKAR1B	85.87
cg05237480	chrX	40869382	-5.252	1.361	0.000288	0.85		28.55
cg22035278	chr17	7138386	-3.283	0.8509	0.000288	0.85	DVL2	20.88
cg20332538	chr11	44556573	-3.539	0.9173	0.000289	0.85		24.69
cg02198397	chr5	119866055	-12.15	3.152	0.000291	0.85	PRR16	65.36
cg09148794	chr17	4620700	-2.941	0.7627	0.000291	0.85	ARRB2	71.4
cg16370642	chr6	99292665	-4.222	1.095	0.000292	0.85		16.53
cg01291920	chr6	31915077	-4.672	1.213	0.000293	0.85	CFB	60.84
cg11211942	chr15	57107622	-2.85	0.7399	0.000294	0.85		88.39
cg16490124	chr1	235292369	-27.48	7.136	0.000295	0.85	SNORA14B	33.29
cg06505343	chr2	222776314	4.841	1.257	0.000295	0.85		84.02
cg27317813	chr12	4398508	3.143	0.8162	0.000295	0.85	CCND2	73.2
cg06228857	chr15	35372947	-6.274	1.63	0.000297	0.85		71.76
cg19041398	chr4	1792083	-6.102	1.586	0.000299	0.85		53
cg09797340	chr7	30749389	-2.157	0.5607	0.000299	0.85		87.92
cg07367768	chr5	2184580	-5.954	1.548	3e-04	0.85		20.03
cg08537737	chr8	70743047	-5.403	1.405	3e-04	0.85	SLCO5A1	47.8
cg06162737	chr7	155580804	-7.784	2.026	0.000304	0.85		41.36
cg12264626	chr8	86350381	-6.033	1.571	0.000304	0.85	CA3	36.18
cg05903626	chr11	73797758	-2.498	0.6502	0.000304	0.85	C2CD3	85.74
cg09264374	chr5	65026989	-2.898	0.7546	0.000305	0.85	NLN	89.28
cg04892182	chr1	33231382	6.392	1.664	0.000305	0.85	KIAA1522	85.22
cg05600342	chr11	250989	-2.609	0.6795	0.000306	0.85	PSMD13	85.63
cg09121695	chr8	37655503	-4.167	1.085	0.000306	0.85	GPR124	23.68
cg13513907	chr12	131125200	-7.176	1.869	0.000306	0.85		63.8
cg02135853	chr1	155991032	-3.488	0.9091	0.000308	0.85	SSR2	28.03
cg00270827	chr4	185932185	-6.692	1.744	0.000309	0.85		74.08
cg11933081	chr12	120051178	-5.811	1.515	0.00031	0.85	TMEM233	47.2
cg24033750	chr2	233543537	-6.233	1.626	0.000311	0.85	EFHD1	62.09
cg20182958	chr14	105654616	-6.55	1.71	0.000315	0.85		65.74
cg23605961	chr7	751331	-8.436	2.203	0.000315	0.85	PRKAR1B	76.89
cg13897348	chr1	1549699	-5.918	1.546	0.000318	0.85	MIB2	12.31
cg26719670	chr13	88080867	-8.138	2.127	0.00032	0.85		28.59
cg26157333	chr11	111742790	-3.832	1.002	0.000321	0.85	ALG9	67.6
cg00731352	chr8	56777169	-7.169	1.875	0.000322	0.85		49.02
cg19774236	chr17	7919022	-3.457	0.9043	0.000323	0.85	GUCY2D	81.72
cg20301706	chr19	39745642	-1.637	0.4283	0.000323	0.85		92.8
cg15902864	chr5	33504903	-3.481	0.9107	0.000324	0.85		36.21
cg23286623	chrX	97239631	-10.78	2.821	0.000324	0.85		40.6
cg02304095	chr2	2328709	-4.699	1.23	0.000324	0.85	MYT1L	21.96
cg24697098	chr5	158728716	-6.505	1.703	0.000326	0.85		34.72
cg19036450	chr17	74348029	-5.863	1.535	0.000327	0.85	PRPSAP1	80.9
cg17035276	chr2	731289	-10	2.619	0.000327	0.85		56.38
cg18525301	chr10	44340682	-7.296	1.911	0.000328	0.85	LINC00619	68.53
cg14646998	chr2	242460454	-3.632	0.9511	0.000328	0.85		82.44
cg00107617	chr7	625997	-3.84	1.006	0.000329	0.85	PRKAR1B	87.71
cg09160361	chr12	130991323	-8.244	2.16	0.000329	0.85	RIMBP2	58.15
cg18149539	chr7	6749498	-3.636	0.9536	0.000334	0.85		84.54
cg06095331	chr10	77935414	-5.061	1.328	0.000334	0.85	C10orf11	50.25
cg06742801	chr19	34028917	-6.652	1.745	0.000336	0.85		37.38
cg10598104	chr8	17169271	-4.201	1.103	0.00034	0.85	MTMR7	53.43
cg25222362	chr8	140119546	-7.28	1.912	0.00034	0.85		38.61
cg17106431	chr17	1186548	-5.21	1.369	0.00034	0.85	TUSC5	50.64
cg04422777	chr5	170039145	-6.293	1.653	0.000341	0.85	KCNIP1	54.35
cg01377140	chr13	53651089	-6.227	1.637	0.000342	0.85		36.53
cg13856652	chr2	3889311	-4.622	1.215	0.000344	0.85		87.43
cg21147013	chr5	117583676	-6.406	1.685	0.000344	0.85	LOC102467224	49.03
cg02874667	chr19	31206903	-7.595	1.998	0.000346	0.85		55.06
cg13870956	chr7	670317	-5.57	1.465	0.000347	0.85	PRKAR1B	75.42
cg04574286	chr7	80108304	-6.645	1.749	0.000347	0.85	GNAT3	40.89
cg04331604	chr13	68955876	-7.861	2.07	0.00035	0.85		83.71
cg17734243	chr6	16701191	-6.785	1.787	0.000351	0.85	ATXN1	49.4
cg06044945	chr2	131722957	-5.686	1.499	0.000355	0.85	ARHGEF4	33.24
cg25673668	chr8	895601	-9.917	2.614	0.000355	0.85		59.12
cg26438846	chr11	2731392	-5.641	1.487	0.000356	0.85	KCNQ1	71.84
cg16043370	chr15	35088099	-3.93	1.037	0.000357	0.85	ACTC1	58.73
cg09757741	chr12	54197762	-6.667	1.759	0.000358	0.85		38.55
cg24699083	chr15	27804540	-10.15	2.678	0.000358	0.85		55.87
cg16578496	chr19	4311154	-5.784	1.526	0.000359	0.85	FSD1	62.37
cg21839211	chr6	167508041	-9.298	2.454	0.00036	0.85		37.84
cg02494904	chr20	4128004	-4.932	1.302	0.00036	0.85	SMOX	58.94
cg22347523	chr15	77276564	-3.222	0.8506	0.000361	0.85		83.91
cg06266189	chr2	233790293	-5.321	1.405	0.000362	0.85	NGEF	45.25
cg12833018	chr11	62037564	-2.697	0.7122	0.000362	0.85	SCGB2A2	19.27
cg00019118	chr12	132851518	-6.903	1.824	0.000366	0.85	GALNT9	44.53
cg08049391	chr17	68119473	-7.347	1.942	0.000368	0.85	KCNJ16	54.9
cg21221358	chr18	33079063	-5.762	1.524	0.000369	0.85	INO80C	71.01
cg05263760	chr6	12845743	-4.016	1.062	0.000369	0.85	PHACTR1	22.3
cg05471630	chr1	17975369	-5.632	1.49	0.000371	0.85	ARHGEF10L	81
cg05769891	chr13	113391820	-5.742	1.519	0.000371	0.85	ATP11A	69.75
cg23202870	chr17	53245218	-2.085	0.5521	0.000374	0.85		88.04
cg02929169	chr20	59928451	-5.98	1.583	0.000375	0.85	CDH4	82.22
cg25424475	chr12	103673495	-3.366	0.8917	0.000377	0.85	C12orf42	25.27
cg19123882	chr11	63438084	-14.08	3.73	0.000377	0.85	ATL3	52.86
cg06884779	chr20	4761283	-4.691	1.243	0.000378	0.85	RASSF2	82.1
cg13369534	chr2	119287847	-6.288	1.666	0.000379	0.85		32.44
cg00268840	chr11	44332653	-9.16	2.428	0.000379	0.85	ALX4	15.07
cg14465405	chr13	50795209	-4.818	1.277	0.00038	0.85	DLEU1	30.44
cg00981170	chr16	68563546	-3.94	1.045	0.000381	0.85		49.64
cg15158515	chr19	48867812	-4.619	1.225	0.000381	0.85	SYNGR4	25.18
cg15079982	chr3	4972319	-4.964	1.317	0.000385	0.85	BHLHE40-AS1	60.09
cg19100138	chr3	183993995	-7.604	2.019	0.000387	0.85	ECE2	35.37
cg07433360	chr19	20471475	-6.208	1.649	0.000391	0.85		45.94
cg14218108	chr4	10658271	-4.792	1.274	0.000395	0.85	CLNK	48.49
cg07116947	chr17	1933006	-4.088	1.087	0.000395	0.85	DPH1	52.45
cg24893551	chr2	158453759	-6.183	1.644	0.000395	0.85	ACVR1C	22.13
cg27327901	chr1	75146897	-4.495	1.196	0.000398	0.85		28.08
cg21544121	chr7	618885	-9.343	2.486	0.000398	0.85	PRKAR1B	81.08
cg14986219	chr21	46414586	-6.072	1.616	0.000399	0.85	LINC00163	55.95
cg23624095	chr13	69884604	-5.918	1.575	4e-04	0.85	LINC00383	86.04
cg20241433	chr17	1216028	-3.548	0.9445	4e-04	0.85		37
cg27298509	chr10	35013773	-2.231	0.5939	0.000401	0.85	PARD3	87.97
cg06130683	chr12	124844761	-2.503	0.6665	0.000402	0.85	NCOR2	87.67
cg23486853	chr22	30642980	-3.746	0.9977	0.000403	0.85	LIF	27.2
cg03841439	chr18	67550195	-5.582	1.488	0.000405	0.85	CD226	87.3
cg00844192	chr2	203165015	-4.074	1.086	0.000406	0.85	NOP58	74.65
cg04994195	chr10	81093812	-2.392	0.6379	0.000408	0.85		88.2
cg03836831	chr16	969069	-6.499	1.733	0.000409	0.85	LMF1	82.16
cg09380149	chr7	649221	-3.259	0.8696	0.000412	0.85	PRKAR1B	90.91
cg01424107	chr13	28543113	-4.043	1.079	0.000414	0.85	CDX2	7.68
cg22980277	chr4	4258763	-4.128	1.103	0.000416	0.85		75.14
cg26287248	chr20	1380504	-3.634	0.9712	0.00042	0.85		27.91
cg01776556	chr4	7463234	-5.479	1.465	0.000421	0.85	SORCS2	57.95
cg00997626	chr4	1798747	-6.055	1.619	0.000422	0.85	FGFR3	54.61
cg10665136	chr20	15842092	-3.838	1.027	0.000425	0.85	MACROD2	83.78
cg16225100	chr12	43060664	-4.102	1.098	0.000428	0.85		44.22
cg11877273	chr1	29182535	-2.457	0.6577	0.000428	0.85	OPRD1	88.69
cg25483734	chr11	67448973	-4.105	1.099	0.000429	0.85	ALDH3B2	27.22
cg20750319	chr7	625089	-6.9	1.848	0.000429	0.85	PRKAR1B	81.78
cg14669842	chr5	112405789	-14.62	3.916	0.000429	0.85	MCC	69.65
cg08900396	chr17	149582	21.75	5.825	0.000431	0.85	RPH3AL	73.19
cg17296854	chr7	733254	-6.247	1.673	0.000431	0.85	PRKAR1B	80.96
cg07175536	chr16	15991691	-4.549	1.219	0.000432	0.85		61.98
cg14877755	chr2	242021233	-3.675	0.9846	0.000433	0.85	SNED1	76.59
cg17892825	chr21	45749985	-6.491	1.74	0.000435	0.85	C21orf2	90.38
cg15667296	chr4	84140666	-8.368	2.244	0.000438	0.85		27.9
cg15684727	chr9	34990398	-6.029	1.617	0.000438	0.85	DNAJB5-AS1	38.4
cg13685437	chr5	115783076	-3.434	0.921	0.000438	0.85	SEMA6A	76.55
cg06306289	chr16	86657250	-7.181	1.927	0.00044	0.85		44.2
cg05569176	chr3	33841973	-3.397	0.9114	0.00044	0.85	PDCD6IP	84.04
cg14607533	chrX	149530607	-7.171	1.924	0.00044	0.85		28.39
cg21664227	chr1	1178654	-4.603	1.235	0.00044	0.85	FAM132A	84.32
cg22899559	chr21	44483554	-4.074	1.093	0.000441	0.85	CBS	42.87
cg03654045	chr14	78617230	-4.563	1.225	0.000441	0.85		32.51
cg02322879	chr3	196065189	-2.188	0.5874	0.000443	0.85	TM4SF19	87.12
cg19407902	chr15	72109271	-5.823	1.564	0.000444	0.85	NR2E3	61.05
cg14806752	chr7	998808	-7.298	1.96	0.000445	0.85		49.27
cg05492373	chr17	49953968	-6.61	1.775	0.000445	0.85	CA10	71.52
cg00949861	chr12	9982579	-5.274	1.417	0.000446	0.85	KLRF1	61.05
cg24002158	chr8	142369468	-6.081	1.634	0.000448	0.85	GPR20	57.19
cg22068879	chr8	17169254	-8.177	2.198	0.000448	0.85	MTMR7	57.75
cg18821281	chr3	11685307	12.72	3.421	0.000453	0.85	VGLL4	38.26
cg03469233	chr1	230527641	-7.238	1.947	0.000453	0.85		38.85
cg03808714	chr6	7589679	-3.553	0.9559	0.000454	0.85	SNRNP48	78.26
cg26699102	chr15	78894483	-5.825	1.568	0.000457	0.85	CHRNA3	81.25
cg12929678	chr18	67624393	-3.661	0.9856	0.000457	0.85	CD226	81.92
cg18802288	chr4	649308	-2.541	0.6843	0.00046	0.85	PDE6B	29.51
cg05573767	chr6	167171394	-7.509	2.022	0.00046	0.85	RPS6KA2	33.32
cg09865593	chr7	645796	-5.508	1.484	0.00046	0.85	PRKAR1B	71.68
cg15653569	chr10	134818905	-6.526	1.758	0.000461	0.85		51.47
cg01331198	chr19	2774541	-3.074	0.8283	0.000462	0.85	SGTA	85.18
cg04234566	chr21	46414039	-3.929	1.059	0.000465	0.85	LINC00163	46.9
cg13017846	chr1	101285929	-3.26	0.8791	0.000466	0.85		40.3
cg22947094	chr1	16170630	-1.47	0.3966	0.000468	0.85	FLJ37453	91.18
cg18190829	chr1	48408056	-5.736	1.547	0.000469	0.85	TRABD2B	38.57
cg24284838	chr7	1639908	-7.214	1.947	0.00047	0.85		55.83
cg12953420	chr14	22314416	-13.43	3.625	0.000471	0.85		45.99
cg03693925	chr6	31475055	-4.68	1.263	0.000472	0.85	MICB	51.88
cg03746834	chr8	28196926	-4.551	1.229	0.000474	0.85	PNOC	41.38
cg07607639	chr16	19130141	-5.781	1.561	0.000475	0.85	ITPRIPL2	49.36
cg07312624	chr17	17841611	-3.828	1.035	0.000479	0.85	TOM1L2	75.52
cg16558432	chr17	5403805	-3.412	0.9223	0.000479	0.85	LOC728392	9.24
cg09312590	chr10	93149916	-4.023	1.087	0.00048	0.85	HECTD2-AS1	26.16
cg10389454	chr19	42083748	-3.096	0.8368	0.00048	0.85	CEACAM21	16.71
cg09750469	chrX	13670468	-2.997	0.8103	0.000481	0.85	TCEANC	14.19
cg07454365	chr7	707796	-4.475	1.21	0.000482	0.85	PRKAR1B	64.24
cg15478981	chr6	39637466	-2.617	0.7076	0.000483	0.85	KIF6	86.56
cg04067910	chr14	27997849	-2.067	0.5592	0.000484	0.85		6.44
cg00016841	chr16	31499479	-3.622	0.9799	0.000485	0.85	SLC5A2	12.27
cg19113783	chr3	32613493	-4.345	1.176	0.000487	0.85	DYNC1LI1	61.94
cg02326273	chr5	1389933	-5.863	1.587	0.000487	0.85		44.98
cg13669360	chrX	31439785	-4.873	1.32	0.000492	0.85	DMD	72.96
cg24492273	chr1	1378060	-4.802	1.302	0.000496	0.85	VWA1	77.1
cg07220939	chr11	64358617	-3.979	1.079	0.000499	0.85	SLC22A12	53.63
cg15054077	chr19	13124215	-1.951	0.5294	0.000501	0.85	NFIX	4.34
cg25931282	chr12	75604326	-2.5	0.6786	0.000504	0.85	KCNC2	11.8
cg27233850	chr16	89076624	-11.59	3.145	0.000505	0.85		44.63
cg24446604	chr1	175015908	-5.665	1.538	0.000506	0.85		64.93
cg01049678	chr7	150147536	-4.157	1.129	0.000506	0.85	GIMAP8	36.56
cg10385101	chr7	707728	-5.008	1.36	0.000507	0.85	PRKAR1B	46.21
cg06196597	chr1	24435477	-3.442	0.9351	0.000509	0.85	MYOM3	83.11
cg19008097	chr5	140012986	-5.92	1.609	0.000511	0.85	CD14	48.43
cg09089616	chr14	80935104	-6.038	1.641	0.000513	0.85		50.18
cg09682988	chr9	124401677	-1.988	0.5405	0.000515	0.85	DAB2IP	89.71
cg05904916	chr4	8151037	-4.712	1.282	0.000516	0.85	ABLIM2	64.48
cg00120118	chrX	33230718	-10.21	2.777	0.000516	0.85	DMD	54.9
cg03045325	chr11	63871265	-4.632	1.26	0.000517	0.85	MACROD1	72.71
cg04809316	chr14	104705443	-6.523	1.775	0.000518	0.85		76.98
cg03548761	chr20	23754809	-6.373	1.734	0.000519	0.85		45.61
cg18831202	chr2	220308291	-2.9	0.7892	0.000519	0.85	SPEG	34.15
cg07338713	chr7	50823767	-4.414	1.201	0.000521	0.85	GRB10	73.24
cg23768117	chr17	79134486	-5.145	1.401	0.000521	0.85	AATK	40.09
cg13728003	chr6	1387836	-5.12	1.394	0.000522	0.85		28.84
cg22949738	chr20	44646364	-5.247	1.43	0.000527	0.85		59.41
cg10926851	chr5	146253830	-20.74	5.654	0.000531	0.85	PPP2R2B	83.6
cg02573176	chr8	82607505	-4.405	1.201	0.000532	0.85	SLC10A5	75.98
cg11157850	chr14	93357428	-5.858	1.598	0.000532	0.85		53.01
cg01909850	chr19	51432298	-6.655	1.815	0.000533	0.85		57.23
cg22437405	chr1	38000170	-2.036	0.5563	0.000544	0.85		9.66
cg12689200	chr19	3700855	-3.347	0.9146	0.000545	0.85	PIP5K1C	48.44
cg00300303	chr1	1067223	-5.779	1.579	0.000545	0.85		42.63
cg07471157	chr12	49373263	-5.755	1.573	0.000545	0.85	WNT1	25.54
cg03971227	chr6	31914952	-6.339	1.732	0.000546	0.85	CFB	61.37
cg05220083	chr12	58152793	-2.424	0.6626	0.000546	0.85	MARCH9	85.85
cg09784779	chr7	618974	-2.566	0.7017	0.000548	0.85	PRKAR1B	90.79
cg13497069	chr6	29426119	-2.768	0.7568	0.000548	0.85	OR2H1	89.75
cg05276360	chr19	11354401	-3.736	1.021	0.000549	0.85	DOCK6	32.27
cg03775437	chr7	709960	-2.957	0.8087	0.00055	0.85	PRKAR1B	92.42
cg14513578	chr2	139416293	-5.613	1.535	0.000551	0.85		50.71
cg21818510	chr2	920287	-7.196	1.969	0.000553	0.85		72.91
cg15782468	chr4	24472577	17.35	4.746	0.000553	0.85		37.27
cg07896068	chr2	161056600	-4.45	1.218	0.000554	0.85	ITGB6	38.19
cg27173717	chr1	40420503	-3.195	0.8745	0.000555	0.85	MFSD2A	40.26
cg26746573	chr16	85176646	-3.703	1.014	0.000557	0.85		51.36
cg01516954	chr17	68104208	-4.394	1.203	0.000558	0.85	KCNJ16	88.91
cg19166302	chr3	122296613	-9.157	2.508	0.00056	0.85	PARP15	19.02
cg02925872	chr6	30010005	-3.614	0.99	0.00056	0.85	NCRNA00171	85.99
cg10440011	chr17	1933183	-5.687	1.558	0.000561	0.85	DPH1	31.36
cg21237591	chr11	2162510	-8.697	2.382	0.000561	0.85	IGF2AS	46.95
cg14039228	chr17	38374778	-4.427	1.213	0.000562	0.85	WIPF2	70.64
cg04822495	chr12	94676688	-5.369	1.471	0.000562	0.85	PLXNC1	26.73
cg02467086	chr15	40078155	-3.03	0.8304	0.000563	0.85		88.42
cg07183242	chr3	31897057	-1.657	0.454	0.000563	0.85	OSBPL10	92.09
cg09725610	chr16	70553558	-1.533	0.4202	0.000565	0.85	COG4	90.64
cg03633089	chr5	119564640	-6.532	1.791	0.000566	0.85		49.12
cg21574423	chr5	180479320	-3.498	0.9591	0.000566	0.85	BTNL9	24.92
cg05656251	chr1	3125906	-6.888	1.889	0.000569	0.85	PRDM16	54.72
cg10620012	chr16	2908187	3.038	0.8334	0.000571	0.85	PRSS22	7
cg20030294	chr14	101618282	-6.844	1.878	0.000571	0.85		58.79
cg27222785	chr1	1008091	-4.958	1.361	0.000573	0.85		73.16
cg14106328	chr16	80299867	-6.625	1.818	0.000574	0.85	LOC102724084	46.42
cg13872405	chr11	19093630	-2.761	0.7579	0.000576	0.85		40.46
cg26168764	chr14	81367841	-4.478	1.23	0.000577	0.85	CEP128	69.08
cg09249755	chr6	41486070	-2.083	0.5721	0.000579	0.85	LINC01276	92.66
cg00009167	chr1	109656433	-4.333	1.19	0.000579	0.85	KIAA1324	7.48
cg00002464	chr8	120428418	-2.782	0.7644	0.000581	0.85	NOV	8.2
cg03327771	chr10	23803463	-3.749	1.03	0.000581	0.85		17.93
cg08803553	chr13	68943972	-12.21	3.357	0.000583	0.85		62.34
cg27186250	chr17	1182065	-4.783	1.315	0.000585	0.85	TUSC5	56.67
cg20513206	chr19	40855502	-4.263	1.172	0.000586	0.85	PLD3	46.42
cg07428323	chr11	109294233	12.3	3.382	0.000586	0.85	C11orf87	43.24
cg22512888	chr1	1178191	-5.839	1.606	0.000588	0.85	FAM132A	83.56
cg05354481	chr13	51210595	-5.017	1.38	0.000589	0.85		43.76
cg01929699	chr13	36491531	-6.737	1.854	0.000589	0.85	MIR548F5	65.27
cg12969488	chr5	142780984	-4.291	1.181	0.00059	0.85	NR3C1	48.14
cg03269363	chr22	50007725	-8.462	2.329	0.000592	0.85		66.09
cg22955306	chr19	854522	-5.529	1.522	0.000594	0.85	ELANE	67.08
cg20094831	chr10	44699412	-5.047	1.389	0.000594	0.85		50.59
cg22289837	chr8	86350278	-6.068	1.671	0.000595	0.85	CA3	49.37
cg17797158	chr16	52641952	-4.508	1.242	0.000596	0.85	CASC16	28.8
cg00442308	chr11	1488761	-7.309	2.013	0.000596	0.85		73.3
cg00022235	chr16	11764847	-1.83	0.504	0.000598	0.85	SNN	91.68
cg19340394	chr21	26325615	8.908	2.454	0.000599	0.85	LOC339622	59.04
cg02739500	chr16	2070206	-5.699	1.57	6e-04	0.85	NPW	13.57
cg03438546	chr7	138147376	-3.892	1.073	0.000603	0.85	TRIM24	88.89
cg14317467	chr21	17936798	-4.213	1.162	0.000604	0.85	MIR99AHG	77.3
cg15131789	chr1	18060276	-4.731	1.305	0.000605	0.85		43.54
cg04087742	chr5	50264462	-11.39	3.141	0.000605	0.85		50.08
cg08119452	chr13	53602385	-4.911	1.355	0.000609	0.85	OLFM4	14
cg16226020	chr17	6839697	-3.266	0.901	0.000609	0.85		36.21
cg20825532	chr1	152322249	4.973	1.373	0.000612	0.85	FLG2	88.05
cg10580682	chr1	246961490	-1.928	0.5323	0.000615	0.85		10.24
cg17850597	chr19	15917833	-5.601	1.548	0.000619	0.85	OR10H1	41.78
cg21191365	chr14	90529014	-5.538	1.531	0.000621	0.85	KCNK13	30.24
cg10623530	chr7	640409	-7.059	1.951	0.000623	0.85	PRKAR1B	72.4
cg04302388	chr5	33984559	-4.897	1.354	0.000623	0.85	SLC45A2	57.48
cg12687000	chr6	21752162	-4.443	1.229	0.000625	0.85	CASC15	64.33
cg15473755	chr22	23212319	-7.965	2.203	0.000628	0.85		48.55
cg04888771	chrX	97115414	-10.16	2.811	0.000628	0.85		75.61
cg07447907	chr21	46131757	-1.769	0.4896	0.00063	0.85	TSPEAR	3.45
cg25268605	chr1	47698518	-4.52	1.251	0.00063	0.85	TAL1	60.78
cg19665163	chr10	17641760	-5.506	1.524	0.00063	0.85	HACD1	41.55
cg20966539	chr2	681320	-4.403	1.219	0.00063	0.85		80.98
cg13284261	chr14	106351782	-4.56	1.262	0.000632	0.85		70.9
cg04065236	chr1	1023150	-3.102	0.8587	0.000632	0.85	C1orf159	88.86
cg04010923	chr14	101421753	-3.325	0.9204	0.000633	0.85	SNORD114-5	27.94
cg13582959	chr10	134462849	-2.451	0.6786	0.000633	0.85	INPP5A	87.16
cg23003220	chr21	43928228	-4.762	1.319	0.000635	0.85	SLC37A1	35.98
cg18054398	chr19	4311228	-5.732	1.588	0.000637	0.85	FSD1	65.62
cg02840964	chr9	133026047	-4.964	1.375	0.000637	0.85		36.33
cg02804510	chr19	49199965	-6.501	1.801	0.000639	0.85	FUT2	26.41
cg19705859	chr19	3866347	-6.846	1.897	0.000639	0.85	ZFR2	72.56
cg14900902	chr1	172616593	-1.556	0.4312	0.000639	0.85		93.42
cg03864262	chr10	11318775	-7.776	2.155	0.000639	0.85	CELF2	75.95
cg02667938	chr21	20307720	-7.011	1.943	0.00064	0.85		44.48
cg00455003	chr7	1566501	-2.639	0.7316	0.000642	0.85		17.75
cg02922472	chr1	30325552	-4.507	1.25	0.000645	0.85		56.46
cg18212064	chr8	143255449	-4.813	1.336	0.00065	0.85		41.92
cg00052932	chr2	190539778	-3.631	1.008	0.000651	0.85	ANKAR	15.34
cg14728473	chr4	136810725	-3.701	1.027	0.000651	0.85	LINC00613	79.61
cg13372879	chr2	172948073	-4.313	1.197	0.000652	0.85		13.33
cg05916456	chr10	65798922	-4.322	1.2	0.000652	0.85		90.22
cg17125727	chr7	11677865	-3.602	1	0.000654	0.85	THSD7A	79.32
cg04677882	chr16	2069007	-3.812	1.058	0.000656	0.85	NPW	43.53
cg19673462	chr6	35109353	-3.438	0.9549	0.000656	0.85	TCP11	55.91
cg26495595	chr2	99696416	21.79	6.051	0.000657	0.85	TSGA10	67.15
cg05409168	chr1	11745288	-5.782	1.606	0.000657	0.85	MAD2L2	34.15
cg20587396	chr1	30561753	-4.006	1.113	0.000657	0.85		64.9
cg12654412	chr16	71459826	-5.031	1.398	0.000659	0.85		66.97
cg21570597	chr13	113495380	-2.39	0.6639	0.000659	0.85	ATP11A	90.24
cg01916237	chr4	1558883	-7.364	2.046	0.000659	0.85		46.61
cg06964608	chr1	34633066	-4.325	1.202	0.00066	0.85	C1orf94	20.33
cg02605708	chr11	118974144	-3.244	0.9014	0.00066	0.85	DPAGT1	76.83
cg08154552	chr4	2401036	-6.176	1.716	0.000661	0.85	ZFYVE28	52.38
cg09774289	chr16	12894031	-3.886	1.08	0.000663	0.85	CPPED1	69.43
cg00613895	chr18	55190170	-7.384	2.053	0.000664	0.85		74.52
cg00697658	chr8	145808575	-1.65	0.4587	0.000666	0.85	KIAA1688	93.14
cg13852407	chr10	7153900	-5.222	1.452	0.000667	0.85		62.44
cg03705621	chr21	46898789	-5.749	1.599	0.000667	0.85	COL18A1	52.16
cg24185429	chr11	134231621	-4.049	1.126	0.000668	0.85	GLB1L2	76.13
cg09315614	chr13	24154719	-3.74	1.04	0.000668	0.85	TNFRSF19	23.39
cg15164446	chr8	143782355	-6.435	1.79	0.000669	0.85	LY6K	75.73
cg10206931	chr16	23199222	-5.08	1.414	0.00067	0.85	SCNN1G	78.11
cg07194963	chr2	33738827	-4.377	1.218	0.00067	0.85	RASGRP3	80.53
cg08004951	chr12	34358549	-7.148	1.989	0.000671	0.85		44.68
cg13037201	chr14	89018372	-7.478	2.082	0.000673	0.85	PTPN21	20.04
cg02499121	chr7	687152	-5.192	1.445	0.000673	0.85	PRKAR1B	81.27
cg11708721	chr1	117530009	-8.621	2.4	0.000673	0.85	PTGFRN	63.77
cg13834932	chr5	6373419	-2.235	0.6221	0.000674	0.85	MED10	88.73
cg18753364	chr19	49326203	-3.405	0.9484	0.000679	0.85	HSD17B14	42.44
cg15634083	chr6	31238908	-4.357	1.214	0.000679	0.85	HLA-C	9.83
cg03906451	chr20	42544319	-3.671	1.023	0.000684	0.85	TOX2	8.59
cg16598506	chr9	132048530	-1.404	0.3913	0.000684	0.85		94.02
cg08363247	chrX	42835932	-5.083	1.417	0.000684	0.85		67.08
cg09704191	chr1	155743298	-1.517	0.423	0.000685	0.85	GON4L	92.22
cg22660026	chr2	73150940	-4.93	1.375	0.000686	0.85	EMX1	25.27
cg05762309	chr6	30121843	-5.339	1.489	0.000687	0.85	TRIM10	56.53
cg01618988	chr20	61635995	-3.955	1.103	0.000688	0.85		35.58
cg10055501	chr4	111540657	4.875	1.36	0.000691	0.85	PITX2	79.4
cg14197156	chr9	139565151	13.36	3.73	0.000695	0.85	EGFL7	28.35
cg19925939	chr2	80532419	-8.173	2.282	0.000697	0.85	LRRTM1	44.84
cg06795316	chr13	20161158	-3.762	1.051	0.000701	0.85	LINC00350	12.41
cg19965810	chr2	163695793	-6.264	1.75	0.000701	0.85	KCNH7	15.26
cg15586478	chr10	77358046	-5.402	1.51	0.000706	0.85	C10orf11	83.04
cg09567362	chr11	134200144	-4.994	1.396	0.000706	0.85		70.63
cg03215422	chr5	135266509	-7.494	2.095	0.000707	0.85	FBXL21	28.95
cg03415961	chr1	11593805	-10.57	2.954	0.000707	0.85	PTCHD2	66.16
cg10117207	chr16	84270722	-7.828	2.189	0.000707	0.85	KCNG4	57.52
cg21072617	chr18	67612965	-5.661	1.583	0.000709	0.85	CD226	71.34
cg15833797	chr9	139091875	-5.315	1.486	0.00071	0.85	LHX3	49.32
cg13969513	chr8	142887458	-4.389	1.228	0.000713	0.85		28.02
cg13773421	chr16	70597967	-2.658	0.7437	0.000714	0.85	SF3B3	79.36
cg01500087	chr8	119199741	-4.296	1.202	0.000714	0.85		30.64
cg03293735	chr14	105530532	-4.411	1.234	0.000715	0.85	GPR132	84.18
cg04476741	chr1	11724884	-5.446	1.524	0.000718	0.85	FBXO6	27.52
cg23597271	chr2	235662111	-3.811	1.067	0.000718	0.85		83.04
cg21461100	chr19	46477338	-0.8369	0.2343	0.000719	0.85	NOVA2	3.71
cg04313978	chr7	158271081	-4.807	1.346	0.00072	0.85	PTPRN2	77.26
cg08775211	chr4	7395538	-7.385	2.068	0.000721	0.85	SORCS2	65
cg06665075	chr14	100895393	-2.645	0.7408	0.000722	0.85	WDR25	86.34
cg26072390	chr2	231789895	-3.765	1.055	0.000722	0.85	GPR55	72.07
cg09631521	chr2	497822	-4.05	1.134	0.000723	0.85		18.06
cg01038738	chr17	80275965	-3.817	1.069	0.000724	0.85	CD7	67.63
cg26772814	chr20	56519113	-4.578	1.283	0.000724	0.85		36.36
cg00219855	chr7	627915	-5.48	1.535	0.000724	0.85	PRKAR1B	59.05
cg15107641	chr3	45188186	-2.029	0.5686	0.000728	0.85	CDCP1	21.97
cg04906575	chr7	15392612	-6.388	1.791	0.000728	0.85	TMEM195	83.91
cg11606575	chr11	45306397	-9.284	2.603	0.000729	0.85	SYT13	45.36
cg10956977	chr2	29051903	-1.637	0.4589	0.00073	0.85	SPDYA	89.76
cg01713250	chr1	3289915	-5.399	1.514	0.000733	0.85	PRDM16	44.71
cg22833027	chr3	184098790	-2.881	0.8081	0.000734	0.85	CHRD	21.77
cg06160809	chr2	217559688	-7.678	2.154	0.000734	0.85	IGFBP5	48.13
cg05251000	chr9	132935664	-4.801	1.347	0.000734	0.85	FREQ	26.67
cg13567542	chr6	30140018	-6.184	1.735	0.000735	0.85	TRIM15	17.5
cg26233719	chr20	60074340	-5.865	1.645	0.000735	0.85	CDH4	46.75
cg09527715	chr4	1669191	-6.08	1.706	0.000737	0.85	FAM53A	57.49
cg15006983	chr13	43066958	-4.613	1.295	0.000738	0.85		55.87
cg15343023	chr17	35078091	-4.196	1.179	0.000744	0.85		74.78
cg01164631	chr22	43543948	-5.486	1.541	0.000745	0.85		23.33
cg09335044	chr22	17702776	-6.89	1.935	0.000745	0.85	CECR1	46.83
cg23026345	chr6	40400462	-5.704	1.602	0.000746	0.85	LRFN2	59.17
cg06219408	chr8	143888878	-4.478	1.258	0.000748	0.85		32.99
cg09165414	chr7	24834789	3.143	0.8831	0.000749	0.85		10.2
cg14395878	chr14	45757020	-5.621	1.58	0.000751	0.85		80.76
cg10480506	chr2	60280451	-7.319	2.057	0.000751	0.85		57.73
cg14882265	chr7	27184375	-5.855	1.646	0.000751	0.85	HOXA5	35.57
cg16301890	chr10	119301464	-9.379	2.636	0.000751	0.85	EMX2	23.61
cg23270818	chr2	124673450	-4.307	1.211	0.000753	0.85		87.6
cg17284607	chr16	85884387	-5.711	1.606	0.000755	0.85		44.92
cg11141349	chr15	100801810	-6.936	1.951	0.000755	0.85	ADAMTS17	45.78
cg13063207	chr8	1442292	-9.511	2.675	0.000756	0.85		45.84
cg09877215	chr7	748801	-1.526	0.4294	0.000761	0.85	PRKAR1B	91.13
cg06853489	chr1	73531614	-8.235	2.319	0.000766	0.85		28.99
cg16540134	chr14	64681257	-4.065	1.145	0.000766	0.85	SYNE2	75.04
cg06817342	chr16	1980266	-4.093	1.153	0.000766	0.85		81.3
cg01709919	chr3	25499105	-2.172	0.6116	0.000767	0.85	RARB	88.46
cg23666682	chr2	232673439	-3.283	0.9246	0.000768	0.85	COPS7B	86.5
cg22138219	chr8	117355748	-3.708	1.045	0.000771	0.85		90.88
cg03983008	chr5	179002268	-2.877	0.8107	0.000772	0.85	RUFY1	84.45
cg10287786	chr11	117666000	-4.026	1.135	0.000773	0.85	DSCAML1	59.98
cg17573586	chr3	125990056	-3.5	0.9865	0.000774	0.85		82.95
cg14744050	chr19	2280748	-3.816	1.076	0.000777	0.85	C19orf35	48.24
cg27208133	chr3	21793409	-8.284	2.336	0.000778	0.85	ZNF385D	22.99
cg22224625	chr10	6244514	-1.983	0.5591	0.000778	0.85	PFKFB3	8.57
cg12280202	chr18	67586448	-7.191	2.028	0.000778	0.85	CD226	48.19
cg08386546	chr19	56934770	-8.462	2.386	0.000779	0.85	ZNF583	56.86
cg25589001	chr10	98605052	-3.606	1.017	0.00078	0.85	LCOR	75.82
cg26856451	chr2	242556993	-5.424	1.53	0.000781	0.85	THAP4	51.23
cg13615771	chr2	77749765	-8.525	2.405	0.000782	0.85	LRRTM4	61.11
cg03560424	chr16	891605	-7.595	2.143	0.000783	0.85		68.55
cg07048193	chr17	4486391	-4.818	1.36	0.000784	0.85	SMTNL2	70.46
cg24710671	chr21	45754203	-8.081	2.28	0.000785	0.85	C21orf2	54.41
cg17867295	chr11	93385222	-3.668	1.035	0.000787	0.85		49.27
cg19991046	chr8	142183677	-2.884	0.8142	0.000789	0.85	DENND3	35.35
cg07073135	chr16	67688696	-4.747	1.34	0.00079	0.85	RLTPR	41.06
cg25926446	chr6	99297626	-6.615	1.868	0.000792	0.85		54.18
cg19461772	chrX	13254318	-5.82	1.644	0.000793	0.85		29.44
cg27175123	chr14	82122118	-7.024	1.984	0.000794	0.85		45.01
cg24470900	chr5	5038482	-5.553	1.569	0.000794	0.85	LINC01020	28.1
cg03092783	chr7	158358245	-5.548	1.568	0.000795	0.85	PTPRN2	63.61
cg10965377	chr7	110998260	-3.63	1.026	0.000796	0.85	IMMP2L	41.52
cg01397050	chr4	116894979	-4.814	1.36	0.000797	0.85		15.97
cg03351431	chr2	231821285	-3.511	0.9932	0.000805	0.85		85.9
cg18220863	chr6	34119252	-1.232	0.3485	0.000805	0.85		3.29
cg03258523	chr10	15279476	-3.429	0.97	0.000806	0.85	FAM171A1	28.83
cg12557562	chrX	106196726	-4.799	1.358	0.000807	0.85	MORC4	44.42
cg12247976	chr19	54188230	-1.999	0.5655	0.000808	0.85	MIR515-1	88.68
cg20254120	chr1	101788393	-9.198	2.603	0.000811	0.85	LINC01307	78.04
cg07375254	chr5	148941007	-5.135	1.454	0.000812	0.85		33.74
cg02799643	chr7	116139180	-4.569	1.294	0.000814	0.85	CAV2	65.11
cg03108777	chr6	31169142	-11	3.115	0.000815	0.85	HCG27	75.49
cg09331144	chr1	1176376	-5.564	1.575	0.000815	0.85		48.75
cg00311883	chr1	235099120	5.633	1.595	0.000816	0.85		75.69
cg21157465	chr1	11020631	-1.466	0.4152	0.000817	0.85	C1orf127	92.63
cg19253643	chrX	152782938	-3.954	1.12	0.000817	0.85		36.93
cg16589461	chr11	134232083	-5.244	1.485	0.000817	0.85	GLB1L2	41.4
cg20054309	chr2	237037176	-3.12	0.884	0.000819	0.85		72.54
cg01157951	chr6	31540399	-2.985	0.8457	0.000819	0.85	LTA	47.03
cg16989086	chr20	62203971	-5.295	1.5	0.00082	0.85	PRIC285	77.44
cg10678427	chr3	127176163	-3.731	1.057	0.000823	0.85		8.79
cg11646050	chrX	16736350	-6.29	1.783	0.000823	0.85	SYAP1	80.58
cg12270275	chr11	61443868	-4.516	1.28	0.000824	0.85		29.63
cg11097954	chr14	22564251	-8.93	2.531	0.000825	0.85		48.64
cg06595607	chr19	5377988	-5.347	1.516	0.000825	0.85		37.97
cg19339902	chr4	8292261	-3.64	1.032	0.000826	0.85	HTRA3	44.8
cg24670000	chr17	72370729	-6.216	1.763	0.000828	0.85		44.6
cg17372183	chr17	7932467	-4.523	1.283	0.000829	0.85		61.43
cg16011593	chr9	75215225	-4.346	1.232	0.000829	0.85	TMC1	71.37
cg19684795	chr11	45307974	-7.461	2.116	0.000831	0.85	SYT13	18.5
cg08935301	chr3	8543732	-5.486	1.556	0.000831	0.85	LMCD1	18.29
cg14103335	chr14	58868504	-1.814	0.5147	0.000832	0.85	TOMM20L	90.42
cg24876069	chr3	148916713	-4.834	1.372	0.000835	0.85	CP	51.69
cg01141413	chr4	1764152	-5.062	1.437	0.000836	0.85		52.26
cg15885274	chr4	6891202	-3.421	0.9709	0.000836	0.85		80.66
cg16099690	chr14	89018167	-5.684	1.613	0.000837	0.85	PTPN21	21.53
cg20294320	chr6	29617586	-3.75	1.065	0.000838	0.85		38
cg11188103	chr1	214668616	10.61	3.011	0.000838	0.85	PTPN14	46.09
cg22693863	chr19	14118191	-5.753	1.633	0.000839	0.85	RFX1	37.99
cg15937641	chr1	117529619	-6.853	1.946	0.00084	0.85	PTGFRN	52.89
cg08760843	chr8	28196932	-3.591	1.02	0.000841	0.85	PNOC	48.61
cg15295766	chr9	34381386	-3.539	1.005	0.000842	0.85	C9orf24	40.19
cg20080231	chr20	25678259	-4.401	1.25	0.000844	0.85	ZNF337	72.46
cg10933376	chr8	27325047	-4.74	1.347	0.000844	0.85	CHRNA2	69.13
cg21051972	chr11	18067927	-9.403	2.671	0.000845	0.85		37.23
cg05749351	chr1	205897809	-4.661	1.324	0.000845	0.85	SLC26A9	70.98
cg12799489	chr5	14754098	-4.492	1.277	0.000847	0.85	ANKH	28.87
cg16507663	chr6	150244633	-6.986	1.985	0.000847	0.85	RAET1G	24.29
cg06082822	chr6	18220421	-3.885	1.104	0.000848	0.85	KDM1B	77.32
cg05134567	chr19	45449165	-4.398	1.25	0.000848	0.85	APOC4-APOC2	49.07
cg06435847	chr17	3562636	-2.893	0.8224	0.00085	0.85	CTNS	86.11
cg00828762	chr8	42234732	-3.732	1.061	0.000852	0.85	DKK4	47.35
cg20296694	chr4	17530558	-6.118	1.74	0.000852	0.85		78.71
cg22918741	chr7	136322567	-5.613	1.596	0.000852	0.85		75.15
cg26697605	chr7	1850801	-2.659	0.7563	0.000855	0.85		84.01
cg21561124	chr19	35994180	-4.077	1.16	0.000855	0.85	DMKN	45.23
cg04005227	chr15	94020227	-2.214	0.6298	0.000857	0.85		88.88
cg01586682	chr19	58736106	-6.058	1.724	0.000858	0.85		70.97
cg08764522	chr21	46492634	-3.316	0.9437	0.000859	0.85	C21orf122	80.08
cg04990605	chr9	140394139	-7.781	2.214	0.00086	0.85	PNPLA7	61.07
cg14334245	chr18	76782696	-8.295	2.361	0.000861	0.85		53.88
cg21074468	chr6	16586201	-6.601	1.879	0.000862	0.85	ATXN1	64.18
cg00163394	chr20	19321924	-4.447	1.266	0.000865	0.85	SLC24A3	56.3
cg06182337	chr7	750231	-5.26	1.498	0.000866	0.85	PRKAR1B	61.73
cg22540135	chr19	51898904	-3.584	1.021	0.000869	0.85		61.11
cg17676693	chr1	4336190	-8.509	2.424	0.000869	0.85		83.18
cg08288107	chr12	66362223	3.348	0.954	0.000873	0.85		88.15
cg01899029	chr15	87099340	-4.93	1.405	0.000873	0.85	AGBL1	21.57
cg20656767	chr1	205431521	-3.89	1.109	0.000874	0.85		32.82
cg06786804	chr1	1377938	-8.168	2.328	0.000874	0.85	VWA1	65.49
cg22799702	chr10	69579653	-3.609	1.029	0.000875	0.85	DNAJC12	77.65
cg02426455	chr4	160332192	-3.398	0.9684	0.000875	0.85		76.94
cg02332863	chr1	1666933	-3.707	1.057	0.000875	0.85	SLC35E2	74.26
cg23655704	chr17	2279497	-4.612	1.315	0.000875	0.85	SGSM2	54.98
cg13471491	chr18	74813814	-6.946	1.98	0.000876	0.85	MBP	35.41
cg08046364	chr12	114234083	-4.476	1.276	0.000876	0.85		37.69
cg22216242	chr11	85905160	-4.932	1.406	0.000877	0.85		70.77
cg08484506	chr17	71156927	-6.006	1.712	0.000877	0.85		53.58
cg09352612	chr20	45180268	-2.745	0.7826	0.000877	0.85	OCSTAMP	88.76
cg26954951	chr6	167507568	-9.431	2.69	0.000882	0.85		53.09
cg02211885	chr6	70768372	-12.52	3.572	0.000882	0.85	COL19A1	43.28
cg15977716	chr12	132918445	-5.138	1.466	0.000883	0.85		31.59
cg13038078	chr3	2280346	-10	2.855	0.000888	0.85	CNTN4	58.35
cg16032050	chr10	50605158	-7.875	2.248	0.00089	0.85		33.11
cg09795520	chr7	50780777	-5.614	1.603	0.00089	0.85	GRB10	74.17
cg16788322	chr10	122216260	-5.842	1.668	0.000893	0.85	PPAPDC1A	10.5
cg26432918	chr11	74953490	-3.002	0.8572	0.000894	0.85		9.77
cg08407620	chr6	24743861	-1.982	0.566	0.000895	0.85		90.82
cg10773540	chr12	107774538	-9.498	2.714	0.000899	0.85	BTBD11	65.42
cg26468807	chr17	18768163	-2.572	0.7349	9e-04	0.85	PRPSAP2	84.95
cg13127808	chr6	58684856	-4.964	1.419	0.000901	0.85		29.11
cg16276053	chr12	29852038	-10.16	2.904	0.000901	0.85	TMTC1	51.78
cg06280307	chr1	7598094	-7.267	2.078	0.000908	0.85	CAMTA1	37.15
cg14714087	chr19	1661087	-3.314	0.9478	0.000909	0.85		36.16
cg23555395	chr2	238036564	-7.318	2.093	0.00091	0.85		38.57
cg17457254	chr14	90599793	-4.309	1.233	0.00091	0.85	KCNK13	80.17
cg03614649	chr16	90037935	5.839	1.67	0.00091	0.85	AFG3L1	84.03
cg26228577	chr2	121624862	3.22	0.9211	0.000911	0.85	GLI2	14.81
cg05571369	chr2	118479737	-6.384	1.826	0.000911	0.85		66.61
cg11327004	chr7	645500	-3.183	0.9108	0.000912	0.85	PRKAR1B	91
cg01838004	chr9	100070007	-8.634	2.47	0.000912	0.85	KIAA1529	19.1
cg16425342	chr19	1509775	-5.069	1.45	0.000912	0.85	ADAMTSL5	60.36
cg11783602	chr8	55087084	-5.256	1.504	0.000914	0.85		52.89
cg15210447	chr18	33615795	-2.458	0.7035	0.000916	0.85	RPRD1A	86.87
cg11848424	chr4	30921791	-3.909	1.119	0.000919	0.85	PCDH7	16.29
cg07812887	chr5	175793492	-4.789	1.371	0.00092	0.85	ARL10	49.54
cg08035981	chr12	18891397	-4.464	1.279	0.000923	0.85	PLCZ1	41.91
cg12758147	chr6	30103696	-5.595	1.603	0.000925	0.85	TRIM40	37.8
cg13983113	chr19	33910628	-4.51	1.292	0.000925	0.85	PEPD	80.65
cg26837372	chr6	31938861	-4.11	1.177	0.000926	0.85	STK19	61.31
cg08324612	chr8	1030521	-5.064	1.451	0.000926	0.85		42.48
cg24677744	chr12	29302016	15.71	4.502	0.000928	0.85		27.93
cg15735438	chr13	113349625	-5.306	1.521	0.000928	0.85	ATP11A	65.91
cg13270083	chr9	127213243	-5.314	1.523	0.000928	0.85		42.06
cg22134139	chr22	37612587	-6.063	1.738	0.000929	0.85		54.17
cg13752418	chr7	75880146	-3.866	1.108	0.000929	0.85	SRRM3	47.31
cg21751047	chr14	70884510	-6.413	1.838	0.000929	0.85	SYNJ2BP-COX16	33.11
cg14740130	chr16	68572926	-14.69	4.21	0.000931	0.85	ZFP90	44.06
cg06853455	chr12	113787113	-4.48	1.284	0.000932	0.85		78.81
cg06000635	chr21	46492095	-3.915	1.122	0.000932	0.85	C21orf122	68
cg11979620	chr11	132261786	-4.583	1.314	0.000935	0.85		35.44
cg04885331	chr19	39056594	-4.788	1.373	0.000937	0.85	RYR1	70.34
cg17325097	chr22	46849268	-3.05	0.8749	0.000938	0.85	CELSR1	83.92
cg08670288	chr10	124899894	-6.048	1.735	0.000939	0.85		14.73
cg21717416	chr14	82542239	-7.301	2.095	0.000941	0.85		9.75
cg07510346	chr8	2035751	-6.483	1.86	0.000941	0.85	MYOM2	49.35
cg09986456	chr15	78894282	-7.612	2.185	0.000943	0.85	CHRNA3	66.32
cg22084339	chr7	752979	-4.603	1.321	0.000945	0.85	PRKAR1B	91.28
cg12604031	chr3	122841632	-3.997	1.148	0.000946	0.85	PDIA5	64.29
cg26603597	chr12	131266253	-6.469	1.857	0.000947	0.85		68.86
cg09018746	chr1	117312085	-6.744	1.936	0.000948	0.85		57.72
cg06441150	chr1	111990835	-6.157	1.768	0.00095	0.85	WDR77	64.12
cg19876672	chr10	118891266	-11.21	3.219	0.00095	0.85	VAX1	47.64
cg18458353	chr19	42211171	-5.762	1.655	0.000951	0.85	CEACAM5	31.08
cg04360546	chr1	17929905	-4.801	1.379	0.000951	0.85	ARHGEF10L	46.04
cg16190265	chr7	650249	-5.323	1.529	0.000952	0.85	PRKAR1B	22.22
cg04667945	chr17	70432878	-4.708	1.353	0.000953	0.85	LINC00673	89.89
cg13987606	chr1	160002698	-4.629	1.33	0.000955	0.85	PIGM	33.82
cg18116641	chr1	183389165	-3.429	0.9856	0.000957	0.85	NMNAT2	61.1
cg00337803	chr10	46983569	-3.24	0.9313	0.000958	0.85		70.93
cg20959866	chr1	4714008	-5.696	1.638	0.00096	0.85	AJAP1	28.45
cg02585025	chr16	74347151	-2.993	0.8605	0.000961	0.85		84.84
cg14563790	chr9	132935542	-4.881	1.404	0.000964	0.85	FREQ	32.54
cg10619398	chr20	47937607	-3.169	0.9114	0.000965	0.85		19.62
cg09979924	chr4	8359499	-3.919	1.127	0.000965	0.85		48.82
cg24027884	chr14	93375791	-6.479	1.863	0.000965	0.85		48.02
cg27344338	chr1	101920746	-3.95	1.136	0.000965	0.85		28.93
cg03349035	chr7	156452414	-3.822	1.099	0.000965	0.85	RNF32	37.21
cg09492210	chr17	4806564	-4.329	1.245	0.000966	0.85	CHRNE	41.79
cg20334128	chr14	92808310	-4.821	1.387	0.000966	0.85	SLC24A4	57.18
cg10119383	chr6	106342563	-6.128	1.763	0.000968	0.85		50.83
cg00172794	chr3	138648284	-3.114	0.896	0.000968	0.85		72.19
cg05230013	chr6	43212262	-18.45	5.309	0.000969	0.85	TTBK1	64.91
cg03878435	chr6	33111074	-5.574	1.604	0.00097	0.85		42.19
cg21852408	chr11	109294190	14.09	4.054	0.000971	0.85	C11orf87	41.83
cg11906947	chr11	119186912	-5.656	1.628	0.000971	0.85	MCAM	12.54
cg18986389	chr2	120437123	-4.716	1.357	0.000972	0.85	TMEM177	18.08
cg16079309	chr10	135202796	-4.413	1.27	0.000974	0.85	PAOX	53.59
cg11656382	chr2	149406282	-5.189	1.494	0.000975	0.85	EPC2	56.7
cg20459138	chr1	22871712	-4.274	1.231	0.000975	0.85		39.14
cg10781468	chr6	168778312	-4.318	1.243	0.000976	0.85		54.7
cg01033654	chr5	2132757	-5.99	1.725	0.000976	0.85		58.36
cg21253943	chr4	53968201	-4.112	1.184	0.000977	0.85	SCFD2	77.79
cg14957839	chr4	67557233	-6.847	1.972	0.000981	0.85		59.84
cg05391002	chr11	5616177	-3.416	0.9841	0.000981	0.85	TRIM6	56.03
cg09979989	chr17	2279362	-4.013	1.156	0.000982	0.85	SGSM2	50.68
cg12038694	chr7	774846	-1.359	0.3915	0.000982	0.85	HEATR2	91.5
cg10952339	chr3	25608008	-2.741	0.7897	0.000983	0.85	RARB	82.26
cg10011479	chr21	36375679	-5.333	1.537	0.000984	0.85	RUNX1	61.94
cg27282305	chr19	43970511	-3.684	1.062	0.000985	0.85	LYPD3	66.79
cg14383586	chr7	22397000	-1.239	0.357	0.000985	0.85	RAPGEF5	4.86
cg05033341	chr22	40419857	-3.659	1.054	0.000985	0.85	FAM83F	89.32
cg19145082	chr3	142854187	-3.892	1.122	0.000985	0.85		18.29
cg19514972	chr20	22213143	-5.646	1.627	0.000987	0.85		67.2
cg23240355	chr17	10276428	9.783	2.82	0.000988	0.85	MYH13	53.69
cg17279592	chr6	170038733	-1.695	0.4887	0.000989	0.85	WDR27	91.54
cg13895329	chr19	46527458	-5.207	1.501	0.000989	0.85	PGLYRP1	70.32
cg07309461	chr16	71893202	-1.086	0.3131	0.000989	0.85		93.76
cg17390190	chr1	79095564	-4.993	1.44	0.000989	0.85	IFI44L	75.04
cg26565848	chr7	645401	-4.038	1.164	0.00099	0.85	PRKAR1B	86.64
cg21899520	chr18	71957896	-5.114	1.475	0.000992	0.85	CYB5A	41.33
cg12570712	chr19	54412885	-6.71	1.935	0.000994	0.85		25.77
cg06652484	chr9	129242893	-1.476	0.4258	0.000994	0.85	MVB12B	91.38
cg10237252	chr17	52977213	-6.207	1.79	0.000995	0.85	TOM1L1	42.3
cg12179884	chr4	2066003	-5.776	1.666	0.000996	0.85	NAT8L	61.37
cg08889009	chr15	59157123	5.822	1.68	0.000997	0.85		64.57
cg11654142	chr20	45388090	-2.477	0.7146	0.000999	0.85		90.64
cg26807538	chr12	85389486	-2.538	0.7325	0.001	0.85		89.32
cg08340277	chr10	79790139	-2.976	0.8588	0.001	0.85	POLR3A	25.7
cg02096324	chr1	991525	-5.924	1.71	0.001	0.85		75.26
cg24516139	chr3	184028450	-2.134	0.6162	0.001	0.85		85.78
cg00438952	chr3	177149136	-3.741	1.08	0.00101	0.85		74.08
cg07904751	chr12	124647025	-3.183	0.9192	0.00101	0.85	ZNF664-FAM101A	38.07
cg18195266	chr11	64876509	-2.911	0.8404	0.00101	0.85	VPS51	63.52
cg16256876	chr1	108225417	-3.78	1.092	0.00101	0.85	VAV3	18.97
cg14794655	chr2	54558352	-3.099	0.895	0.00101	0.85	C2orf73	41.02
cg18455364	chr14	100749461	-2.702	0.7804	0.00101	0.85		69.78
cg01668383	chr13	37679573	-2.231	0.6443	0.00101	0.85	CSNK1A1L	88.15
cg01184149	chr6	34498918	-5.631	1.627	0.00101	0.85	PACSIN1	31.32
cg11315991	chr7	601283	-6.344	1.832	0.00101	0.85	PRKAR1B	83.42
cg09515262	chr8	77927788	-7.01	2.025	0.00101	0.85		84.49
cg07016184	chr15	96884187	4.269	1.233	0.00101	0.85		60.28
cg10653596	chr6	142409046	-7.833	2.263	0.00101	0.85	NMBR	27.87
cg26759037	chr19	1651386	-4.5	1.3	0.00101	0.85	TCF3	48.4
cg25672327	chr8	136596476	-3.742	1.081	0.00101	0.85	KHDRBS3	28.48
cg13535489	chr19	54761827	-3.765	1.088	0.00101	0.85	LILRB5	40.12
cg03773631	chr14	29580937	-1.751	0.5059	0.00101	0.85		14.23
cg09659346	chr22	44280821	-3.332	0.9631	0.00102	0.85	PNPLA5	35.75
cg15523958	chr2	43864929	-6.609	1.91	0.00102	0.85	PLEKHH2	10.27
cg11575340	chr3	52228381	1.657	0.4791	0.00102	0.85		91.95
cg05821571	chr7	158278927	-5.371	1.553	0.00102	0.85	PTPRN2	44.87
cg15155707	chr7	150745955	-4.434	1.282	0.00102	0.85	ASIC3	58.48
cg22259545	chr6	3549844	-4.724	1.366	0.00102	0.85		72.2
cg17110052	chr19	51858208	-3.356	0.9707	0.00102	0.85	ETFB	25.52
cg06229084	chr12	50318131	-3.797	1.098	0.00102	0.85	LOC101927292	69.27
cg09613948	chr12	21199332	-10.59	3.064	0.00103	0.85	SLCO1B7	38.67
cg10046388	chr7	129425858	-6.627	1.917	0.00103	0.85		25.4
cg22864308	chr5	148650766	-2.687	0.7778	0.00103	0.85	AFAP1L1	19.58
cg06917867	chr3	134320633	-4.501	1.303	0.00103	0.85	KY	24.83
cg00198603	chr10	15761192	-5.684	1.645	0.00103	0.85	ITGA8	34.92
cg23922467	chr2	56420072	-3.92	1.135	0.00103	0.85	CCDC85A	87.45
cg15894369	chr2	720975	-4.181	1.21	0.00103	0.85		38.17
cg25146577	chr17	77019891	-6.024	1.744	0.00103	0.85	C1QTNF1	36.19
cg15901963	chr7	544847	-3.996	1.157	0.00104	0.85	PDGFA	77.57
cg20160342	chrX	117048963	-3.152	0.9126	0.00104	0.85	KLHL13	86.71
cg26668430	chr6	69346248	-6.351	1.839	0.00104	0.85	BAI3	65.13
cg12674357	chr6	106957945	-4.058	1.175	0.00104	0.85		64.94
cg06474274	chr20	62204482	-5.236	1.516	0.00104	0.85	PRIC285	59.62
cg12447154	chr13	107002422	-2.766	0.8012	0.00104	0.85		12.56
cg12608445	chr21	46571362	-4.005	1.16	0.00104	0.85	ADARB1	36.72
cg11534680	chr2	11680020	-7.294	2.113	0.00104	0.85	GREB1	49.93
cg05024254	chr21	47575530	-3.348	0.9699	0.00104	0.85	FTCD	78.82
cg12204945	chr16	54292658	-3.192	0.9247	0.00104	0.85	LOC100996338	40.86
cg05566279	chr14	96358021	-5.082	1.473	0.00104	0.85	TUNAR	44.25
cg01993478	chr8	686594	-6.02	1.745	0.00105	0.85		45.18
cg14207539	chr10	77794591	-5.028	1.457	0.00105	0.85	C10orf11	49.91
cg04620237	chr10	65803806	-5.07	1.469	0.00105	0.85		78.35
cg17821649	chr1	1403857	-3.842	1.114	0.00105	0.85	ATAD3C	78.11
cg15266205	chr12	15749418	-3.592	1.041	0.00105	0.85	PTPRO	28.56
cg20338314	chr1	31297019	-4.512	1.308	0.00105	0.85		15.35
cg04486686	chr20	59631999	-5.321	1.543	0.00105	0.85		67.2
cg26151467	chr13	112724221	-11.14	3.231	0.00105	0.85	SOX1	55.7
cg27022201	chr7	647622	-3.733	1.083	0.00105	0.85	PRKAR1B	78.57
cg16953297	chr3	183993906	-6.724	1.95	0.00106	0.85	ECE2	52.48
cg10315978	chr15	45408736	-4.668	1.354	0.00106	0.85	DUOXA2	36.25
cg15192909	chr19	36051798	-5.378	1.56	0.00106	0.85	ATP4A	44.23
cg05177685	chr6	30558470	-3.149	0.9136	0.00106	0.85	ABCF1	64.71
cg26394624	chr5	102780588	-2.873	0.8337	0.00106	0.85		16.32
cg07624353	chr20	57282594	-3.587	1.041	0.00106	0.85	STX16-NPEPL1	66.67
cg00158934	chr20	62165160	-2.962	0.8599	0.00106	0.85	PTK6	71.02
cg04317756	chr22	38085445	-1.509	0.4381	0.00106	0.85	NOL12	92.24
cg02324006	chr19	1080034	-4.429	1.286	0.00107	0.85	HMHA1	58.87
cg19412900	chr2	176990595	3.069	0.8912	0.00107	0.85		58.66
cg08346627	chr16	84681584	-2.367	0.6874	0.00107	0.85	KLHL36	8.98
cg23288103	chr2	242499464	-5.206	1.512	0.00107	0.85	BOK	40.96
cg00959922	chr16	86611049	-3.413	0.9913	0.00107	0.85	FOXL1	81.65
cg08811750	chr19	13668720	-2.689	0.7812	0.00107	0.85		7.25
cg07213415	chr8	144254866	-5.521	1.604	0.00107	0.85		59.91
cg15900936	chr5	10136545	-6.782	1.97	0.00107	0.85		44.62
cg02407203	chr15	40855196	-2.395	0.6959	0.00108	0.85	C15orf57	91.13
cg26621192	chr3	59247878	-6.458	1.877	0.00108	0.85		65.01
cg04283938	chr22	42373298	-2.51	0.7296	0.00108	0.85	SEPT3	24.83
cg19261516	chr3	132274035	-4.376	1.272	0.00108	0.85		70.34
cg04745771	chr8	144947579	-4.17	1.212	0.00108	0.85	EPPK1	61.51
cg21826978	chr6	32823588	-5.367	1.56	0.00108	0.85	PSMB9	59.48
cg04438880	chr2	242926621	-5.487	1.595	0.00108	0.85	LINC01237	61.03
cg01452115	chr8	145849607	-4.042	1.175	0.00108	0.85		82.05
cg12850473	chr2	148122525	-5.048	1.468	0.00109	0.85		56.94
cg24135372	chr12	63267541	-3.443	1.001	0.00109	0.85	PPM1H	14.61
cg08692046	chr1	21501347	-5.112	1.487	0.00109	0.85	EIF4G3	41.72
cg18445718	chr13	81537305	-7.903	2.299	0.00109	0.85		44.54
cg14360014	chr9	136603716	-4.241	1.234	0.00109	0.85	SARDH	29.81
cg04863665	chr20	60074448	-8.128	2.365	0.00109	0.85	CDH4	64.45
cg09612454	chr21	34539778	-4.19	1.219	0.00109	0.85	C21orf54	55.56
cg12501220	chr21	45972595	-3.474	1.011	0.00109	0.85	KRTAP10-2	78.94
cg01274421	chr12	76084549	-3.416	0.9942	0.00109	0.85		83.75
cg09265385	chr11	3206546	-4.96	1.443	0.00109	0.85		64.03
cg25595005	chr6	28770623	-4.578	1.333	0.0011	0.85		50.27
cg25474649	chr15	76351042	-3.843	1.119	0.0011	0.85	C15orf27	65.05
cg21224380	chr12	109240533	-2.55	0.7424	0.0011	0.85	SSH1	85.95
cg21179255	chrX	152772707	-4.463	1.299	0.0011	0.85	BGN	57.68
cg26975407	chr5	175615830	-5.991	1.744	0.0011	0.85	LOC643201	47.16
cg24280925	chr17	68171276	-7.359	2.143	0.0011	0.85	KCNJ2	70.49
cg06826760	chr1	193076307	-2.954	0.8601	0.0011	0.85	GLRX2	68.92
cg00566949	chr7	32927892	-1.695	0.4935	0.0011	0.85	KBTBD2	88.26
cg03577632	chr16	85216169	-5.604	1.632	0.0011	0.85		64.17
cg00282953	chr5	175793541	-3.457	1.007	0.0011	0.85	ARL10	46.81
cg00183936	chr15	101397192	-4.733	1.379	0.0011	0.85		40.96
cg09804528	chr13	113467436	-4.514	1.315	0.0011	0.85	ATP11A	77.93
cg11917125	chr2	778527	-6.353	1.851	0.0011	0.85		54.35
cg09661118	chr1	1094764	-3.699	1.078	0.00111	0.85		86.2
cg27304457	chr12	109172870	-3.252	0.9476	0.00111	0.85		86.8
cg18191209	chr2	795478	-6.356	1.852	0.00111	0.85		67.07
cg13775870	chr2	75147888	-1.708	0.4977	0.00111	0.85		93.17
cg19130904	chr17	1220091	-5.195	1.514	0.00111	0.85		68.86
cg05108333	chr22	22898356	-3.298	0.9611	0.00111	0.85	PRAME	73.14
cg17243564	chr4	160357095	-2.139	0.6235	0.00111	0.85		88.31
cg04814395	chr6	1369198	-6.435	1.876	0.00111	0.85		48.26
cg21163969	chr13	113425298	-5.446	1.587	0.00111	0.85	ATP11A	78.08
cg18477104	chr18	67538777	-6.312	1.84	0.00111	0.85	CD226	53
cg25306511	chr2	1667492	-5.114	1.491	0.00111	0.85	PXDN	80.15
cg10042327	chr19	54876646	-7.746	2.258	0.00112	0.85	LAIR1	43.36
cg03778155	chr6	127440843	-6.519	1.901	0.00112	0.85	RSPO3	14.45
cg12513379	chr19	15838397	-3.703	1.08	0.00112	0.85	OR10H2	18.37
cg01091831	chr20	11906883	-2.621	0.7643	0.00112	0.85	BTBD3	85.99
cg02384510	chr11	93059814	-3.497	1.02	0.00112	0.85		77.07
cg03476007	chr4	143768727	-3.455	1.008	0.00112	0.85	INPP4B	22.73
cg26500279	chr2	172102394	-3.001	0.8756	0.00112	0.85		84.52
cg14279641	chr9	93763689	-2.659	0.7757	0.00112	0.85		31.95
cg12124786	chr8	117366093	-5.324	1.553	0.00112	0.85		77.42
cg18527670	chr18	910387	-5.853	1.708	0.00112	0.85	ADCYAP1	55.77
cg22329336	chr7	1950478	-4.084	1.192	0.00113	0.85	MAD1L1	77.39
cg04282662	chr13	113096118	-6.109	1.783	0.00113	0.85		65.18
cg22990967	chr6	167567203	-4.451	1.299	0.00113	0.85		25.87
cg03519011	chr6	12342070	-5.297	1.546	0.00113	0.85		65.9
cg22498676	chr1	226254585	-1.819	0.5309	0.00113	0.85	LOC440926	87.88
cg16260298	chr7	116140342	-6.094	1.779	0.00113	0.85	CAV2	11.83
cg10480819	chr11	71957134	-4.183	1.221	0.00113	0.85		37.8
cg02068255	chr6	17094619	-7.642	2.231	0.00113	0.85		63.75
cg02645340	chr13	28553783	-4.016	1.172	0.00113	0.85	PRHOXNB	26.24
cg14873336	chr3	60280143	-3.497	1.021	0.00113	0.85	FHIT	79.17
cg12947210	chr2	26541906	-2.86	0.8353	0.00113	0.85	ADGRF3	83.7
cg19704683	chr10	94609401	-6.576	1.92	0.00113	0.85	EXOC6	80.65
cg02565308	chr9	135645631	-13.39	3.91	0.00114	0.85	C9orf98	18.65
cg01216877	chr3	24869928	-2.563	0.7487	0.00114	0.85		87.9
cg00770773	chr3	192571646	-4.344	1.269	0.00114	0.85	MB21D2	31.26
cg03516358	chr2	127733882	-4.905	1.433	0.00114	0.85		50.42
cg15352640	chr11	694702	-2.274	0.6646	0.00114	0.85	TMEM80	10.87
cg27478294	chr2	225515463	-5.028	1.469	0.00114	0.85		64.71
cg04803944	chr8	27450844	-8.031	2.347	0.00114	0.85		55.01
cg14639704	chr6	25343114	-5.477	1.601	0.00114	0.85	LRRC16A	49.97
cg08372168	chr1	31297079	-2.11	0.6168	0.00114	0.85		7.21
cg08858649	chr6	30139903	-8.601	2.513	0.00114	0.85	TRIM15	15.23
cg04518808	chr19	54384822	-3.321	0.9704	0.00114	0.85	PRKCG	11.8
cg01015769	chr2	583975	-7.035	2.056	0.00114	0.85		40.47
cg15675653	chr20	21503810	-8.447	2.469	0.00114	0.85		24.69
cg07478785	chr2	796359	-5.887	1.721	0.00115	0.85		82.62
cg08170023	chr10	43699342	-5.993	1.752	0.00115	0.85	RASGEF1A	75.23
cg09044785	chr20	30458634	-8.661	2.532	0.00115	0.85	TTLL9	21.01
cg07807757	chr7	50894570	-5.054	1.478	0.00115	0.85		49.23
cg09876992	chr22	42470868	-7.47	2.184	0.00115	0.85	FAM109B	22.94
cg07637736	chr14	42581186	-6.047	1.768	0.00115	0.85		44.05
cg08033142	chr2	46260367	-2.813	0.8226	0.00115	0.85	PRKCE	89.41
cg22162396	chr8	130799581	-3.408	0.9965	0.00115	0.85	GSDMC	30.19
cg26362806	chr1	1178961	-3.744	1.095	0.00115	0.85	FAM132A	82.59
cg08387899	chr12	131870103	-3.481	1.018	0.00115	0.85		31.03
cg27272565	chr5	115783214	-2.665	0.7797	0.00116	0.85	SEMA6A	84.26
cg01496369	chr6	88410071	-6.543	1.915	0.00116	0.85	AKIRIN2	31.84
cg23034802	chr1	17949212	-5.822	1.704	0.00116	0.85	ARHGEF10L	69.26
cg16097191	chr1	9262511	-4.485	1.313	0.00116	0.85		54.64
cg16516446	chr21	46995940	-5.192	1.52	0.00116	0.85		44.49
cg26146900	chr21	45552556	-3.78	1.106	0.00116	0.85	C21orf33	30.76
cg10937973	chr2	122313888	-3.317	0.9709	0.00116	0.85	CLASP1	69.77
cg05460682	chr6	92836063	-5.194	1.521	0.00117	0.85		49.22
cg00412337	chr6	45982653	-2.351	0.6886	0.00117	0.85	CLIC5	8.05
cg25962682	chr1	234349999	-4.432	1.298	0.00117	0.85	SLC35F3	5.67
cg08387463	chr8	143694547	-5.324	1.559	0.00117	0.85	ARC	57.14
cg26669717	chr7	641028	-5.426	1.589	0.00117	0.85	PRKAR1B	56.61
cg24360174	chr19	56025098	-6.995	2.049	0.00117	0.85	SSC5D	62.94
cg09135347	chr5	10139180	-6.182	1.811	0.00117	0.85		82.18
cg02599385	chr15	62990047	-4.332	1.269	0.00117	0.85	TLN2	69.81
cg24598305	chr2	240079281	-5.295	1.552	0.00118	0.85	HDAC4	55.1
cg13405222	chr6	20811065	-2.4	0.7036	0.00118	0.85	CDKAL1	86.87
cg03402443	chr15	24803245	-5.285	1.55	0.00118	0.85	PWRN1	20.84
cg21306573	chr3	110788276	-4.26	1.249	0.00118	0.85	PVRL3-AS1	76.94
cg19698668	chr7	148982080	-1.851	0.543	0.00119	0.85	ZNF783	9.01
cg05556202	chr3	196065106	-1.793	0.5258	0.00119	0.85	TM4SF19	90.23
cg12906989	chr2	137925983	-4.986	1.463	0.00119	0.85	THSD7B	33
cg20426959	chr5	134802501	-3.532	1.036	0.00119	0.85		45.72
cg00808563	chr5	5493320	-4.359	1.279	0.00119	0.85		65.65
cg18415510	chr7	996972	-4.542	1.332	0.00119	0.85		55.07
cg03137091	chr2	141111444	-8.693	2.551	0.00119	0.85	LRP1B	63.63
cg09414137	chr1	59247592	-2.954	0.8667	0.00119	0.85	JUN	8.11
cg00833661	chr21	35829938	-7.078	2.077	0.00119	0.85	KCNE1	69.06
cg06423949	chr10	130830901	-5.211	1.529	0.00119	0.85		39.43
cg16309260	chr3	45838338	-5.601	1.644	0.00119	0.85	SLC6A20	15.09
cg01020801	chr20	61297564	-5.657	1.661	0.0012	0.85	SLCO4A1	55.07
cg25759466	chr2	63446140	-4.404	1.293	0.0012	0.85	WDPCP	75.99
cg00525772	chr15	46007468	-6.87	2.017	0.0012	0.85		66.87
cg27476623	chr11	40139315	-6.323	1.856	0.0012	0.85	LRRC4C	50.42
cg20416110	chr10	102508441	-2.302	0.6758	0.0012	0.85	PAX2	8.01
cg02175308	chr1	109941060	-3.439	1.01	0.0012	0.85	SORT1	25.22
cg26730347	chr22	32438947	-7.795	2.289	0.0012	0.85	SLC5A1	73.76
cg16542125	chr15	78894002	-7.793	2.288	0.0012	0.85	CHRNA3	75.91
cg19605392	chr2	696745	-8.613	2.529	0.0012	0.85		72.74
cg20336341	chr7	50628841	-3.032	0.8905	0.0012	0.85	DDC	38.45
cg10342099	chr10	134163792	-2.117	0.622	0.0012	0.85	LRRC27	90.46
cg14123700	chr3	71084623	-2.531	0.7436	0.00121	0.85	FOXP1	86.12
cg10553748	chr17	4804674	-6.374	1.873	0.00121	0.85	CHRNE	49.51
cg15648315	chr13	113301636	-4.341	1.276	0.00121	0.85	C13orf35	44.55
cg02176651	chr15	61686586	-7.925	2.329	0.00121	0.85		59.08
cg16138802	chr17	21231665	-4.911	1.443	0.00121	0.85		53.52
cg23457166	chr6	127797286	-6.599	1.939	0.00121	0.85	C6orf174	53.2
cg19138446	chr3	116018418	-5.808	1.707	0.00121	0.85	LSAMP	76.91
cg15663348	chr18	67617289	-4.37	1.285	0.00121	0.85	CD226	53.71
cg23309947	chr21	44129997	-5.738	1.687	0.00121	0.85	PDE9A	48.4
cg18403852	chr21	44016328	-4.439	1.305	0.00121	0.85		38.33
cg09876812	chr2	26226017	-2.84	0.8349	0.00122	0.85		63.12
cg10264295	chr15	33607394	-5.934	1.745	0.00122	0.85	RYR3	51.55
cg01945223	chr3	121980683	-5.391	1.585	0.00122	0.85	CASR	52.81
cg11462939	chr13	99606117	-1.992	0.5856	0.00122	0.85	DOCK9	89.19
cg08504530	chr13	50818812	-4.638	1.364	0.00122	0.85	DLEU1	63.38
cg27361370	chr3	157813327	-6.488	1.908	0.00122	0.85		33.98
cg01762898	chr3	15569500	-3.174	0.9334	0.00122	0.85		84.93
cg12044919	chr10	65846243	-9.24	2.717	0.00122	0.85		69.22
cg08944893	chr2	105461870	-5.632	1.656	0.00122	0.85		14.57
cg13925583	chr2	240546934	-7.295	2.145	0.00122	0.85		76.63
cg19824833	chr8	1041264	-5.004	1.472	0.00122	0.85		41.48
cg21815704	chr1	193075249	-5.364	1.577	0.00122	0.85	GLRX2	39.31
cg13287909	chr5	52286121	-4.265	1.255	0.00122	0.85	ITGA2	14.12
cg06271011	chr12	40551156	-8.51	2.504	0.00122	0.85		69.92
cg08651540	chr10	111171828	-2.462	0.7242	0.00122	0.85		11.56
cg19636645	chr10	13455919	-4.022	1.183	0.00123	0.85		86.84
cg23113207	chr11	69548022	-4.896	1.441	0.00123	0.85		51.47
cg10526277	chr3	157813363	-9.207	2.709	0.00123	0.85		35.73
cg18013265	chr14	30973369	-7.339	2.16	0.00123	0.85		37.76
cg17188574	chr3	10805960	-3.804	1.12	0.00123	0.85	LOC285370	69.29
cg00638396	chr1	228424452	-2.645	0.7784	0.00123	0.85	OBSCN	85.25
cg12714852	chr8	28566266	-1.599	0.4705	0.00123	0.85	EXTL3	88.77
cg07412745	chr21	15955699	-9.342	2.75	0.00123	0.85	SAMSN1	66.34
cg04553355	chr5	1215695	-8.726	2.569	0.00124	0.85	SLC6A19	57.82
cg03731661	chr1	39337506	-1.737	0.5115	0.00124	0.85	MYCBP	88.83
cg00052723	chr4	790014	-4.555	1.341	0.00124	0.85	CPLX1	73.45
cg25926549	chr4	8007531	-4.61	1.358	0.00124	0.85	MIR95	57.98
cg21770157	chr17	7761573	-1.794	0.5284	0.00124	0.85	CYB5D1	5.98
cg17869362	chr21	39845592	-5.288	1.558	0.00124	0.85	ERG	39.34
cg08507996	chr14	20775531	-5.844	1.722	0.00124	0.85	TTC5	56.42
cg03982150	chr7	753007	-7.813	2.302	0.00124	0.85	PRKAR1B	81.12
cg12605076	chr14	74547881	-4.326	1.275	0.00125	0.85	ALDH6A1	71.22
cg00695955	chr3	183818044	-4.248	1.252	0.00125	0.85	HTR3E	30.32
cg13980232	chr6	40243983	-4.382	1.292	0.00125	0.85		69.76
cg13580229	chr5	998471	-5.174	1.525	0.00125	0.85	LOC100506688	42.06
cg03680804	chr10	125789922	-6.209	1.83	0.00125	0.85	CHST15	85.49
cg22077406	chr15	80954695	-4.694	1.384	0.00125	0.85		62.98
cg20663831	chr7	150383154	-5.747	1.694	0.00125	0.85	GIMAP2	61.9
cg26446436	chr1	248786107	-9.937	2.93	0.00125	0.85		28.36
cg04854226	chr15	96910513	-2.692	0.7936	0.00125	0.85		83.24
cg08204702	chr5	59189849	-2.442	0.7199	0.00125	0.85	PDE4D	18.81
cg22860963	chr2	883793	-6.383	1.882	0.00125	0.85		57.7
cg16989117	chr1	40781907	-5.505	1.623	0.00126	0.85	COL9A2	45.53
cg19239692	chr7	671756	-7.734	2.281	0.00126	0.85	PRKAR1B	84.88
cg16719150	chr17	48699452	-3.455	1.019	0.00126	0.85	CACNA1G	58.55
cg24128202	chr22	30643917	-3.788	1.117	0.00126	0.85	LIF	70.92
cg15344192	chr2	121347210	-3.822	1.127	0.00126	0.85		27.15
cg15734849	chr19	38724364	-3.092	0.912	0.00126	0.85		46.73
cg08989098	chr1	38552637	-4.586	1.353	0.00126	0.85		48.61
cg14038442	chr17	6332897	-4.63	1.366	0.00126	0.85	AIPL1	44.66
cg05296266	chr18	15198176	-2.145	0.6331	0.00126	0.85		8.27
cg18191248	chr15	90808575	-0.9529	0.2813	0.00127	0.85	NGRN	4.1
cg18537608	chr4	32006556	-12.37	3.652	0.00127	0.85	LOC102723828	57.16
cg13691684	chr13	113746478	-4.89	1.444	0.00127	0.85	MCF2L	59.81
cg22871110	chr2	23011857	-8.569	2.53	0.00127	0.85		46.59
cg15332217	chr13	28555064	-4.793	1.415	0.00127	0.85	PRHOXNB	25.96
cg01695954	chr2	10262019	-4.063	1.2	0.00127	0.85	RRM2	64.97
cg16392079	chr5	29698517	-6.942	2.05	0.00127	0.85		38.99
cg00082219	chr2	219846299	-10.59	3.126	0.00127	0.85	FEV	31.18
cg15503722	chr11	122850522	-6.438	1.902	0.00127	0.85	BSX	28.55
cg18464402	chr19	4502678	-2.709	0.8003	0.00128	0.85	PLIN4	66.05
cg04057861	chr13	103347391	-4.57	1.35	0.00128	0.85	C13orf39	50.68
cg13152974	chr20	60527023	-5.61	1.658	0.00128	0.85		45.71
cg27605355	chr17	74472963	-5.125	1.515	0.00128	0.85	RHBDF2	69.5
cg19259037	chr21	37105998	-9.855	2.912	0.00128	0.85		72.37
cg23557935	chr1	44876312	-5.983	1.768	0.00128	0.85	RNF220	24.31
cg19969624	chr13	95954210	26.12	7.724	0.00129	0.85	ABCC4	55.67
cg05259765	chr22	37677244	-5.524	1.633	0.00129	0.85	CYTH4	64.82
cg14576502	chr8	102962279	-4.957	1.466	0.00129	0.85	NCALD	43.88
cg14918082	chr17	7833237	-5.989	1.771	0.00129	0.85	KCNAB3	60.62
cg19385388	chr15	74164753	-6.021	1.78	0.00129	0.85	TBC1D21	58.52
cg10800865	chr5	1213652	-6.472	1.914	0.00129	0.85	SLC6A19	70.21
cg20647257	chr7	601713	-4.471	1.322	0.00129	0.85	PRKAR1B	73.66
cg11900736	chr16	71497176	-4.606	1.362	0.00129	0.85	ZNF23	32.88
cg01479453	chr15	102176125	-2.894	0.8558	0.00129	0.85	TM2D3	84.39
cg12182408	chr14	104618441	-4.636	1.371	0.0013	0.85	KIF26A	58.72
cg16270890	chr16	1875963	-4.108	1.215	0.0013	0.85	HAGH	54.32
cg07285807	chr3	49235826	-4.749	1.405	0.0013	0.85	CCDC36	57.26
cg01698105	chr6	25405252	-3.28	0.9704	0.0013	0.85	LRRC16A	80.08
cg06658615	chr5	139334561	-3.43	1.015	0.0013	0.85	NRG2	83.82
cg05836765	chr3	149205537	-3.322	0.9829	0.0013	0.85	TM4SF4	34.35
cg25572968	chr16	58529664	-5.32	1.574	0.0013	0.85	NDRG4	56.68
cg26856443	chr13	114890296	-4.02	1.19	0.0013	0.85	RASA3	41.42
cg07213119	chr4	8359269	-7.21	2.133	0.0013	0.85		74.7
cg09442591	chr11	133489944	-5.636	1.668	0.0013	0.85		32.02
cg21274417	chr18	11259739	-6.203	1.836	0.0013	0.85		33.46
cg03084288	chr19	4277656	-3.589	1.062	0.0013	0.85	SHD	40.5
cg15700226	chr16	82487697	-7.654	2.265	0.0013	0.85		54.82
cg12376705	chr21	45710122	-5.001	1.48	0.0013	0.85	AIRE	60.45
cg01870826	chr7	5111875	-7.058	2.089	0.0013	0.85	LOC389458	23.09
cg21484170	chr8	28196872	-3.215	0.9517	0.0013	0.85	PNOC	28.76
cg22212218	chr5	177751794	-5.248	1.553	0.00131	0.85	COL23A1	79.97
cg11750706	chr1	14077143	-4.809	1.424	0.00131	0.85	PRDM2	24.41
cg18062245	chr5	135587450	-4.628	1.37	0.00131	0.85	TRPC7	81.18
cg16928257	chr17	37330925	-3.42	1.013	0.00131	0.85	CACNB1	73.81
cg27416435	chr2	20842326	-5.946	1.761	0.00131	0.85	HS1BP3	10.48
cg08510985	chr1	201193217	-4.643	1.375	0.00131	0.85	IGFN1	71.93
cg18865725	chr1	231171318	-3.282	0.9721	0.00131	0.85	FAM89A	51.04
cg12291038	chr6	147728931	-4.156	1.231	0.00131	0.85		40.97
cg19337057	chr20	34094262	-2.997	0.8878	0.00132	0.85	CEP250	70.32
cg24760819	chr14	91980788	-2.29	0.6785	0.00132	0.85		85.27
cg04772947	chr11	57363540	-4.18	1.239	0.00132	0.85	SERPING1	70.3
cg16609459	chr12	96649103	-7.167	2.124	0.00132	0.85	ELK3	55.62
cg17961553	chr13	69322469	-11.35	3.364	0.00132	0.85		52.74
cg03657973	chr10	35097857	-5.475	1.622	0.00132	0.85	PARD3	59.85
cg11793106	chr1	31709364	-4.167	1.235	0.00132	0.85		52.09
cg24108117	chr11	124133962	3.937	1.167	0.00132	0.85	OR8G5	90.11
cg22844862	chr6	160219090	-3.162	0.9371	0.00132	0.85	MRPL18	84.09
cg10930675	chrX	140982429	-6.333	1.877	0.00132	0.85	MAGEC3	42.13
cg10209992	chr13	113769412	-4.755	1.409	0.00132	0.85	F7	59.43
cg18957794	chr3	194210793	-3.358	0.9954	0.00132	0.85		77.53
cg07744114	chr7	641413	-6.912	2.049	0.00133	0.85	LOC101926963	43.88
cg15813460	chr4	3250921	-3.658	1.084	0.00133	0.85	C4orf44	75.55
cg17119521	chr6	105404769	-3.041	0.9018	0.00133	0.85	LIN28B	86.27
cg24038033	chr22	22442777	-5.384	1.596	0.00133	0.85		77.25
cg09400566	chr19	1271371	-2.904	0.8611	0.00133	0.85	C19orf23	66.88
cg00916365	chr3	13188247	-6.418	1.903	0.00133	0.85		58.58
cg26035118	chr8	97171126	-4.251	1.261	0.00133	0.85	GDF6	12.82
cg07955752	chr19	30018436	-6.671	1.979	0.00133	0.85	VSTM2B	26.52
cg27483417	chr3	87958378	-7.625	2.262	0.00133	0.85		39.19
cg10068243	chr12	76431648	-2.559	0.7591	0.00133	0.85		29.14
cg17244485	chr2	103443515	-5.144	1.526	0.00134	0.85		27.8
cg20613147	chr7	692323	-6.205	1.841	0.00134	0.85	PRKAR1B	76.25
cg26706163	chr19	59073369	-6.738	1.999	0.00134	0.85	MZF1	37.93
cg20932721	chr11	1283165	-5.648	1.676	0.00134	0.85	MUC5B	83.16
cg06018591	chr7	156917731	-3.547	1.053	0.00134	0.85		66.68
cg03235053	chrX	77880926	-2.394	0.7105	0.00134	0.85		10.31
cg07799891	chr17	44249549	5.202	1.545	0.00135	0.85	KANSL1	77.71
cg04669965	chr6	14982318	-4.455	1.323	0.00135	0.85		59.67
cg05929100	chrX	77906664	-9.271	2.753	0.00135	0.85		76.99
cg16456980	chr11	70714131	-2.346	0.6968	0.00135	0.85	SHANK2	81.28
cg04630800	chr15	52850728	-6.104	1.813	0.00135	0.85	ARPP19	62.49
cg19836283	chr15	68724690	-1.107	0.3289	0.00135	0.85	ITGA11	4.38
cg11753366	chr12	130953720	-7.067	2.099	0.00135	0.85	RIMBP2	55.52
cg18460218	chr5	499916	-3.863	1.148	0.00135	0.85	SLC9A3	50.48
cg24657965	chr9	124413393	-5.752	1.709	0.00136	0.85	DAB2IP	53.15
cg06550866	chr17	12927718	-3.127	0.9293	0.00136	0.85		29
cg08320031	chr14	88275905	-8.6	2.556	0.00136	0.85		51.33
cg22806822	chr18	5023128	-6.75	2.006	0.00136	0.85		71.59
cg24794833	chr8	27450748	-6.505	1.933	0.00136	0.85		69.03
cg20574581	chr19	58140816	-3.181	0.9454	0.00136	0.85		84.79
cg05593760	chr15	72102758	-3.279	0.9751	0.00137	0.85	NR2E3	53.5
cg25043996	chr1	101788466	-7.329	2.18	0.00137	0.85	LINC01307	76.96
cg00920269	chr7	45431741	-4.068	1.21	0.00137	0.85		38.48
cg15576012	chr18	47117416	-1.605	0.4774	0.00137	0.85	LIPG	90.7
cg21342437	chr19	40006625	-4.854	1.444	0.00137	0.85	SELV	23.66
cg06929727	chr6	34531504	-3.675	1.094	0.00137	0.85		53.29
cg27278861	chr3	127558041	-5.144	1.531	0.00138	0.85		76.44
cg06900843	chr7	589096	-3.237	0.963	0.00138	0.85	PRKAR1B	85.46
cg04032572	chr10	6778162	-5.951	1.771	0.00138	0.85		53.22
cg24223681	chr13	81048201	-2.09	0.622	0.00138	0.85		92.98
cg27312406	chr6	58490351	-4.336	1.29	0.00138	0.85		22.86
cg20725880	chr3	160395719	-1.768	0.5261	0.00138	0.85	ARL14	89.14
cg19918774	chr5	62038262	-3.337	0.9931	0.00138	0.85		81.92
cg02100408	chr8	33867156	-6.197	1.844	0.00138	0.85		30.29
cg18866192	chr20	14945440	-2.358	0.7017	0.00138	0.85	MACROD2	92.67
cg09336243	chr10	125628569	-1.764	0.525	0.00138	0.85	CPXM2	90.04
cg09588895	chrX	152821552	-4.445	1.323	0.00138	0.85	ATP2B3	89.38
cg09927468	chr16	89045645	-4.627	1.377	0.00138	0.85		21.19
cg20258039	chr11	75162105	-2.483	0.7393	0.00138	0.85	GDPD5	87.14
cg25430442	chr2	633950	-7.128	2.122	0.00138	0.85		47.48
cg17957372	chr12	58209548	-2.958	0.8811	0.00139	0.85	AVIL	71.4
cg06766043	chr1	198101799	-4.227	1.259	0.00139	0.85		55.1
cg25377530	chr1	13949773	-3.534	1.053	0.00139	0.85		79.52
cg06806638	chr8	61596860	-4.724	1.407	0.00139	0.85	CHD7	66.41
cg06772113	chr10	5935989	-2.294	0.6834	0.00139	0.85	FBXO18	85.97
cg23561957	chr3	186382416	-4.747	1.415	0.0014	0.85	HRG	35.07
cg12444166	chr4	8359458	-4.351	1.297	0.0014	0.85		47.7
cg10062049	chr7	116140267	-4.031	1.202	0.0014	0.85	CAV2	11.13
cg07754218	chr2	204231515	-2.708	0.8073	0.0014	0.85	ABI2	79.98
cg26858454	chr18	51569950	-5.86	1.747	0.0014	0.85		69.31
cg19246761	chr1	1549799	-4.929	1.469	0.0014	0.85	MIB2	20.52
cg23750528	chr3	102474183	-8.033	2.395	0.0014	0.85		77.57
cg19118791	chr9	100069819	-4.12	1.228	0.00141	0.85	CCDC180	14.31
cg07166291	chr2	95971994	-2.933	0.8746	0.00141	0.85	KCNIP3	84.31
cg05656216	chr16	597927	-1.629	0.4857	0.00141	0.85	CAPN15	91.48
cg24133051	chr6	40107110	-3.824	1.14	0.00141	0.85		84.43
cg25267863	chr7	1363124	-6.535	1.949	0.00141	0.85		47.45
cg15933925	chr15	78726587	-5.085	1.517	0.00141	0.85		29.9
cg09332912	chr4	8136925	-4.127	1.231	0.00141	0.85	ABLIM2	55.01
cg26358677	chr19	6730734	-3.958	1.181	0.00141	0.85	GPR108	67.7
cg02760031	chr20	591151	-3.889	1.16	0.00141	0.85	TCF15	8.51
cg00427260	chr17	62401212	-1.51	0.4507	0.00142	0.85	PECAM1	91.77
cg10375597	chr19	45033565	-7.782	2.322	0.00142	0.85	CEACAM20	52.7
cg23843693	chr6	32357100	-5.126	1.53	0.00142	0.85	HCG23	81.57
cg05945425	chr1	18694737	-5.773	1.723	0.00142	0.85	IGSF21	48.4
cg09536368	chr6	149461319	-3.506	1.046	0.00142	0.85		30.16
cg01316113	chr17	65780978	-2.693	0.8039	0.00142	0.85		79.06
cg01976641	chr5	175204114	-2.44	0.7285	0.00142	0.85		30.78
cg19101566	chr6	46623767	-4.371	1.305	0.00143	0.85	SLC25A27	30
cg16575363	chr16	55979627	-5.485	1.638	0.00143	0.85	CES5A	77.89
cg03894572	chr8	90837663	-3.358	1.003	0.00143	0.85		82.21
cg03021297	chr16	88986307	-2.721	0.8126	0.00143	0.85	CBFA2T3	89.61
cg22684717	chr21	43945310	-3.75	1.12	0.00143	0.85	SLC37A1	47.31
cg19106893	chr3	47425198	-2.504	0.7478	0.00143	0.85	PTPN23	84.14
cg02862654	chr17	70385804	-4.522	1.351	0.00143	0.85		78.76
cg17309085	chr11	99564894	-4.741	1.416	0.00143	0.85	CNTN5	71.68
cg01652251	chr3	81959060	-5.67	1.694	0.00143	0.85		55.08
cg02500748	chr4	55011068	-2.4	0.7171	0.00143	0.85		87.97
cg02502025	chr4	42151282	-4.734	1.414	0.00143	0.85	BEND4	24.41
cg08328716	chr17	79875053	-3.909	1.168	0.00143	0.85	SIRT7	55.92
cg00796354	chr3	47155453	-2.258	0.6748	0.00144	0.85	SETD2	90.21
cg01772052	chr9	140969946	-6.216	1.857	0.00144	0.85	CACNA1B	36.98
cg05307437	chr3	2777569	-8.024	2.398	0.00144	0.85	CNTN4	73.12
cg22395765	chr7	157362094	-5.671	1.695	0.00144	0.85	PTPRN2	46.07
cg27661264	chr20	57427738	-3.857	1.153	0.00144	0.85	GNAS	50.36
cg05304220	chr5	4234168	-2.522	0.7537	0.00144	0.85		12.64
cg27318318	chr11	44332849	-3.767	1.126	0.00144	0.85	ALX4	12.8
cg00575156	chr17	33909232	-4.292	1.283	0.00144	0.85		75.33
cg09027685	chr8	143782868	-1.685	0.5038	0.00144	0.85	LY6K	91.48
cg14181940	chr17	72463080	-4.157	1.243	0.00144	0.85	CD300A	56.1
cg23037932	chr19	55042806	-5.927	1.772	0.00144	0.85	KIR3DX1	63.83
cg25828462	chr15	74421531	-4.994	1.493	0.00144	0.85	LOC283731	17.61
cg24819967	chr10	135190860	-1.069	0.3196	0.00145	0.85		91.82
cg25998181	chr2	923179	-5.714	1.709	0.00145	0.85		43.68
cg08183074	chr13	113296369	-6.022	1.801	0.00145	0.85		55.45
cg05683808	chr7	157133186	-5.068	1.515	0.00145	0.85	DNAJB6	49.57
cg06552660	chr7	11546495	-3.024	0.9042	0.00145	0.85	THSD7A	86.55
cg06341391	chr9	138015884	-4.913	1.469	0.00145	0.85		37.02
cg16014906	chr10	134095321	-4.292	1.284	0.00145	0.85	STK32C	43.23
cg16517367	chr17	68087590	-4.557	1.363	0.00145	0.85	KCNJ16	86.28
cg24595310	chr17	71732661	-5.74	1.717	0.00145	0.85	LOC100134391	69.95
cg25063808	chr12	40546531	-6.16	1.843	0.00145	0.85		61.63
cg05580975	chr14	92725756	-3.91	1.17	0.00146	0.85		45.59
cg08467760	chr1	29449845	-6.444	1.928	0.00146	0.85	TMEM200B	38.36
cg19213313	chr2	27804855	-2.775	0.8304	0.00146	0.85	ZNF512	83.93
cg03509771	chr8	48091864	-4.611	1.38	0.00146	0.85		65.44
cg18864561	chr5	158952498	-2.182	0.6531	0.00146	0.85		88.27
cg04477130	chr2	242986565	-9.384	2.809	0.00146	0.85	LINC01237	41.63
cg02364826	chr5	114878738	-5.468	1.637	0.00146	0.85	FEM1C	59.65
cg26296752	chr15	48338885	-3.225	0.9656	0.00146	0.85		81.9
cg17002670	chr7	155453394	8.439	2.526	0.00146	0.85	RBM33	50.19
cg06709038	chr19	19188843	-1.884	0.5642	0.00147	0.85	SLC25A42	91.79
cg18638257	chr10	74988294	-2.521	0.755	0.00147	0.85	FAM149B1	81.47
cg08278731	chr16	882925	-9.999	2.994	0.00147	0.85		62.23
cg17029168	chr20	21494547	-7.447	2.23	0.00147	0.85	NKX2-2	16.73
cg25643154	chr6	159084057	6.578	1.97	0.00147	0.85	SYTL3	74.18
cg20973210	chr19	2282729	-3.487	1.044	0.00147	0.85	C19orf35	15.8
cg11950361	chr2	114735827	-2.696	0.8077	0.00147	0.85	LINC01191	36.18
cg05990013	chrX	46536463	-3.208	0.961	0.00147	0.85	SLC9A7	82.67
cg19539004	chr22	30643376	-3.382	1.013	0.00147	0.85	LIF	57.12
cg21783004	chr5	135290288	-7.685	2.302	0.00147	0.85	LECT2	59.02
cg25680829	chr1	180198309	-3.2	0.9588	0.00148	0.85	LHX4	17.3
cg15029032	chr15	86294644	-3.861	1.157	0.00148	0.85		63.9
cg02709343	chr6	170714893	-3.044	0.9123	0.00148	0.85	FAM120B	76.26
cg18164297	chr12	91349001	-2.592	0.7768	0.00148	0.85	C12orf12	87.05
cg14290450	chr14	100614523	-4.196	1.258	0.00148	0.85	DEGS2	87.12
cg07171492	chr7	72769218	-2.421	0.7256	0.00148	0.85	FKBP6	80.27
cg07180307	chr11	109294168	13.96	4.185	0.00148	0.85	C11orf87	43.94
cg19361709	chr2	231177866	-4.498	1.348	0.00148	0.85	SP140	74.95
cg24650279	chr15	90327240	-6.721	2.015	0.00149	0.85		83.08
cg12078211	chr15	89110499	-3.68	1.104	0.00149	0.85		40.34
cg26023912	chr7	27184369	-5.028	1.508	0.00149	0.85	HOXA5	25.7
cg02491276	chr13	103052560	-7.072	2.121	0.00149	0.85	FGF14	25.96
cg07655880	chr17	4168654	-2.378	0.7131	0.00149	0.85	ANKFY1	88.7
cg11237284	chr17	6458238	-2.291	0.687	0.00149	0.85	PITPNM3	23.14
cg15298833	chr12	94541465	-3.095	0.9283	0.00149	0.85	PLXNC1	33.22
cg12054981	chr8	42037387	-6.353	1.905	0.00149	0.85	PLAT	61.06
cg03195216	chr2	37795832	-4.53	1.359	0.00149	0.85		75.49
cg26399164	chr11	69455217	-3.355	1.006	0.00149	0.85	CCND1	21.89
cg18428825	chr10	80394069	-4.965	1.49	0.00149	0.85		50.03
cg07707479	chr1	47879840	-4.512	1.354	0.00149	0.85		42.24
cg03278510	chr7	734765	-3.583	1.075	0.00149	0.85	PRKAR1B	77.2
cg15595733	chr6	170103053	-2.604	0.7813	0.0015	0.85	C6orf120	14.1
cg17840021	chr4	7164855	-2.995	0.8987	0.0015	0.85		86.85
cg24850296	chr12	25707569	-4.116	1.235	0.0015	0.85	IFLTD1	75.44
cg10730162	chr8	54396697	-5.344	1.604	0.0015	0.85		40.13
cg15790271	chr21	27234622	-3.341	1.003	0.0015	0.85		87.98
cg14750528	chr5	107978715	-1.397	0.4194	0.0015	0.85		93.01
cg22663261	chr1	115083545	-2.804	0.8415	0.0015	0.85		83.26
cg16036025	chr12	111028784	-2.801	0.8407	0.0015	0.85		80.23
cg13841286	chr2	85985185	-1.417	0.4253	0.0015	0.85	ATOH8	91.2
cg05478821	chr4	185469906	-3.539	1.062	0.0015	0.85		20.24
cg14157870	chr16	84472571	-2.937	0.8816	0.0015	0.85	ATP2C2	86.96
cg17397365	chr18	67604251	-6.127	1.84	0.00151	0.85	CD226	80.81
cg07297111	chr2	242128843	-3.643	1.094	0.00151	0.85	ANO7	70.12
cg20954484	chr3	42727014	-5.936	1.782	0.00151	0.85	KBTBD5	58.71
cg17674911	chr20	57287681	-3.833	1.151	0.00151	0.85	STX16-NPEPL1	75.81
cg00004778	chr15	80952890	-3.676	1.104	0.00151	0.85		53.76
cg11001712	chr10	134837723	-7.669	2.303	0.00151	0.85		60.45
cg03966425	chr20	53297269	-3.521	1.057	0.00151	0.85		15.77
cg04859929	chr1	155215158	-4.944	1.484	0.00151	0.85	GBA	47.23
cg14501431	chr2	74777409	-3.374	1.013	0.00151	0.85	LOXL3	65.5
cg00647389	chr7	127234990	-5.575	1.674	0.00151	0.85	FSCN3	82.4
cg05838104	chr1	2559371	-4.79	1.439	0.00151	0.85	MMEL1	38.52
cg06164683	chr3	84919438	-10.34	3.107	0.00152	0.85		67.37
cg05356386	chr10	26002741	-5.795	1.741	0.00152	0.85	LINC00836	51.72
cg24648337	chr7	645588	-5.481	1.647	0.00152	0.85	PRKAR1B	77.98
cg26584983	chr12	93798975	-3.432	1.031	0.00152	0.85		71.64
cg15387132	chr6	26044204	-2.178	0.6545	0.00152	0.85	HIST1H2BB	6.22
cg22862047	chr20	57288721	-5.075	1.525	0.00152	0.85	STX16-NPEPL1	91.1
cg01969184	chr12	130953718	-7.255	2.181	0.00152	0.85	RIMBP2	54.94
cg20716932	chr20	31331814	-4.062	1.221	0.00152	0.85	COMMD7	37.73
cg17938220	chr6	158195158	-4.761	1.431	0.00153	0.85		68.89
cg12501338	chr19	5387554	-3.218	0.9674	0.00153	0.85		48.1
cg20818528	chr17	4510743	2.33	0.7006	0.00153	0.85	SMTNL2	90.96
cg19818722	chr6	31549262	-2.915	0.8765	0.00153	0.85	LTB	37.49
cg04859918	chr10	71893017	-2.652	0.7972	0.00153	0.85	AIFM2	81.28
cg01617071	chr7	964629	-3.638	1.094	0.00153	0.85	ADAP1	48.84
cg05781984	chr6	43237642	-2.897	0.8713	0.00153	0.85	TTBK1	38.86
cg00795927	chr7	640603	-5.736	1.725	0.00153	0.85	PRKAR1B	75.82
cg24239225	chr4	1659016	-6.008	1.807	0.00153	0.85	FAM53A	85.22
cg02015687	chr17	2385771	-2.591	0.7793	0.00153	0.85	METTL16	87.33
cg07850899	chr20	6889112	-2.754	0.8283	0.00153	0.85		21.18
cg15690376	chr15	28328370	-3.717	1.118	0.00154	0.85	OCA2	32.64
cg16074473	chr14	80942314	-3.384	1.018	0.00154	0.85		79.5
cg01554451	chr12	75873673	-2.319	0.6979	0.00154	0.85	GLIPR1	86.34
cg00501542	chr1	202995246	-6.536	1.967	0.00154	0.85		50.05
cg24631065	chr11	1084842	-5.304	1.596	0.00154	0.85	MUC2	55.7
cg22306981	chr20	31505511	-2.745	0.8263	0.00154	0.85		31.71
cg16418228	chr3	54963186	-1.498	0.451	0.00154	0.85	LRTM1	91.85
cg11836372	chr10	123353822	-2.948	0.8875	0.00155	0.85	FGFR2	87.4
cg06586496	chr18	21715307	-2.703	0.8137	0.00155	0.85	TTC39C	85.6
cg07180988	chr12	59325286	-5.531	1.665	0.00155	0.85		81.53
cg07096750	chr1	4058916	-8.182	2.464	0.00155	0.85		62.09
cg25278209	chrX	132101276	-4.725	1.423	0.00155	0.85		56.99
cg00909172	chr13	25299350	-2.406	0.7246	0.00155	0.85		88.62
cg05382424	chr6	10886573	-4.753	1.431	0.00155	0.85	SYCP2L	17.53
cg05065162	chr8	74097802	-5.258	1.584	0.00155	0.85		75.16
cg06726490	chr2	97166001	-5.404	1.627	0.00155	0.85	NEURL3	48.75
cg19135273	chr8	142461336	-4.089	1.231	0.00155	0.85	FLJ43860	46.02
cg20317866	chr6	105585488	-1.958	0.5897	0.00156	0.85	BVES	6.25
cg18321762	chr8	90132979	-6.698	2.018	0.00156	0.85		44.86
cg16072382	chr10	78096093	-8.971	2.703	0.00156	0.85	C10orf11	52.99
cg23425482	chr2	238962112	-2.945	0.8873	0.00156	0.85	UBE2F-SCLY	51.31
cg18096251	chr5	2205553	-7.231	2.179	0.00156	0.85		56.83
cg14218383	chr4	79184633	-3.139	0.946	0.00156	0.85	FRAS1	79.68
cg09814784	chr7	149155453	-2.234	0.6732	0.00156	0.85	ZNF777	87.31
cg08058894	chr20	42544178	-6.761	2.038	0.00156	0.85	TOX2	27.96
cg09111497	chr16	3286434	-6.565	1.979	0.00157	0.85	ZNF200	59.62
cg25938025	chr6	167508001	-8.493	2.56	0.00157	0.85		60.44
cg24905196	chr3	121555186	-4.027	1.214	0.00157	0.85	IQCB1	73.38
cg26278103	chr7	124404244	-5.995	1.807	0.00157	0.85	GPR37	42.97
cg07843576	chr16	85881375	-4.127	1.244	0.00157	0.85		49.36
cg06889954	chr5	111546607	-2.655	0.8004	0.00157	0.85	EPB41L4A	69.85
cg18984165	chr17	68171456	-9.5	2.864	0.00157	0.85	KCNJ2	66.12
cg06550986	chr5	98088946	-6.593	1.988	0.00157	0.85		39.83
cg21753180	chr1	214169817	-5.429	1.637	0.00157	0.85	PROX1	53.21
cg26000460	chr1	39328038	-2.81	0.8475	0.00157	0.85		83.7
cg01120165	chr22	50690152	-1.656	0.4993	0.00157	0.85	HDAC10	5.86
cg13045134	chr8	103741780	6.091	1.837	0.00158	0.85		78.82
cg08030611	chr6	85896004	-5.479	1.653	0.00158	0.85		29.64
cg21849575	chr2	220360909	-4.887	1.474	0.00158	0.85	LOC100996693	63.6
cg11167875	chr14	54928990	-3.864	1.165	0.00158	0.85		49.93
cg26286365	chr14	104648347	-5.169	1.559	0.00158	0.85		60.95
cg26640276	chr3	118220487	-6.265	1.89	0.00158	0.85		40.74
cg18128025	chr15	32965301	-3.414	1.03	0.00158	0.85	SCG5	73.43
cg14651687	chr11	119295035	-3.404	1.027	0.00158	0.85	THY1	36.81
cg19050854	chr15	68124983	-5.558	1.677	0.00158	0.85	SKOR1	43.74
cg11508783	chr10	1509190	-11.64	3.511	0.00158	0.85	ADARB2	68.12
cg27587780	chr5	131817482	-2.965	0.8945	0.00158	0.85	IRF1	79.62
cg07646480	chr5	9359796	-4.239	1.279	0.00158	0.85	SEMA5A	42.25
cg07637243	chr18	77253542	-4.363	1.317	0.00159	0.85	NFATC1	48.79
cg11255439	chr3	148361535	-6.982	2.107	0.00159	0.85		51.57
cg06205526	chr11	134335969	-6.761	2.041	0.00159	0.85	LOC283177	52.66
cg21633698	chr11	119294534	-2.522	0.7612	0.00159	0.85	THY1	36.22
cg01319471	chr19	12759546	-2.888	0.8715	0.00159	0.85	MAN2B1	84.93
cg00831470	chr6	116990346	-4.085	1.233	0.00159	0.85	ZUFSP	45.36
cg01450302	chr18	30383679	-3.621	1.093	0.00159	0.85		39.13
cg19546063	chr22	50757480	-5.798	1.751	0.00159	0.85	DENND6B	72.98
cg10825302	chr14	37287815	-9.776	2.952	0.0016	0.85	SLC25A21	68.78
cg00432578	chr1	9828009	-2.425	0.7325	0.0016	0.85	CLSTN1	88.71
cg23323341	chr21	46722583	-5.243	1.583	0.0016	0.85		68.76
cg05775771	chr7	1956900	-1.903	0.5749	0.0016	0.85	MAD1L1	88.63
cg27073918	chr12	1943351	-4.469	1.35	0.0016	0.85	LRTM2	20.37
cg16450200	chr16	50099606	-5.374	1.623	0.0016	0.85	HEATR3	27.12
cg08754456	chr14	70346059	-2.874	0.8682	0.0016	0.85	SMOC1	7.98
cg00655063	chr17	67577942	-5.001	1.511	0.0016	0.85		66.71
cg19599386	chr2	113420964	-2.578	0.7791	0.00161	0.85	SLC20A1	67.27
cg03210340	chr14	21537527	-5.091	1.538	0.00161	0.85	FLJ10357	33.89
cg06454152	chr10	23492484	-4.22	1.275	0.00161	0.85		22.48
cg02283643	chr8	70378740	-2.839	0.8582	0.00161	0.85	SULF1	9.97
cg27506401	chr4	101856463	-4.148	1.254	0.00161	0.85		76.8
cg05123333	chr16	28070454	-5.862	1.772	0.00161	0.85	GSG1L	42.57
cg22526491	chr8	143912895	-3.239	0.9791	0.00161	0.85		46.17
cg13290012	chr11	22881970	-6.088	1.841	0.00162	0.85	CCDC179	79.37
cg04012198	chr3	45838475	-5.545	1.677	0.00162	0.85	SLC6A20	38.68
cg07360805	chr20	36148457	-3.323	1.005	0.00162	0.85	BLCAP	79.93
cg21330831	chr6	33283092	-4.137	1.251	0.00162	0.85	ZBTB22	47.65
cg05659395	chr4	8177227	-3.543	1.071	0.00162	0.85		46.3
cg14024458	chr19	17502610	-3.392	1.026	0.00162	0.85		43.91
cg26377557	chr19	18667414	-2.527	0.7645	0.00162	0.85	C19orf50	74.01
cg03060903	chr19	44813896	-5.735	1.735	0.00162	0.85		29.75
cg15304464	chr11	132830180	-7.082	2.142	0.00162	0.85	OPCML	43.35
cg17198870	chr12	113787384	-3.124	0.9452	0.00163	0.85		82.64
cg06723904	chr10	94179809	-4.292	1.298	0.00163	0.85		37.44
cg09864227	chr1	1008207	-6.537	1.978	0.00163	0.85		68.44
cg06078766	chr15	63019256	-5.082	1.538	0.00163	0.85	TLN2	59.19
cg12782294	chr3	171494766	-2.569	0.7772	0.00163	0.85	PLD1	83.58
cg01871590	chr10	72421174	-4.243	1.284	0.00163	0.85		83.72
cg16935839	chr15	40212488	-5.697	1.724	0.00163	0.85	GPR176	13.09
cg23760574	chr6	32038097	-2.586	0.7825	0.00163	0.85	TNXB	44.27
cg11772065	chr3	42217588	-1.491	0.4513	0.00163	0.85	TRAK1	92.84
cg11636414	chr5	87969386	-4.839	1.464	0.00163	0.85	LINC00461	15.98
cg21045011	chr1	60279552	-6.86	2.077	0.00164	0.85	HOOK1	52.12
cg04957663	chr6	29587487	-4.871	1.475	0.00164	0.85	GABBR1	41.22
cg13379629	chr21	46415402	-4.081	1.236	0.00164	0.85	LINC00163	42.84
cg13116192	chr2	8862948	-3.917	1.186	0.00164	0.85		74.16
cg16602871	chr18	13613748	-3.872	1.172	0.00164	0.85	LDLRAD4	50.87
cg15951661	chr14	71277141	-3.808	1.153	0.00164	0.85	MAP3K9	21.34
cg15442244	chr10	49542160	-2.55	0.7721	0.00164	0.85	MAPK8	83.53
cg23244913	chr6	29943401	-10.74	3.253	0.00164	0.85	HCG9	24.91
cg26427681	chr2	241774002	-5.407	1.638	0.00164	0.85		46.75
cg13147024	chr16	22988422	-3.707	1.123	0.00165	0.85		31.44
cg24378440	chr22	25816699	-4.467	1.353	0.00165	0.85		22.44
cg09184151	chr16	3173141	-3.605	1.092	0.00165	0.85		53.02
cg12571928	chr2	242499273	-3.315	1.004	0.00165	0.85	BOK	14.78
cg18151713	chr16	87598754	-5.017	1.52	0.00165	0.85		69.82
cg14140554	chr6	157804039	-4.768	1.445	0.00165	0.85	ZDHHC14	37.62
cg07581775	chr8	47829660	-5.456	1.653	0.00165	0.85		55.86
cg25096306	chr3	127871102	-3.828	1.16	0.00165	0.85	EEFSEC	83.98
cg14764792	chr6	106770753	-5.898	1.787	0.00165	0.85	ATG5	73.28
cg23240145	chr13	70682771	-7.181	2.177	0.00166	0.85	KLHL1	55.59
cg25990848	chr14	105517573	-4.64	1.406	0.00166	0.85	GPR132	48.8
cg24452128	chr6	10390919	4.713	1.429	0.00166	0.85		64.24
cg17945358	chr11	2109664	-4.837	1.466	0.00166	0.85		55.49
cg14455403	chr3	8596772	6.106	1.851	0.00166	0.85	LMCD1	77.68
cg03308704	chr8	1644982	-7.17	2.174	0.00166	0.85	DLGAP2	61.19
cg23576325	chr1	151433369	-4.533	1.374	0.00166	0.85	POGZ	73.14
cg17627818	chr18	77095788	-2.193	0.6649	0.00166	0.85	ATP9B	89.12
cg01778904	chr12	40633086	-5.706	1.73	0.00166	0.85	LRRK2	80.85
cg06427054	chr4	54963174	-3.581	1.086	0.00166	0.85		41.49
cg23411397	chr15	62543237	-5.745	1.743	0.00167	0.85		80.64
cg20478148	chr11	17758537	-4.63	1.405	0.00167	0.85	KCNC1	24.54
cg27107685	chr7	30590918	-5.569	1.689	0.00167	0.85		49.34
cg09386713	chr21	39957740	-5.437	1.649	0.00167	0.85	ERG	71.65
cg03327257	chr5	144909454	-2.053	0.6229	0.00167	0.85		88.98
cg06718139	chr2	8887278	-3.402	1.032	0.00167	0.85	KIDINS220	78.71
cg26029453	chr7	47818048	-2.491	0.7558	0.00167	0.85	PKD1L1	86.61
cg23976004	chr16	74098749	-6.812	2.067	0.00167	0.85		45.58
cg06314805	chr19	1750980	-2.832	0.8593	0.00167	0.85		12.78
cg04221683	chr17	3576856	-3.26	0.9893	0.00167	0.85	P2RX5	46.32
cg20066282	chr15	43595940	-2.119	0.6431	0.00168	0.85	TGM7	84.61
cg02782840	chr13	25290701	12.02	3.648	0.00168	0.85		57.54
cg20988802	chr1	982491	-5.262	1.597	0.00168	0.85	AGRN	74.71
cg06686132	chr7	50005314	-4.844	1.47	0.00168	0.85	ZPBP	19.25
cg03670162	chr12	108297339	-8.759	2.658	0.00168	0.85		46.61
cg07078398	chr21	26885232	-5.101	1.548	0.00168	0.85		38.91
cg16270018	chr4	70923371	-5.244	1.592	0.00168	0.85	HTN1	30.91
cg04674383	chr19	54481078	-2.835	0.8606	0.00168	0.85	CACNG8	5.92
cg26279336	chr17	46674438	-4.246	1.289	0.00168	0.85	LOC404266	50.09
cg21413133	chr3	10400395	-5.721	1.736	0.00168	0.85	ATP2B2	64.03
cg00564061	chr6	117001170	-5.423	1.646	0.00168	0.85	KPNA5	39.95
cg11643186	chr19	1735236	-4.415	1.34	0.00168	0.85		22.43
cg25403803	chr4	955905	-7.53	2.286	0.00168	0.85	DGKQ	57.84
cg03669590	chr12	113592619	-4.201	1.275	0.00168	0.85	CCDC42B	24.18
cg09497373	chr22	24936236	-2.884	0.8758	0.00168	0.85		66.8
cg26399391	chr2	693412	-5.79	1.758	0.00169	0.85		71.18
cg21343612	chr8	34084560	-5.331	1.619	0.00169	0.85		24.16
cg07701683	chr1	164904941	-5.52	1.676	0.00169	0.85		69.12
cg15767264	chr20	15472520	-3.107	0.9436	0.00169	0.85	MACROD2	65.01
cg20001070	chr7	48131586	10.72	3.257	0.00169	0.85	UPP1	75.89
cg19970699	chr1	154474528	-8.451	2.567	0.00169	0.85	TDRD10	21.09
cg06427908	chr1	180235027	-3.655	1.11	0.00169	0.85	LHX4	56.97
cg12927833	chr7	621876	-6.253	1.9	0.0017	0.85	PRKAR1B	75.82
cg15059565	chr19	47982835	-4.102	1.247	0.0017	0.85	KPTN	61.2
cg03920233	chr16	30022699	-4.69	1.426	0.0017	0.85	DOC2A	13.02
cg08024029	chr1	20669724	-5.223	1.588	0.0017	0.85	VWA5B1	33.2
cg17127235	chr4	3250745	-3.98	1.21	0.0017	0.85	C4orf44	80.76
cg00196166	chr14	85853028	-8.316	2.528	0.00171	0.85		58.56
cg10752516	chr2	32235760	-3.948	1.201	0.00171	0.85	MEMO1	6.66
cg02032488	chr7	645730	-2.629	0.7995	0.00171	0.85	PRKAR1B	93.68
cg01475676	chr1	178722239	-4.088	1.243	0.00171	0.85	RALGPS2	78.8
cg25687360	chr6	170040141	-3.427	1.042	0.00171	0.85	WDR27	51.61
cg14885266	chr22	45297226	-8.926	2.714	0.00171	0.85	PHF21B	70.49
cg23250700	chr19	13056068	-3.471	1.056	0.00171	0.85	RAD23A	57.91
cg10530190	chr4	55946760	-5.422	1.649	0.00171	0.85	KDR	59.58
cg00578388	chr16	86452444	-9.88	3.005	0.00171	0.85		64.55
cg14110941	chr14	29211762	-8.026	2.441	0.00171	0.85	FOXG1-AS1	51.87
cg04700055	chr5	65182255	-3.417	1.039	0.00172	0.85		14.97
cg01562293	chr1	29224416	-1.7	0.5173	0.00172	0.85	EPB41	91.25
cg11005250	chr12	108297742	-3.465	1.054	0.00172	0.85		8.3
cg01715088	chr1	6520772	-2.991	0.9101	0.00172	0.85	ESPN	26.53
cg13890229	chr19	42386377	-3.841	1.169	0.00172	0.85	ARHGEF1	62.36
cg11032415	chr5	15680775	-4.225	1.286	0.00173	0.85	FBXL7	38.03
cg07136218	chr16	53254880	-2.402	0.7311	0.00173	0.85	CHD9	88.46
cg24028694	chr12	33401340	-6.151	1.873	0.00173	0.85		54.37
cg03454021	chr12	115871217	-1.708	0.52	0.00173	0.85		92.21
cg14356843	chr10	49860322	-7.353	2.239	0.00173	0.85	ARHGAP22	56.41
cg27397879	chr17	66597814	-2.096	0.6381	0.00173	0.85	FAM20A	87.34
cg19887319	chr12	124763095	-3.483	1.061	0.00173	0.85	ZNF664-FAM101A	51.42
cg08721513	chr3	126374720	-3.636	1.107	0.00174	0.85	TXNRD3	72.49
cg15229570	chr10	117723600	-5.697	1.735	0.00174	0.85		46.88
cg11095416	chr11	78171624	-1.029	0.3134	0.00174	0.85	NARS2	95.12
cg17965752	chr20	57168005	-4.445	1.354	0.00174	0.85	APCDD1L-AS1	44.39
cg27142616	chr15	67840415	-3.358	1.023	0.00174	0.85	MAP2K5	77.57
cg02953144	chr22	21138859	-4.33	1.319	0.00174	0.85	PI4KA	39.91
cg00671386	chr16	851834	-3.925	1.196	0.00175	0.85	GNG13	44.95
cg16723903	chr12	31613306	-2.103	0.6409	0.00175	0.85	DENND5B	90.09
cg04786931	chr2	238512417	-4.451	1.357	0.00175	0.85		15.97
cg07780093	chr5	180479236	-3.589	1.094	0.00175	0.85	BTNL9	25.13
cg00469547	chr2	129244034	-4.621	1.408	0.00175	0.85		54.85
cg25598710	chr2	114151353	13.68	4.169	0.00175	0.85	LOC440839	70.47
cg05953598	chr3	184433249	-6.475	1.974	0.00175	0.85		61.61
cg04528704	chr12	122689123	-2.179	0.6645	0.00175	0.85	B3GNT4	8.56
cg27225997	chr14	89454241	-6.807	2.076	0.00176	0.85		47.73
cg27100760	chr8	10708248	-1.323	0.4035	0.00176	0.85		5.73
cg11077499	chr20	15376649	-2.198	0.6704	0.00176	0.85	MACROD2	91.1
cg18045540	chr17	78517579	-5.056	1.542	0.00176	0.85	RPTOR	61.03
cg10632955	chr6	31606872	-2.313	0.7055	0.00176	0.85	BAT3	86.91
cg09688063	chr5	146416543	-5.42	1.653	0.00176	0.85	PPP2R2B	41.01
cg17823343	chr20	14883307	-4.058	1.238	0.00176	0.85	MACROD2-AS1	75.87
cg07886017	chr16	801373	-3.235	0.9866	0.00176	0.85		32.94
cg02620645	chr9	28439802	-6.157	1.878	0.00176	0.85	LINGO2	33.27
cg15281051	chr10	12288384	4.511	1.376	0.00176	0.85	CDC123	94.65
cg23660235	chr17	67339602	-3.729	1.138	0.00176	0.85		60.48
cg23799226	chr9	4225970	-4.267	1.302	0.00177	0.85	GLIS3	45.92
cg18828927	chr6	29275263	-2.994	0.9134	0.00177	0.85	OR14J1	22.4
cg04608829	chr19	15783848	-4.141	1.263	0.00177	0.85	CYP4F12	23.85
cg25073089	chr10	22921555	-2.718	0.8295	0.00177	0.85	PIP4K2A	86.91
cg06325864	chr13	99476861	-3.414	1.042	0.00177	0.85	DOCK9	69.27
cg00939910	chr12	125066040	-4.13	1.261	0.00177	0.85		71.46
cg06097533	chr17	74473066	-3.605	1.1	0.00177	0.85	RHBDF2	54.44
cg02659030	chr2	179396826	-1.282	0.3913	0.00178	0.85	TTN	92.72
cg24904867	chr5	156362071	-4.637	1.416	0.00178	0.85	TIMD4	36.91
cg09496358	chr9	139860560	-3.535	1.079	0.00178	0.85		58.83
cg22076943	chr22	22936611	-2.048	0.6254	0.00178	0.85		9.41
cg01067802	chr20	44855374	-3.958	1.209	0.00178	0.85	CDH22	25.48
cg00409833	chr15	62902019	-5.607	1.712	0.00178	0.85		65.46
cg02273827	chr5	35938675	-2.991	0.9134	0.00178	0.85	CAPSL	29.69
cg09212448	chr11	55586373	-8.806	2.689	0.00178	0.85	OR5D18	56.58
cg17340519	chr1	224805852	-6.528	1.994	0.00178	0.85	CNIH3	42.21
cg12716200	chr1	3837868	-5.139	1.57	0.00179	0.85		43.57
cg25813679	chr4	3249975	-4.319	1.319	0.00179	0.85	C4orf44	79.75
cg16432903	chr10	132284379	-4.354	1.33	0.00179	0.85		56.6
cg24211908	chr17	72443401	-3.453	1.055	0.00179	0.85	GPRC5C	58.28
cg06744760	chr4	8346645	-3.017	0.9216	0.00179	0.85		27.91
cg21247178	chr15	48709883	-3.248	0.9924	0.00179	0.85	FBN1	59.22
cg19449943	chr7	753460	-5.301	1.62	0.00179	0.85	PRKAR1B	83.18
cg09820792	chr1	109656440	-4.781	1.461	0.00179	0.85	KIAA1324	7.43
cg19392955	chr18	15198706	-4.346	1.328	0.00179	0.85		13.93
cg24867425	chr1	96418662	-3.333	1.019	0.00179	0.85		30.06
cg25290321	chr6	95054248	-8.019	2.451	0.0018	0.85		52.39
cg26886885	chr16	85603371	-9.342	2.856	0.0018	0.85		66.08
cg04649598	chr11	78803866	-2.297	0.7022	0.0018	0.85	ODZ4	88.44
cg13426079	chr1	41284948	-4.318	1.32	0.00181	0.85	KCNQ4	60.73
cg10486974	chr6	34499389	-6.131	1.875	0.00181	0.85	PACSIN1	72.28
cg11184392	chr2	180877474	-5.556	1.699	0.00181	0.85		58.79
cg22514173	chr22	20146278	-5.066	1.549	0.00181	0.85		60.07
cg26403760	chr13	36660357	-4.445	1.36	0.00181	0.85	DCLK1	24.02
cg26987584	chr7	703387	-5.831	1.783	0.00181	0.85	PRKAR1B	62.71
cg18613866	chr12	40620159	-5.95	1.82	0.00181	0.85	LRRK2	61.01
cg23925111	chr1	84815929	-2.085	0.6379	0.00181	0.85	SAMD13	86.71
cg24443960	chr18	61999207	-7.325	2.241	0.00181	0.85	LOC284294	76.6
cg02829285	chr17	68099642	-7.792	2.384	0.00181	0.85	KCNJ16	75.12
cg12551695	chr8	1026366	-6.383	1.953	0.00181	0.85		67.18
cg10204725	chr19	56367830	-4.262	1.304	0.00182	0.85	NLRP4	50.05
cg07649045	chr11	7260764	-5.291	1.619	0.00182	0.85		24.15
cg03076240	chr2	231465738	-5.614	1.718	0.00182	0.85		46.83
cg18109430	chr2	26700908	-7.498	2.295	0.00182	0.85	OTOF	19.33
cg17067402	chr12	72245109	-3.103	0.9497	0.00182	0.85	MRS2P2	79.38
cg08474826	chr1	1099630	-4.166	1.275	0.00182	0.85		68.82
cg11548585	chr14	105195734	-4.698	1.438	0.00182	0.85	ADSSL1	46.54
cg08020269	chr5	169307149	-7.447	2.28	0.00183	0.85	FAM196B	81.63
cg02925187	chr13	114886195	-4.487	1.374	0.00183	0.85	RASA3	27.34
cg08059719	chr12	122444450	-4.726	1.447	0.00183	0.85		46.66
cg21153758	chr5	52083992	-1.14	0.3489	0.00183	0.85	ITGA1	3.14
cg13912791	chr12	65516418	-3.544	1.085	0.00183	0.85	WIF1	61.32
cg08672140	chr5	77845045	-2.494	0.7636	0.00183	0.85	LHFPL2	87.17
cg00332128	chr2	225149759	-4.014	1.229	0.00183	0.85		29.98
cg11096063	chr10	130083937	-5.524	1.692	0.00183	0.85		41.15
cg15502740	chr7	154863937	-4.26	1.305	0.00183	0.85	HTR5A	44.35
cg04935521	chr17	79098772	-4.356	1.334	0.00184	0.85	AATK	48.56
cg17588460	chr11	118090742	-4.26	1.305	0.00184	0.85	AMICA1	41.78
cg01768082	chr1	946875	-4.769	1.461	0.00184	0.85		55.51
cg07344019	chr15	69337685	-3.117	0.9548	0.00184	0.85	MIR548H4	38.31
cg19058729	chr22	46315157	-3.338	1.023	0.00184	0.85		41.02
cg21059372	chr21	45751024	-5.689	1.743	0.00184	0.85	C21orf2	82.47
cg05007549	chr4	81103968	-3.138	0.9617	0.00184	0.85		32.42
cg22134372	chr15	52455211	-1.806	0.5535	0.00184	0.85	GNB5	89.48
cg21472546	chr4	47033180	-7.1	2.176	0.00184	0.85	GABRB1	69.27
cg13414020	chr2	236414287	-4.5	1.379	0.00184	0.85	AGAP1-IT1	72.06
cg20701675	chr2	228647704	-2.866	0.8783	0.00185	0.85		83.03
cg16150657	chr1	3297280	-5.664	1.736	0.00185	0.85	PRDM16	54.67
cg17074761	chr6	33959082	-3.957	1.213	0.00185	0.85		46.89
cg27003681	chr5	178635398	-5.34	1.637	0.00185	0.85	ADAMTS2	68.55
cg04426653	chr3	126104833	-4.571	1.401	0.00185	0.85		79.7
cg08936883	chr22	39316229	-7.415	2.273	0.00185	0.85		54.54
cg26752321	chr5	159766544	-5.781	1.772	0.00185	0.85	CCNJL	69.76
cg08154107	chr3	183994073	-6.362	1.951	0.00185	0.85	ECE2	60.77
cg18764753	chr6	40220276	-2.766	0.8481	0.00185	0.85		87.37
cg04607357	chr14	74529846	-4.081	1.251	0.00186	0.85	CCDC176	47.48
cg14333338	chr21	48026181	-4.092	1.255	0.00186	0.85	S100B	43.64
cg26870566	chr1	157962475	-2.693	0.8259	0.00186	0.85	KIRREL	81.2
cg08914884	chrX	48465681	-4.656	1.428	0.00186	0.85		66.56
cg07775149	chr4	22341688	-5.805	1.78	0.00186	0.85	LOC100505912	67.52
cg23366832	chr6	90712882	-1.39	0.4263	0.00186	0.85	BACH2	90.46
cg09911807	chr9	113665182	5.921	1.816	0.00186	0.85	LPAR1	80.97
cg16881408	chr2	208090203	-2.785	0.8543	0.00186	0.85	LOC101927865	33.05
cg12604435	chr1	153653559	-3.688	1.131	0.00186	0.85	NPR1	64.08
cg09397900	chr16	2070528	-2.235	0.6858	0.00187	0.85	NPW	5.81
cg01703246	chr8	2127431	-9.803	3.008	0.00187	0.85		59.86
cg23733146	chr22	37546365	-3.648	1.119	0.00187	0.85	IL2RB	42.46
cg04413090	chr16	28302913	-4.436	1.361	0.00187	0.85	SBK1	77.81
cg09437691	chr11	80475231	-5.506	1.689	0.00187	0.85	LOC101928944	42.63
cg26623696	chr11	90797970	-9.574	2.938	0.00187	0.85		61.96
cg15788227	chr8	57570174	-6.492	1.992	0.00187	0.85		71.91
cg25698042	chr13	44866773	-3.851	1.182	0.00187	0.85		71.77
cg18792992	chr2	44226225	-4.453	1.367	0.00187	0.85		77.5
cg18790787	chr2	118170690	-6.538	2.007	0.00187	0.85		51.61
cg10501454	chr5	150155758	-2.927	0.8986	0.00187	0.85		51.55
cg11886002	chr5	180487371	-4.402	1.352	0.00188	0.85	BTNL9	53.61
cg08976874	chr11	31885698	-5.015	1.54	0.00188	0.85		35.78
cg02599053	chr1	31383231	-7.946	2.44	0.00188	0.85		74.55
cg14305711	chr2	62132430	-1.343	0.4124	0.00188	0.85	COMMD1	5.66
cg13004509	chr11	93063662	13.94	4.282	0.00188	0.85	CCDC67	20.94
cg24412699	chr14	106346922	-6.119	1.88	0.00189	0.85		44.48
cg08727313	chr9	128734485	-4.265	1.31	0.00189	0.85		57.73
cg23427086	chr5	2290267	-5.796	1.78	0.00189	0.85		70.08
cg17155859	chr11	64026541	-1.801	0.5534	0.00189	0.85	PLCB3	86.86
cg03989584	chr6	3238028	-2.89	0.888	0.00189	0.85		13.15
cg02464866	chr16	86714536	-4.729	1.453	0.00189	0.85		38.4
cg01222358	chr16	1322671	-3.258	1.001	0.00189	0.85		37.24
cg12144451	chr13	94767766	-6.245	1.919	0.0019	0.85	GPC6	81.39
cg26160604	chr22	19602983	-3.239	0.9954	0.0019	0.85		41.12
cg22485693	chr6	105585490	-4.037	1.241	0.0019	0.85	BVES	10.71
cg13123025	chr4	190661960	-4.547	1.398	0.0019	0.85		52
cg11138192	chr22	39965842	-3.923	1.206	0.0019	0.85	CACNA1I	45.51
cg04051894	chr10	95225112	-14.1	4.333	0.0019	0.85	MYOF	76.39
cg17372353	chr8	142730712	-5.69	1.749	0.0019	0.85		57.66
cg14247375	chr7	71534225	-4.895	1.505	0.0019	0.85	CALN1	37.64
cg11896100	chr15	74025515	-2.981	0.9162	0.0019	0.85		35.51
cg12356311	chr18	19748010	-1.635	0.5026	0.0019	0.85	GATA6-AS1	7.32
cg23325838	chr1	161918710	-2.755	0.8472	0.00191	0.85	ATF6	74.07
cg22114246	chr1	54890881	-5.883	1.809	0.00191	0.85		71.12
cg26736647	chr17	1136021	-4.55	1.399	0.00191	0.85		73.78
cg09447924	chr3	48697823	-3.998	1.229	0.00191	0.85	CELSR3	57.87
cg24365704	chr5	148039653	-3.399	1.045	0.00191	0.85		18.39
cg03968861	chr15	55689556	-7.86	2.417	0.00191	0.85	CCPG1	39.08
cg25279522	chr1	101095759	-3.836	1.18	0.00191	0.85	LINC01349	48.1
cg16558925	chr5	175795917	-5.473	1.683	0.00191	0.85	ARL10	71.86
cg16001944	chr20	3165775	-2.292	0.7049	0.00191	0.85		88.08
cg11343449	chr2	203001461	-8.163	2.511	0.00191	0.85		70.25
cg15468283	chr2	239470111	-6.067	1.866	0.00191	0.85		44.73
cg08560539	chr17	67756923	-3.789	1.166	0.00191	0.85	LINC01483	83.87
cg11327039	chr11	65478175	-3.446	1.06	0.00192	0.85	KAT5	68.72
cg09046664	chr1	21501349	-6.936	2.134	0.00192	0.85	EIF4G3	52.54
cg05202038	chr17	3668794	-2.855	0.8783	0.00192	0.85	ITGAE	73.32
cg23750365	chr6	33043072	-6.255	1.925	0.00192	0.85	HLA-DPB1	58.33
cg00153101	chr1	2431753	-8.882	2.733	0.00192	0.85	PLCH2	37.83
cg16596945	chr16	87470234	-1.798	0.5533	0.00192	0.85	ZCCHC14	90.27
cg24151207	chr6	99291878	-10.29	3.168	0.00192	0.85		49.16
cg09441223	chr16	893989	-6.14	1.89	0.00192	0.85		58.18
cg13039925	chr18	2889850	-2.35	0.7235	0.00192	0.85	EMILIN2	21.57
cg08554365	chr21	45753512	-3.188	0.9815	0.00193	0.85	C21orf2	89.38
cg16841367	chr14	22599195	-6.814	2.097	0.00193	0.85		74.04
cg26940755	chr1	32694147	-2.973	0.9151	0.00193	0.85	EIF3I	70.42
cg25726284	chr13	51023469	-6.569	2.022	0.00193	0.85	DLEU1	62.98
cg05667960	chr18	2848636	-8.136	2.505	0.00193	0.85	EMILIN2	48.76
cg02930701	chr22	49813540	-6.073	1.87	0.00193	0.85	C22orf34	47.11
cg21300659	chr15	59994115	-2.604	0.8017	0.00193	0.85		88.91
cg23643951	chr1	7188044	-5.532	1.704	0.00193	0.85	CAMTA1	58.3
cg04071689	chr5	166354050	-6.303	1.942	0.00194	0.85		87.7
cg21300122	chr1	112284627	-3.88	1.196	0.00194	0.85	C1orf183	49.46
cg21165029	chr1	1297202	-5.989	1.845	0.00195	0.85		36.01
cg04824555	chr9	141105974	-10.99	3.387	0.00195	0.85	FAM157B	64.12
cg26475818	chr1	202183139	-9.313	2.87	0.00195	0.85	LGR6	46.67
cg07184578	chr6	99291343	11.55	3.56	0.00195	0.85		54.84
cg13535015	chr10	124893690	-6.019	1.855	0.00195	0.85		13.19
cg00426127	chr6	167461262	-3.413	1.052	0.00195	0.85		86.12
cg22770755	chr19	4831688	-1.645	0.507	0.00196	0.85	TICAM1	5.64
cg02140390	chr11	1091487	-5.357	1.652	0.00196	0.85	MUC2	29.16
cg13444135	chr19	55314542	-4.936	1.522	0.00196	0.85	KIR2DL4	19.79
cg22610106	chr6	167136367	-4.898	1.511	0.00196	0.85	RPS6KA2	41.79
cg22773522	chr13	106116963	-5.591	1.724	0.00196	0.85	DAOA	46.49
cg17042439	chr1	117529772	-6.371	1.965	0.00196	0.85	PTGFRN	74.44
cg13386634	chr6	169951905	-4.257	1.313	0.00197	0.85	WDR27	63.45
cg01277213	chr8	74032107	-2.346	0.7236	0.00197	0.85		90.33
cg02660715	chr20	57037041	-3.795	1.171	0.00197	0.85	APCDD1L	68.53
cg06905913	chr2	121102148	-3.575	1.103	0.00197	0.85		12.83
cg10883468	chr15	65748600	-1.024	0.3158	0.00197	0.85	DPP8	93.25
cg05924987	chr4	1407796	-3.92	1.21	0.00197	0.85		22.13
cg24345202	chr11	16816880	-3.66	1.129	0.00197	0.85	PLEKHA7	78.04
cg14339664	chr10	61122570	-1.738	0.5362	0.00197	0.85	FAM13C	5
cg13140712	chr11	87831417	-1.211	0.3738	0.00197	0.85		93.5
cg04157587	chr7	25895751	-6.631	2.046	0.00197	0.85		26.53
cg24691965	chr19	33725549	-3.567	1.101	0.00197	0.85		75.13
cg23676423	chr8	81869656	-2.992	0.9236	0.00198	0.85		86.97
cg15586654	chr6	32948458	-3.269	1.009	0.00198	0.85	BRD2	38
cg06132685	chr6	57499715	-3.032	0.9361	0.00198	0.85	PRIM2	40.47
cg05497288	chr2	219817399	-5.636	1.74	0.00198	0.85		66.41
cg07779777	chr19	4047755	-2.33	0.7196	0.00199	0.85	ZBTB7A	87.25
cg21715536	chr19	1395519	-3.62	1.118	0.00199	0.85	NDUFS7	77.02
cg06086611	chr1	240657139	-2.86	0.8832	0.00199	0.85	GREM2	79.93
cg23491807	chr11	23997506	-11.29	3.486	0.00199	0.85		57.2
cg08665490	chr2	6378283	13.17	4.069	0.00199	0.85		56.6
cg08086720	chr12	115135003	4.149	1.282	0.00199	0.85		62.95
cg02145748	chr5	154216044	-2.401	0.7418	0.00199	0.85	FAXDC2	82.26
cg08849914	chr22	24978122	-1.975	0.61	0.00199	0.85		89.2
cg00028813	chr8	9205352	-1.409	0.4351	0.00199	0.85		91.72
cg07460524	chr14	101319526	-4.496	1.389	0.00199	0.85	MEG3	34.69
cg12622020	chr2	173998361	-4.534	1.401	0.00199	0.85	ZAK	54.91
cg25362652	chr6	106429769	2.889	0.8926	0.00199	0.85		84.72
cg04910587	chr1	205721920	-3.371	1.041	0.00199	0.85		73.91
cg07447845	chr17	81032781	-5.171	1.598	0.00199	0.85		66.84
cg07426979	chr21	42954312	-4.418	1.365	0.002	0.85		77.63
cg21064379	chr16	30042382	-1.369	0.423	0.002	0.85	FAM57B	2.99
cg21297560	chr20	31674643	-3.777	1.167	0.002	0.85	BPIFB4	38.58
cg13466253	chr20	3731334	-4.582	1.416	0.002	0.85	HSPA12B	48.51
cg01610639	chr5	33317631	-10.51	3.247	0.002	0.85		60.61
cg01774767	chr17	8298051	-5.32	1.644	0.002	0.85	RNF222	53.01
cg14078070	chr6	167051518	-3.702	1.144	0.002	0.85	RPS6KA2	65.29
cg26877604	chr4	41996723	-3.082	0.9529	0.00201	0.85	SLC30A9	75.9
cg24632756	chr15	33603026	5.555	1.717	0.00201	0.85	RYR3	44.64
cg00382147	chr1	31084663	-2.994	0.9256	0.00201	0.85		31.17
cg00794378	chr17	41984558	-3.538	1.094	0.00201	0.85	MPP2	11.3
cg09565680	chr4	25047418	-2.286	0.7069	0.00201	0.85		7.77
cg12184660	chr19	2885997	-4.403	1.362	0.00201	0.85		45.94
cg04653988	chr7	636250	-2.807	0.8679	0.00201	0.85	PRKAR1B	78.77
cg26447107	chr13	113465038	-1.466	0.4534	0.00201	0.85	ATP11A	93.03
cg27390061	chr8	142200020	-5.187	1.604	0.00201	0.85	DENND3	76.24
cg24183984	chr1	22955435	-2.298	0.7106	0.00202	0.85		13.36
cg27294837	chr13	79179105	-2.192	0.6781	0.00202	0.85	POU4F1	8.13
cg25717438	chr2	51259786	-8.75	2.706	0.00202	0.85	NRXN1	40.41
cg00421846	chr6	41340293	-6.639	2.054	0.00202	0.85		47.38
cg08030047	chr3	179132639	-3.728	1.153	0.00202	0.85	GNB4	79.71
cg25902453	chr13	89889764	-7.713	2.386	0.00202	0.85	LINC01047	63.38
cg13987879	chr11	58731154	-3.232	0.9999	0.00202	0.85	LOC283194	12.57
cg24823791	chr4	106631232	-5.634	1.743	0.00202	0.85	GSTCD	69.07
cg23526669	chr6	154779990	-2.987	0.9243	0.00202	0.85	CNKSR3	65.39
cg02177141	chr9	2470057	9.138	2.827	0.00202	0.85		37.83
cg23538322	chr19	8664145	-3.793	1.174	0.00202	0.85	ADAMTS10	42.69
cg23920151	chr12	121474312	-2.283	0.7063	0.00202	0.85	OASL	86.26
cg08665093	chr6	32948030	-2.876	0.8897	0.00202	0.85	BRD2	66.73
cg16439394	chr7	632926	-7.072	2.188	0.00202	0.85	PRKAR1B	57.74
cg22648099	chr1	23107250	-3.981	1.232	0.00202	0.85	EPHB2	62.43
cg03101449	chr2	129404270	-6.288	1.946	0.00202	0.85		57.84
cg02703145	chr9	93922525	-3.968	1.228	0.00202	0.85		84.66
cg12855781	chr9	136150585	-5.624	1.74	0.00203	0.85	ABO	5.57
cg01869028	chr7	65579095	-4.187	1.296	0.00203	0.85	CRCP	63.36
cg01356147	chr7	76056555	-1.689	0.5228	0.00203	0.85	ZP3	87.69
cg20000688	chr4	13923646	-3.684	1.14	0.00203	0.85	LINC01182	18.91
cg04092231	chr11	122852412	-4.266	1.32	0.00203	0.85	BSX	15.42
cg15742858	chr14	91730744	-5.141	1.591	0.00203	0.85		29.87
cg11103310	chr14	36693238	-2.646	0.8191	0.00203	0.85		90.21
cg26611586	chr13	19661927	-8.013	2.481	0.00203	0.85		60.77
cg16238207	chr2	101181112	-2.148	0.665	0.00203	0.85	PDCL3	89.59
cg21598631	chr2	242154679	-5.204	1.611	0.00203	0.85	ANO7	59.5
cg08333257	chr10	11342709	-5.233	1.62	0.00204	0.85	CUGBP2	75.05
cg11726530	chr13	108953659	-7.861	2.434	0.00204	0.85	TNFSF13B	71.78
cg17691960	chr22	43609859	-5.351	1.657	0.00204	0.85	SCUBE1	68.19
cg00449929	chr16	68573597	-10.46	3.24	0.00204	0.85	ZFP90	30.56
cg04479472	chr7	1231443	-3.554	1.101	0.00204	0.85		81.73
cg23044005	chr7	22588840	-2.806	0.8689	0.00204	0.85		37.94
cg26570830	chr16	23383339	-4.855	1.503	0.00204	0.85	SCNN1B	75.83
cg14228272	chr14	104074040	-6.252	1.936	0.00204	0.85		52.52
cg09221252	chr4	99943330	-1.524	0.4722	0.00204	0.85	METAP1	90.97
cg01640572	chr13	36382584	-4.509	1.397	0.00205	0.85	DCLK1	32.8
cg20942429	chr17	70333268	-5.861	1.816	0.00205	0.85		48.51
cg13351599	chr14	75714311	-2.908	0.9008	0.00205	0.85		50.12
cg11335928	chrX	84635218	-6.326	1.96	0.00205	0.85	POF1B	39.88
cg12947035	chr19	41644902	-5.339	1.654	0.00205	0.85		64.32
cg04645316	chr7	142492620	-1.258	0.3899	0.00205	0.85		93.2
cg05264342	chr3	8526058	3.83	1.187	0.00205	0.85	LMCD1-AS1	86.25
cg12175407	chr19	10971999	-3.302	1.023	0.00205	0.85	C19orf38	47.38
cg13895771	chr4	6537220	-4.113	1.275	0.00205	0.85		41.82
cg10112440	chr12	132688306	-4.957	1.536	0.00206	0.85	GALNT9	69
cg18023943	chr1	221066688	-7.708	2.389	0.00206	0.85		43.9
cg14493161	chr13	95363007	-4.196	1.301	0.00206	0.85	SOX21	16.9
cg17768600	chr6	160783945	-4.265	1.322	0.00206	0.85	SLC22A3	47.87
cg03455390	chr3	133175993	-3.363	1.042	0.00206	0.85	BFSP2	38.03
cg23740007	chr13	112846069	-7.456	2.311	0.00206	0.85		58.38
cg06002952	chr11	129013349	-4.256	1.319	0.00206	0.85	RICS	26.05
cg04222986	chr11	2210860	-3.851	1.194	0.00207	0.85		45.94
cg25463943	chr19	51474126	-4.787	1.485	0.00207	0.85	KLK6	55.63
cg05196218	chr3	16509809	-8.885	2.755	0.00207	0.85	RFTN1	48.35
cg11150240	chr12	103698917	-8.294	2.572	0.00207	0.85	C12orf42	49.27
cg05793604	chr1	6208188	-3.96	1.229	0.00207	0.85	CHD5	37.75
cg22974915	chr19	2306444	-3.731	1.157	0.00207	0.85	LINGO3	61.26
cg20845494	chr13	55576092	-9.05	2.807	0.00207	0.85		70.29
cg09224720	chr3	27985169	-9.98	3.096	0.00207	0.85		50.09
cg14043049	chr19	19748575	-4.908	1.523	0.00208	0.85	GMIP	70.84
cg00719887	chr12	41015872	-4.578	1.42	0.00208	0.85		88.19
cg13580834	chr9	124022933	-4.389	1.362	0.00208	0.85		57.99
cg10503355	chr14	77245214	-5.356	1.662	0.00208	0.85	VASH1	68.47
cg23240465	chr1	42610907	-3.174	0.9849	0.00208	0.85		48.1
cg16635948	chr2	109834011	-6.211	1.928	0.00208	0.85	SH3RF3	56.14
cg02140630	chr17	67668994	-5.254	1.63	0.00208	0.85	LINC01483	82.58
cg12549411	chr21	41032864	-4.027	1.25	0.00208	0.85	B3GALT5	13.04
cg25125040	chr14	89296291	-1.04	0.3229	0.00208	0.85	TTC8	94.25
cg14176450	chr2	11054229	-3.06	0.9498	0.00209	0.85	KCNF1	36.27
cg23926820	chr12	81694451	-6.103	1.894	0.00209	0.85	PPFIA2	21.48
cg10532290	chr10	119133434	-3.661	1.137	0.00209	0.85	PDZD8	18.59
cg20412005	chr2	74775429	-4.015	1.246	0.00209	0.85	DOK1	66.66
cg13944870	chr1	36938402	-2.463	0.7646	0.00209	0.85	CSF3R	46.66
cg07326313	chr15	51091050	-4.147	1.288	0.00209	0.85		50.27
cg10490645	chr11	112835124	7.697	2.39	0.00209	0.85	NCAM1	40.98
cg12427039	chr1	3478767	-4.72	1.466	0.00209	0.85	MEGF6	61.03
cg26665667	chr10	52340628	-3.232	1.004	0.00209	0.85	SGMS1	44.94
cg26619561	chr6	29445999	-2.621	0.8139	0.00209	0.85		8.66
cg25829425	chr6	6004897	-7.99	2.481	0.0021	0.85	NRN1	21.93
cg06768399	chr1	223205231	-4.516	1.403	0.0021	0.85		34.73
cg03315407	chr5	14810180	-3.867	1.201	0.0021	0.85	ANKH	77.7
cg22525370	chr11	12924692	-3.006	0.9336	0.0021	0.85	TEAD1	65.18
cg04787468	chr2	601086	-4.575	1.421	0.0021	0.85		69.81
cg25467224	chr22	50218031	-3.493	1.085	0.0021	0.85	BRD1	78.19
cg16124562	chr10	31133829	-2.444	0.7593	0.0021	0.85	ZNF438	85.99
cg16550413	chr2	102665131	-3.481	1.081	0.0021	0.85		65.31
cg05148610	chr11	45954908	-3.547	1.102	0.0021	0.85	PHF21A	69.78
cg19632236	chr5	5421452	-3.233	1.005	0.0021	0.85	KIAA0947	29.9
cg11303839	chr7	75405967	-2.981	0.9261	0.00211	0.85	CCL26	84.91
cg17530030	chr6	166699419	-6.04	1.877	0.00211	0.85		42.96
cg21336373	chr17	3807312	-1.755	0.5453	0.00211	0.85	P2RX1	90.83
cg26830192	chr8	1732043	-2.501	0.7773	0.00211	0.85	CLN8	95.54
cg17521795	chr16	30545145	-3.763	1.169	0.00211	0.85	ZNF747	58.87
cg12203957	chr12	10322420	-5.314	1.651	0.00211	0.85	OLR1	65.98
cg13894192	chr11	2398138	-5.186	1.612	0.00211	0.85	CD81	53.95
cg14688590	chr14	42881984	-11.26	3.499	0.00211	0.85		56.01
cg23546506	chr8	1589365	-7.007	2.178	0.00211	0.85	DLGAP2	42.83
cg00453864	chr19	2389813	-4.446	1.382	0.00211	0.85	TMPRSS9	58.68
cg08358620	chr12	86230403	-7.83	2.434	0.00211	0.85	RASSF9	33.28
cg01787644	chr21	37442148	15.46	4.805	0.00211	0.85	CBR1	28.89
cg26477748	chr1	876816	-2.723	0.8464	0.00212	0.85	SAMD11	10.9
cg07596607	chr21	33969725	-3.227	1.003	0.00212	0.85		48.67
cg00627361	chr4	614552	-7.45	2.316	0.00212	0.85		34.97
cg27181306	chr14	67840368	-2.569	0.7987	0.00212	0.85	EIF2S1	79.24
cg21543705	chr10	131688092	-4.051	1.259	0.00212	0.85	EBF3	36.51
cg06028975	chr16	87019301	-3.426	1.065	0.00212	0.85		41.35
cg14470047	chr5	176038104	-8.995	2.797	0.00212	0.85	GPRIN1	52.95
cg22577236	chr1	224399341	-2.47	0.7681	0.00212	0.85	LOC101927143	81.76
cg21848302	chr12	59032957	-6.114	1.901	0.00212	0.85	LOC101927653	70.52
cg04878685	chr12	18584312	-3.332	1.036	0.00212	0.85	PIK3C2G	81.24
cg18589513	chr7	99766643	-4.082	1.269	0.00212	0.85	GAL3ST4	56.94
cg11141380	chr11	122852417	-4.337	1.349	0.00212	0.85	BSX	21.18
cg13577755	chr17	68132464	-5.012	1.559	0.00212	0.85		82.85
cg24337713	chrX	77319653	-10.03	3.119	0.00213	0.85		59.52
cg05056483	chr6	169976107	-4.06	1.263	0.00213	0.85	WDR27	78.63
cg04667180	chr7	150389906	7.853	2.443	0.00213	0.85	GIMAP2	59.2
cg22343861	chr1	24993653	-1.603	0.4988	0.00213	0.85	SRRM1	89.07
cg17886678	chr15	71054899	-4.297	1.337	0.00213	0.85	UACA	23.61
cg21494924	chr8	15396825	-1.792	0.5575	0.00213	0.85	TUSC3	90.12
cg15736006	chrX	50421023	-3.487	1.085	0.00214	0.85	SHROOM4	81.47
cg22927247	chr8	86351195	-4.425	1.377	0.00214	0.85	CA3	40.83
cg14288399	chr11	64110785	-3.698	1.151	0.00214	0.85	CCDC88B	76.75
cg20449379	chr8	968983	-4.651	1.447	0.00214	0.85		43.15
cg11316146	chr7	104624178	8.462	2.633	0.00214	0.85		24.85
cg12459502	chr18	60904237	-9.681	3.013	0.00214	0.85	BCL2	59.78
cg24849633	chr22	51142900	-4.483	1.395	0.00214	0.85	SHANK3	57.37
cg12309256	chr4	140331396	-5.112	1.591	0.00214	0.85		57.79
cg02090160	chr2	172958880	-5.142	1.601	0.00214	0.85		31.2
cg22875885	chr4	1665322	-5.268	1.64	0.00214	0.85	FAM53A	68.84
cg09913208	chr13	25293278	-4.599	1.432	0.00214	0.85		58.68
cg09363892	chr1	954619	-2.005	0.6241	0.00214	0.85	AGRN	10.04
cg25065239	chr7	55533138	-4.962	1.545	0.00215	0.85		78.55
cg13333625	chr17	6070023	-6.336	1.973	0.00215	0.85		47.33
cg15068733	chr17	7342846	-4.713	1.467	0.00215	0.85	FGF11	32.34
cg23641797	chr11	9801439	-0.926	0.2883	0.00215	0.85	SBF2	94.26
cg22219076	chr22	48870846	-3.995	1.244	0.00215	0.85		42.5
cg12589798	chr20	44839734	-6.305	1.963	0.00215	0.85	CDH22	39.26
cg15361833	chr14	34385115	-2.096	0.6526	0.00215	0.85		86.86
cg10027219	chr22	50954902	-3.683	1.147	0.00216	0.85	NCAPH2	53.13
cg02315899	chr8	36919614	-4.683	1.459	0.00216	0.85		54.09
cg22008772	chr2	80087301	-5.835	1.818	0.00216	0.85	CTNNA2	72.35
cg11738530	chr19	51047879	-2.723	0.8484	0.00216	0.85	LRRC4B	57.76
cg02192965	chr2	44502740	-5.718	1.781	0.00216	0.85	SLC3A1	53.69
cg06755992	chr3	123753198	-2.724	0.8485	0.00216	0.85		13.68
cg06551661	chr2	10691849	-5.181	1.614	0.00216	0.85		72.2
cg16474722	chr5	1477140	-2.33	0.7261	0.00216	0.85	LPCAT1	85.23
cg05119113	chr22	50693854	-5.542	1.727	0.00216	0.85	MAPK12	60.77
cg20263510	chr4	7666259	-7.017	2.187	0.00216	0.85	SORCS2	62.15
cg03580190	chr20	15277986	-1.692	0.5274	0.00217	0.85	MACROD2	92.41
cg00519039	chr10	99055765	-1.911	0.5955	0.00217	0.85		88.69
cg11301337	chr7	157442893	-6.71	2.091	0.00217	0.85	PTPRN2	83.26
cg04993089	chr4	185089919	-0.9538	0.2973	0.00217	0.85	ENPP6	4.6
cg09587826	chr20	62204140	-6.44	2.007	0.00217	0.85	PRIC285	77.1
cg11746996	chr13	69459533	-9.003	2.807	0.00217	0.85		50.87
cg01679690	chr10	133850713	-5.11	1.593	0.00217	0.85		26.53
cg02519499	chr21	47335691	-4.361	1.36	0.00218	0.85	PCBP3	62.09
cg23315174	chr5	10149914	-4.295	1.339	0.00218	0.85		54.06
cg06331113	chr20	1374740	-3.634	1.133	0.00218	0.85	FKBP1A	75.17
cg23625660	chr5	135266516	-5.942	1.853	0.00218	0.85	FBXL21	19.18
cg18232772	chr22	50165512	-4.309	1.344	0.00218	0.85		48.23
cg00158909	chr15	88750030	-3.442	1.073	0.00218	0.85	NTRK3	61.73
cg04903759	chr3	167238645	-6.964	2.172	0.00218	0.85	WDR49	70.06
cg08670465	chr5	169725100	-7.348	2.292	0.00218	0.85	LCP2	30.2
cg10414453	chr14	33653262	-5.215	1.627	0.00219	0.85	NPAS3	72.8
cg24766816	chr6	30568535	-3.436	1.072	0.00219	0.85	PPP1R10	70.99
cg01607187	chr1	167060565	-5.096	1.59	0.00219	0.85	GPA33	63.11
cg25666830	chr13	50995080	-2.033	0.6344	0.00219	0.85		89.84
cg23505344	chr14	96505502	-2.32	0.7239	0.00219	0.85	C14orf132	7.8
cg27220934	chr12	105723904	-2.3	0.7178	0.00219	0.85	C12orf75	13.12
cg08984457	chr11	46238525	-2.509	0.783	0.00219	0.85		86.46
cg00153036	chr17	34821691	-5.658	1.766	0.00219	0.85		60.05
cg01827197	chr10	52584933	-5.693	1.777	0.00219	0.85	A1CF	22.77
cg09443182	chr2	78825041	-7.388	2.306	0.0022	0.85		43.62
cg09719217	chr7	127992537	-6.09	1.901	0.0022	0.85	PRRT4	52.89
cg18242368	chr6	32036954	-3.313	1.034	0.0022	0.85	TNXB	82.81
cg06802147	chr16	30022725	-2.615	0.8161	0.0022	0.85	DOC2A	3.74
cg15589477	chr20	2672567	-2.074	0.6474	0.0022	0.85	EBF4	20.62
cg13021384	chr15	50474754	-1.184	0.3696	0.0022	0.85	SLC27A2	5.21
cg06770623	chr10	65606886	-4.871	1.521	0.0022	0.85		84.83
cg09225388	chr14	38072498	-4.32	1.349	0.0022	0.85		27.07
cg13106574	chr7	55321049	-5.087	1.588	0.00221	0.85	ELDR	67.22
cg09883659	chr6	164520746	-6.237	1.947	0.00221	0.85		63.59
cg27454589	chr15	71509548	-2.201	0.6873	0.00221	0.85	THSD4	87.04
cg04043816	chr12	57870181	-5.35	1.67	0.00221	0.85	ARHGAP9	14.64
cg06371628	chr16	89173705	-4.032	1.259	0.00221	0.85	ACSF3	87.85
cg02529326	chr22	47274712	-4.719	1.474	0.00221	0.85	TBC1D22A	63.93
cg06427378	chr8	91239573	-5.273	1.647	0.00221	0.85	LINC00534	27.78
cg00911446	chr1	7520079	-5.308	1.658	0.00221	0.85	CAMTA1	47.56
cg11857238	chr6	30122593	-5.993	1.872	0.00222	0.85	TRIM10	31.38
cg19220293	chr18	21704285	-1.604	0.501	0.00222	0.85	TTC39C	90.7
cg14147420	chr6	33132192	-2.546	0.7953	0.00222	0.85	COL11A2	33.54
cg14945901	chr7	1618696	-4.864	1.52	0.00222	0.85	PSMG3-AS1	36.04
cg09188514	chr9	32672940	-7.033	2.197	0.00222	0.85		60.19
cg09782097	chr5	140514711	-5.092	1.591	0.00222	0.85	PCDHB5	23.17
cg12583320	chr14	74296935	-3.259	1.018	0.00222	0.85		75.88
cg14155504	chr7	136438610	-5.921	1.85	0.00222	0.85		74.11
cg08262378	chr1	991533	-3.775	1.18	0.00222	0.85		47.29
cg26063872	chr20	30028206	-3.327	1.04	0.00222	0.85	DEFB123	32.91
cg06589199	chr2	794763	-3.76	1.175	0.00223	0.85		83.86
cg11032499	chr2	208014670	-3.529	1.103	0.00223	0.85	KLF7	76.19
cg26549084	chr3	171759895	-7.629	2.384	0.00223	0.85	FNDC3B	65.02
cg10453533	chr14	55066468	-1.476	0.4612	0.00223	0.85	SAMD4A	89.88
cg16593554	chr18	74813401	-7.003	2.189	0.00223	0.85	MBP	47.34
cg16687105	chr19	13974894	-3.108	0.9713	0.00223	0.85		71.67
cg07267264	chr6	1626841	-2.566	0.8021	0.00223	0.85	GMDS	83.77
cg24509153	chr12	111443920	-6.117	1.913	0.00223	0.85		49.86
cg00537196	chr14	52688271	-3.978	1.244	0.00224	0.85		48.72
cg13749124	chr17	15687603	5.104	1.596	0.00224	0.85		90.87
cg15209738	chr12	132921144	-6.64	2.076	0.00224	0.85		40.14
cg04959285	chr9	130693937	-3.03	0.9473	0.00224	0.85	PIP5KL1	30.54
cg24134342	chr15	85198444	-4.329	1.354	0.00224	0.85	NMB	16.32
cg20432507	chr20	21689861	-5.182	1.621	0.00224	0.85	PAX1	45.55
cg11588907	chr18	31629766	-5.039	1.576	0.00224	0.85	NOL4	57
cg06413076	chr16	3257233	-3.122	0.9763	0.00224	0.85		41.7
cg15084269	chr1	180993237	-4.138	1.294	0.00224	0.85	STX6	57.16
cg10908973	chr1	109656384	-3.741	1.17	0.00224	0.85	C1orf194	5.26
cg04482736	chr19	54579661	-6.249	1.955	0.00224	0.85	TARM1	64.25
cg17480760	chr8	86350889	-6.217	1.945	0.00225	0.85	CA3	17.04
cg06734096	chr3	44560085	-6.435	2.013	0.00225	0.85		56.49
cg21091239	chr3	181614617	2.855	0.8932	0.00225	0.85		84.42
cg11081512	chrX	27994649	-9.964	3.117	0.00225	0.85		65.63
cg00505170	chr3	194203135	-4.339	1.358	0.00225	0.85		64.39
cg03251293	chr5	140011317	-5.967	1.867	0.00225	0.85	CD14	49.09
cg08374986	chr13	50977696	-4.05	1.267	0.00225	0.85	DLEU1	60.92
cg18199264	chr16	60005515	-5.624	1.76	0.00226	0.85	LOC101927580	25.08
cg22673972	chr3	14415346	-3.125	0.9781	0.00226	0.85		47.43
cg06752313	chr9	72086578	-2.749	0.8605	0.00226	0.85	APBA1	82.42
cg23969151	chr8	33658316	-4.912	1.538	0.00227	0.85		31.95
cg02604290	chr20	52790589	-7.178	2.248	0.00227	0.85	CYP24A1	25.76
cg03648885	chr16	20354606	-8.594	2.691	0.00227	0.85	UMOD	72.34
cg17028430	chr13	21070503	-3.67	1.149	0.00227	0.85	CRYL1	46.24
cg24430207	chr6	29589714	-4.718	1.478	0.00227	0.85	GABBR1	43.57
cg24173884	chr1	52195670	-2.969	0.9297	0.00227	0.85	OSBPL9	7.46
cg12338858	chr1	221680611	-5.024	1.574	0.00227	0.85		60.22
cg03946272	chr22	29588655	-2.164	0.6777	0.00227	0.85		88.52
cg00259021	chrX	151346124	-4.703	1.473	0.00227	0.85	GABRA3	69.44
cg17498611	chr8	143696484	-3.517	1.102	0.00227	0.85	ARC	19.85
cg14621698	chr1	109935710	-7.327	2.295	0.00227	0.85	SORT1	46.06
cg08125539	chr17	47079959	5.621	1.761	0.00228	0.85	IGF2BP1	62.65
cg00026546	chr1	33354785	-4.222	1.323	0.00228	0.85	HPCA	75.31
cg13002829	chr12	85903790	-4.634	1.452	0.00228	0.85		32.57
cg21300267	chr1	26547059	-4.345	1.361	0.00228	0.85		62.39
cg18069689	chr19	18332119	-2.574	0.8065	0.00228	0.85	PDE4C	35.16
cg14096615	chr12	16762843	4.712	1.477	0.00228	0.85		79.09
cg15987025	chrX	70880926	-4.492	1.408	0.00228	0.85	BCYRN1	58.79
cg14585967	chr9	118135710	-4.14	1.298	0.00229	0.85	DEC1	50.83
cg22560637	chr5	121187540	3.563	1.117	0.00229	0.85	FTMT	68.05
cg26101468	chr9	100744297	-1.88	0.5894	0.00229	0.85	ANP32B	89.45
cg00723271	chr14	102247902	-5.287	1.657	0.00229	0.85	PPP2R5C	27.16
cg26632656	chr1	40781389	-3.518	1.103	0.00229	0.85	COL9A2	13.52
cg15242223	chr6	29573377	-5.388	1.689	0.00229	0.85	GABBR1	49.56
cg14236524	chr2	60779329	-5.778	1.812	0.0023	0.85	BCL11A	15.83
cg21308322	chr4	8374697	-5.665	1.776	0.0023	0.85	ACOX3	81.92
cg01094440	chr15	70878202	-3.378	1.059	0.0023	0.85		37.56
cg13541456	chr9	136603618	-1.704	0.5344	0.0023	0.85	SARDH	10.29
cg02960152	chr1	20097191	-3.094	0.9701	0.0023	0.85	TMCO4	75.68
cg11902380	chr12	57588031	7.706	2.417	0.0023	0.85	MIR1228	73.52
cg17411636	chr11	65570817	-2.877	0.9022	0.0023	0.85		80.27
cg22289831	chr21	38076709	-3.394	1.064	0.0023	0.85	SIM2	13.09
cg08595433	chr7	98102096	-4.23	1.327	0.0023	0.85		63.6
cg08983814	chr17	67824386	-5.246	1.645	0.0023	0.85	LINC01483	43.54
cg04631458	chr7	1329462	-3.081	0.9662	0.0023	0.85		16.98
cg06052122	chr9	123546098	-1.28	0.4015	0.0023	0.85	FBXW2	92.07
cg04350355	chr22	36962768	-5.241	1.644	0.0023	0.85	CACNG2	53.61
cg13047986	chr21	47558214	-4.95	1.553	0.00231	0.85	FTCD	69.71
[truncated: 819,009 more rows]
