# Supplementary material for: Prenatal vitamin intake in first month of pregnancy and DNA methylation in cord blood and placenta in two prospective cohorts
Source: Epigenetics Chromatin. 2022 Aug 2;15:28. doi: 10.1186/s13072-022-00460-9 (PMC9344645; doi:10.1186/s13072-022-00460-9)
Supplement: Supplementary file 4 — Additional file 4. Supplemental Table 4. Single site DNA methylation array adjusted regression results: Use of prenatal vitamins in the first month of pregnancy in cord blood of EARLI cohort. [file 13072_2022_460_MOESM4_ESM.csv]

	chr	pos	DNAm_diff	sd	P.Value	adj.P.Val	gene	AveDNAm
cg18452703	chr10	102949930	-3.004	0.604	2.69e-06	0.61		63.98
cg15550953	chr1	6036414	2.586	0.5201	2.7e-06	0.61	NPHP4	88.35
cg14681207	chr17	34841934	-2.03	0.4209	4.97e-06	0.75	ZNHIT3	9.44
cg24158160	chr1	151693222	-3.208	0.6984	1.26e-05	0.9	C1orf230	22.95
cg00085434	chr11	14927489	-2	0.4399	1.52e-05	0.9		7.26
cg23063807	chr2	506174	-4.379	0.9675	1.64e-05	0.9		25.26
cg13997504	chr18	77121865	1.497	0.3351	2.08e-05	0.9	ATP9B	90.7
cg00517261	chr12	323801	-2.698	0.6098	2.44e-05	0.9	SLC6A12	32.96
cg04369306	chr16	88254988	-4.462	1.012	2.61e-05	0.9		41.79
cg03629499	chr11	111385357	-0.6881	0.1562	2.64e-05	0.9	C11orf88	5.16
cg22507960	chr5	82373934	-5.403	1.23	2.75e-05	0.9	TMEM167A	18.43
cg04376312	chr3	123602485	-3.154	0.7239	3.16e-05	0.9	MYLK	40.72
cg14459046	chr5	173728459	-3.447	0.7917	3.2e-05	0.9		32.98
cg07227926	chr12	104609526	-0.8502	0.1964	3.51e-05	0.9	TXNRD1	4.23
cg26859841	chr1	228784104	-1.273	0.2942	3.55e-05	0.9	DUSP5P	8.32
cg08118241	chr8	63160127	-1.995	0.4615	3.6e-05	0.9	NKAIN3	10.45
cg03337393	chr10	105253567	-0.7624	0.1766	3.68e-05	0.9	NEURL	3.67
cg14530834	chr9	109623589	-1.595	0.3728	4.3e-05	0.9		8.59
cg02267488	chr4	71858644	1.515	0.3556	4.57e-05	0.9	DCK	87.81
cg19103169	chr7	1280040	-0.906	0.2128	4.63e-05	0.9		6.24
cg10036918	chr7	103969166	-0.6387	0.1502	4.7e-05	0.9	LHFPL3	2.92
cg27597790	chr10	13203437	-0.5571	0.131	4.7e-05	0.9	MCM10	3.71
cg26890354	chr5	140864020	-1.75	0.4121	4.83e-05	0.9	PCDHGA4	12.81
cg19575837	chr17	80372802	-2.199	0.5215	5.38e-05	0.9	C17orf101	14.38
cg21844005	chr7	31096717	-2.678	0.642	6.41e-05	0.9	ADCYAP1R1	36.9
cg02507657	chr2	219916480	1.672	0.4014	6.57e-05	0.9		80.15
cg24284460	chr3	42139507	-8.384	2.029	7.41e-05	0.9	TRAK1	13.26
cg04791080	chr15	68771946	-3.045	0.7383	7.61e-05	0.9		64.05
cg04751276	chr15	76634843	-2.256	0.5473	7.68e-05	0.9		16.13
cg20172258	chr10	133878853	-3.298	0.8001	7.68e-05	0.9		56.2
cg04527363	chr3	6902337	-1.015	0.2465	7.78e-05	0.9	GRM7	7.39
cg18959309	chr1	220864248	-2.313	0.5621	7.91e-05	0.9	C1orf115	35.98
cg01016637	chr12	40499947	-2.103	0.5133	8.42e-05	0.9	SLC2A13	12.23
cg04645914	chr19	52452317	-2.829	0.6932	8.95e-05	0.9		17.08
cg27012920	chr13	26796947	-4.067	0.9977	9.1e-05	0.9	RNF6	46.7
cg07747553	chr22	35935982	-2.249	0.552	9.2e-05	0.9	RASD2	30.95
cg12799666	chr15	44066402	1.47	0.3616	9.44e-05	0.9	ELL3	88.2
cg24674680	chr1	227174512	3.493	0.8589	9.46e-05	0.9	CABC1	76.23
cg05843841	chr11	76381791	-0.5987	0.1477	9.88e-05	0.9	LRRC32	2.99
cg11782635	chr5	169930919	-0.3389	0.08363	9.95e-05	0.9	KCNIP1	2.38
cg00267713	chr1	155053851	-1.21	0.2992	0.000102	0.9	EFNA3	9.99
cg16182479	chr17	41832466	-1.917	0.474	0.000103	0.9	SOST	42.67
cg15869649	chr5	3198175	-2.237	0.5532	0.000103	0.9		25.76
cg16321116	chr14	59655311	-1.687	0.4175	0.000104	0.9	DAAM1	18.28
cg02489377	chr9	125391390	-4.121	1.02	0.000104	0.9	OR1B1	71.34
cg25034395	chr10	100997023	-1.888	0.4675	0.000105	0.9	HPSE2	10.96
cg21081971	chr13	38444765	-3.075	0.7615	0.000105	0.9	TRPC4	48.17
cg15690342	chr5	72594851	-0.6789	0.1683	0.000106	0.9		5.03
cg15918766	chr12	53662405	-0.9518	0.237	0.000114	0.9	ESPL1	5.41
cg07589612	chr8	97171668	-0.6992	0.1742	0.000115	0.9	GDF6	3.99
cg19243721	chr6	166851830	-2.743	0.6842	0.000117	0.9	RPS6KA2	23.01
cg09135551	chr10	63212862	-1.888	0.4717	0.000119	0.9	TMEM26	12.67
cg03521044	chr7	20838564	-1.383	0.3457	0.00012	0.9		8.64
cg15108727	chr5	3104873	-2.046	0.5115	0.000121	0.9		10.54
cg17945195	chr7	99698344	-0.8713	0.2181	0.000123	0.9	MCM7	4.05
cg24801023	chr13	25862438	-1.726	0.4322	0.000123	0.9	MTMR6	88.57
cg00863286	chr4	184362989	1.506	0.3776	0.000126	0.9		85.82
cg20712669	chr19	15308502	-2.391	0.6024	0.000135	0.9	NOTCH3	14.82
cg00756695	chr20	60858869	0.8018	0.2022	0.000137	0.9	OSBPL2	93.91
cg05984522	chr16	29801792	-0.2856	0.07204	0.000137	0.9	KIF22	1.91
cg27336178	chr9	139971800	-0.3823	0.09664	0.000141	0.9	UAP1L1	3.64
cg10943786	chr3	147137503	-0.9834	0.2487	0.000143	0.9		6.97
cg01517740	chr8	65291990	-1.708	0.4328	0.000146	0.9		10
cg13618372	chr2	54753625	1.199	0.304	0.000147	0.9	SPTBN1	91.91
cg08878967	chr10	104159285	-0.4812	0.122	0.000148	0.9	NFKB2	3.15
cg18384926	chr15	45722598	-0.8313	0.2109	0.000149	0.9	C15orf48	4.11
cg09649134	chr3	155523747	-0.4968	0.1262	0.000152	0.9	C3orf33	3.51
cg19253379	chr1	56206919	-1.665	0.4232	0.000154	0.9		9.81
cg02581963	chr10	102133317	-1.76	0.4476	0.000154	0.9	C10orf75	5.42
cg14630933	chr6	32076093	-2.366	0.602	0.000155	0.9	TNXB	14.68
cg02230811	chr14	56967892	-4.115	1.05	0.000162	0.9		37.21
cg21207217	chr5	43484130	-1.104	0.2822	0.000166	0.9	C5orf28	6.6
cg19274341	chr1	8143891	-3.333	0.8525	0.000167	0.9		21.27
cg22715761	chr10	88428147	-4.151	1.062	0.000168	0.9	LDB3	67.45
cg02038168	chr22	39784481	-0.3594	0.09199	0.000169	0.9		2.81
cg12730843	chr1	201915899	-1.432	0.3669	0.000172	0.9	LMOD1	13.37
cg03591223	chr14	23388579	-0.5354	0.1378	0.000182	0.9	RBM23	3.95
cg04502620	chr16	30020843	-3.853	0.9933	0.000186	0.9	DOC2A	62.56
cg07937271	chr4	13542719	-1.351	0.3485	0.000188	0.9	NKX3-2	8.26
cg12029639	chr13	36050993	-3.011	0.779	0.000196	0.9	MIR548F5	14.63
cg24955845	chr17	33775779	-1.044	0.2702	0.000196	0.9	SLFN13	5.07
cg13928411	chr16	22103791	-2.329	0.6032	0.000198	0.9	VWA3A	54.31
cg24567424	chr13	108520566	-0.5772	0.1495	0.000199	0.9	FAM155A	3.2
cg09621708	chr16	50003457	-4.102	1.063	0.000199	0.9		38.3
cg23153730	chr2	73612707	-0.6944	0.1799	2e-04	0.9	ALMS1	4.91
cg06811300	chr6	16504474	-1.625	0.4215	0.000204	0.9	ATXN1	8.55
cg10025838	chr1	48688525	1.577	0.4107	0.000214	0.9	SLC5A9	84.46
cg12785643	chr6	30523313	-0.9395	0.2452	0.000221	0.9	GNL1	6.99
cg24860092	chr19	36195363	-4.292	1.121	0.000224	0.9		32.82
cg05137975	chr6	99786314	-2.374	0.6203	0.000224	0.9	C6orf168	81.01
cg08274011	chr19	17138858	-2.642	0.6903	0.000225	0.9	CPAMD8	34.3
cg17523868	chr17	27313033	-1.663	0.4348	0.000226	0.9	SEZ6	11.26
cg01218371	chr16	48844292	-2.679	0.7012	0.00023	0.9		32.66
cg11747349	chr6	32164553	-0.9862	0.2581	0.00023	0.9	GPSM3	3.6
cg06539391	chr6	32053641	-2.732	0.7151	0.00023	0.9	TNXB	28.2
cg19403909	chr1	78957682	-2.978	0.7804	0.000233	0.9	PTGFR	76.09
cg25526475	chr19	53696326	-3.977	1.044	0.000238	0.9	ZNF665	13.98
cg12791555	chr15	75118714	-1.225	0.3215	0.00024	0.9	CPLX3	9.63
cg04770088	chr17	63225020	-1.025	0.2699	0.000249	0.9		6.85
cg21534413	chr19	8643675	-0.4933	0.1299	0.000249	0.9	MYO1F	3.24
cg14470895	chr5	115152431	-0.3997	0.1053	0.00025	0.9	CDO1	3.29
cg12264626	chr8	86350381	-1.527	0.4022	0.00025	0.9	CA3	17.63
cg23520422	chr12	76423956	-1.771	0.4666	0.00025	0.9	PHLDA1	16.33
cg04538800	chr17	46089331	-0.8858	0.2334	0.000252	0.9		6.21
cg05978187	chr14	69864930	-0.4087	0.108	0.000261	0.9	ERH	2.26
cg26114324	chr1	44401857	-0.5139	0.1359	0.000265	0.9	ARTN	3.29
cg24877129	chr10	133606492	1.365	0.3616	0.000271	0.9		89.99
cg12107018	chr7	155276169	-1.979	0.5244	0.000272	0.9		9.65
cg05926586	chr15	74592786	-7.637	2.024	0.000272	0.9	CCDC33	54.96
cg02525108	chr11	122847582	-1.257	0.3331	0.000272	0.9		9.1
cg12163132	chr17	59475917	-2.162	0.5733	0.000273	0.9	TBX2	32.8
cg21541912	chr11	62037381	-2.696	0.7149	0.000273	0.9	SCGB2A2	39.19
cg01605435	chr8	11539405	-1.536	0.4073	0.000275	0.9		10.88
cg14456103	chr11	65790167	-0.8428	0.2236	0.000275	0.9	CATSPER1	6.5
cg15503006	chr1	178994942	-0.3014	0.07999	0.000277	0.9	FAM20B	2.65
cg14014590	chr9	94540286	1.428	0.3791	0.000277	0.9	ROR2	85.97
cg15388804	chr14	36993079	-2.927	0.7778	0.000281	0.9		31.06
cg21435394	chr14	105648024	-2.431	0.6459	0.000281	0.9	NUDT14	29.07
cg25560471	chr11	68682433	0.3661	0.0973	0.000281	0.9	IGHMBP2	97.36
cg14077270	chr15	45879818	-1.261	0.3352	0.000283	0.9	PLDN	7.35
cg15773704	chr13	100633995	-0.9742	0.2592	0.000286	0.9	ZIC2	6.8
cg13319139	chr16	70472477	-0.742	0.1975	0.000287	0.9	ST3GAL2	5.43
cg20908789	chr8	11551964	-1.751	0.4663	0.000289	0.9		15.48
cg19294311	chr15	62358920	-1.602	0.4266	0.000289	0.9	C2CD4A	11.19
cg23219748	chr11	134877533	1.978	0.5275	0.000294	0.9		76.78
cg14181956	chr14	93532563	0.4783	0.1276	0.000296	0.9	ITPK1	3.91
cg05899860	chr20	34742522	-0.415	0.1109	0.000302	0.9	EPB41L1	3.52
cg20588069	chr4	4860439	-1.388	0.3713	0.000306	0.9	MSX1	9.89
cg04237898	chr12	105478329	-1.851	0.495	0.000306	0.9	ALDH1L2	7.94
cg15740492	chr14	73361825	-0.9855	0.264	0.000313	0.9	DPF3	5.5
cg26958615	chr6	27206664	-3.731	0.9998	0.000314	0.9		22.14
cg09287190	chr13	100640914	-1.907	0.511	0.000314	0.9		27.22
cg00283247	chr2	3111484	1.379	0.3698	0.000316	0.9		82.9
cg17222452	chr3	158289160	-0.5279	0.1416	0.000319	0.9	MLF1	4.47
cg08977611	chr20	42953248	-2.414	0.6485	0.000324	0.9		33.23
cg01481544	chr8	987739	-4.342	1.167	0.000325	0.9		31.04
cg18242412	chr17	43299198	-1.2	0.3228	0.000329	0.9	FMNL1	9.65
cg20740328	chr19	5566360	1.412	0.3799	0.00033	0.9	PLAC2	89.4
cg07969984	chr7	93204350	-0.7726	0.2082	0.000337	0.9	CALCR	5.72
cg17908657	chr1	248845076	-1.071	0.2886	0.000338	0.9	OR14I1	92.28
cg20697044	chr17	64971888	-1.93	0.5203	0.00034	0.9	CACNG4	21.31
cg26657382	chr16	86538510	-1.674	0.4514	0.000341	0.9		13.65
cg25727520	chr2	37576821	6.104	1.646	0.000342	0.9	QPCT	64.87
cg03945700	chr6	166722058	-1.211	0.3268	0.000345	0.9	PRR18	9.55
cg26119367	chr2	17699620	-0.3991	0.1078	0.000346	0.9	RAD51AP2	2.78
cg14415160	chr1	47010105	-2.26	0.6103	0.000347	0.9		14.79
cg00201234	chr3	13590968	-1.445	0.3908	0.000352	0.9	FBLN2	12.58
cg05168062	chr6	170190029	-2.424	0.6554	0.000353	0.9	C6orf122	47.74
cg11047973	chr11	18034355	-0.7923	0.2144	0.000357	0.9	SERGEF	4.13
cg20619808	chr17	27313499	-2.283	0.6179	0.000357	0.9	SEZ6	23.7
cg25221239	chr10	131764419	-1.421	0.3846	0.000357	0.9		8.13
cg02672003	chr19	9476402	1.516	0.4104	0.000357	0.9	ZNF177	86.62
cg09773769	chrX	132547387	-2.664	0.7212	0.000359	0.9	GPC4	36.37
cg08867241	chr15	53087487	-1.191	0.3232	0.000368	0.9		8.51
cg16744996	chr14	70168865	-1.641	0.4461	0.000376	0.9	KIAA0247	10.1
cg24906527	chr5	179008603	1.369	0.3721	0.000379	0.9	RUFY1	88.82
cg06204711	chr1	119528424	-0.8616	0.2343	0.00038	0.9	TBX15	7.09
cg05139523	chr20	43435091	-5.025	1.369	0.000389	0.9	RIMS4	50.36
cg09663530	chr15	41953829	-0.5786	0.1579	0.000395	0.9	MGA	4.2
cg05611617	chr5	31532928	-0.4459	0.1217	0.000396	0.9	C5orf22	3.87
cg00566492	chr22	39096679	-0.445	0.1214	0.000397	0.9	JOSD1	2.98
cg22547540	chr6	32055007	-3.463	0.9462	0.000403	0.9	TNXB	62.76
cg02697373	chr1	64822896	-2.89	0.7899	0.000404	0.9		35.58
cg05639679	chr1	33219593	-1.464	0.4003	0.000406	0.9	KIAA1522	8.33
cg23676682	chr11	105480792	-1.111	0.3041	0.00041	0.9	GRIA4	6.25
cg15914589	chr3	10206523	-0.3978	0.1089	0.000411	0.9	IRAK2	3.26
cg27315958	chr8	17206819	-2.584	0.7073	0.000412	0.9	MTMR7	12.6
cg27468145	chr18	24443262	-1.18	0.3232	0.000414	0.9	AQP4	7.93
cg12515485	chr12	133185630	-3.164	0.8665	0.000415	0.9		56.44
cg07498421	chr12	94071223	1.189	0.3259	0.00042	0.9	CRADD	8.31
cg03733229	chr21	46824701	-0.7737	0.2124	0.000427	0.9	COL18A1	5.84
cg26411222	chr12	115104352	-1.731	0.4753	0.000428	0.9		10.55
cg26620157	chr14	37130297	-1.455	0.3998	0.000432	0.9	PAX9	9.75
cg01635821	chr8	101571111	-5.151	1.417	0.000437	0.9	ANKRD46	40.6
cg08662052	chr19	44764603	-4.713	1.296	0.000438	0.9	ZNF233	32.95
cg01597882	chr4	154077609	-1.313	0.3613	0.000439	0.9	TRIM2	10.22
cg00932128	chr14	65006881	-0.866	0.2384	0.000442	0.9	HSPA2	7.43
cg14892886	chr11	45826170	-0.5638	0.1552	0.000442	0.9	SLC35C1	4.51
cg18919684	chr15	75287548	-2.752	0.758	0.000445	0.9	SCAMP5	40.99
cg09616559	chr2	25921151	-2.195	0.6051	0.00045	0.9		53.21
cg04548378	chr11	2906285	-0.614	0.1693	0.000451	0.9	CDKN1C	4.07
cg19979646	chr13	53226667	-0.5621	0.1551	0.000454	0.9	SUGT1	2.93
cg13067221	chr14	23449582	-1.933	0.5334	0.000455	0.9	JUB	26.46
cg13252540	chr3	125690774	-3.217	0.8876	0.000455	0.9	ROPN1B	61.28
cg04818943	chr16	90114200	-0.8359	0.2306	0.000455	0.9	LOC100130015	5.57
cg01959541	chr6	159291228	-0.8164	0.2253	0.000456	0.9		4.87
cg19611817	chr14	45722721	-0.4114	0.1136	0.000459	0.9	C14orf106	1.98
cg07356483	chr10	99791663	-3.448	0.9523	0.000461	0.9	CRTAC1	57.94
cg15484899	chr15	73977283	-1.97	0.544	0.000461	0.9	CD276	11.8
cg17016978	chr1	155179223	-0.7332	0.2025	0.000462	0.9	MTX1	6.08
cg22719623	chr6	154360732	-1.994	0.5509	0.000463	0.9	OPRM1	37.44
cg12350116	chr12	110035956	1.451	0.4009	0.000464	0.9		85.75
cg25398727	chr8	10756220	1.668	0.461	0.000465	0.9	XKR6	87.58
cg09882901	chr16	19328270	-2.549	0.7051	0.000469	0.9		45.21
cg09450367	chr2	11294738	-0.595	0.1646	0.00047	0.9	PQLC3	4.07
cg05458429	chr8	143544026	-2.175	0.6021	0.000474	0.9	BAI1	48.59
cg15388210	chr1	36005826	2.721	0.7541	0.000481	0.9	KIAA0319L	85.11
cg03446876	chr7	129414697	-0.9684	0.2684	0.000482	0.9	MIR96	95.05
cg00890485	chr14	70653919	-0.8716	0.2418	0.000486	0.9	SLC8A3	6.75
cg01383997	chr3	126423799	-1.996	0.5538	0.000488	0.9	CHCHD6	21
cg26833652	chr12	102036256	-2.192	0.6083	0.00049	0.9	MYBPC1	17.25
cg16743005	chr16	50403128	-0.5274	0.1464	0.00049	0.9	BRD7	5.39
cg16510548	chr8	65488167	-1.905	0.529	0.000491	0.9	LOC401463	12.37
cg05457480	chr5	139139201	-6.406	1.779	0.000494	0.9		24.78
cg13275609	chr2	119954389	-3.502	0.9734	0.000499	0.9		70.23
cg26150300	chr6	134141433	4.961	1.381	0.000506	0.9	MGC34034	73.88
cg19653783	chr4	93443138	-2.412	0.6714	0.000507	0.9	GRID2	82.46
cg24740026	chr5	10333868	-0.2585	0.07197	0.000508	0.9		2.69
cg19509393	chr2	177016490	-0.4698	0.1308	0.00051	0.9	HOXD4	3.73
cg02657865	chr6	32077744	-3.942	1.098	0.000511	0.9	TNXB	76.04
cg07483420	chr1	32111545	1.338	0.3728	0.000512	0.9	PEF1	86.45
cg00986610	chr16	86554580	-3.591	1.001	0.000513	0.9		78.57
cg24491749	chr4	107236485	-5.468	1.524	0.000516	0.9	AIMP1	51.42
cg16072192	chr5	2741047	-0.8209	0.2294	0.000531	0.9		4.72
cg04761722	chr16	10274315	-1.016	0.2841	0.000538	0.9	GRIN2A	5.45
cg21828345	chr15	68724752	-2.289	0.6404	0.000541	0.9	ITGA11	21.71
cg17331738	chr1	156647236	-0.5729	0.1604	0.000544	0.9	NES	3.27
cg25582283	chr5	137475115	-0.9121	0.2554	0.000544	0.9	NME5	5.69
cg16276224	chr11	3647086	-1.012	0.2833	0.000544	0.9	TRPC2	92.17
cg07788369	chr7	96619068	-1.427	0.3997	0.000547	0.9	DLX6AS	8.8
cg05005308	chr4	21305549	-3.091	0.8657	0.000547	0.9	KCNIP4	31.97
cg23365563	chr11	13894939	-2.798	0.7844	0.000553	0.9		15.34
cg11322877	chrX	130965143	-2.139	0.5997	0.000555	0.9	LOC286467	8.88
cg13971866	chr2	26679393	5.348	1.5	0.000556	0.9	C2orf39	63.22
cg01028389	chr16	87079265	1.88	0.5274	0.000557	0.9		90.5
cg17071063	chr13	38444679	-1.881	0.5276	0.000558	0.9	TRPC4	18.09
cg02260587	chr5	140474248	-1.718	0.4819	0.000559	0.9	PCDHB2	19.98
cg10662047	chr11	123472546	-17.99	5.049	0.000562	0.9	GRAMD1B	70.15
cg01568317	chr14	74895911	-3.386	0.9508	0.000564	0.9		55.9
cg27097962	chr14	105780695	-0.293	0.08232	0.000569	0.9	PACS2	2.14
cg05951558	chr3	183980788	-2.296	0.6452	0.000569	0.9	ECE2	23.8
cg27464846	chr16	88268600	-6.116	1.719	0.00057	0.9		77.52
cg00191625	chr22	40021996	-2.107	0.5921	0.000571	0.9	CACNA1I	37.82
cg00143527	chr15	81292171	-0.5709	0.1606	0.000575	0.9	MESDC1	3.45
cg13153942	chrX	12924247	-7.734	2.176	0.000578	0.9	TLR8	69.69
cg09266113	chr1	54356345	2.476	0.6968	0.00058	0.9	YIPF1	83.76
cg26455542	chr4	122672354	-1.021	0.2875	0.000582	0.9		92.14
cg09852127	chr5	140254845	-2.299	0.6472	0.000582	0.9	PCDHA12	12.62
cg08125821	chr8	114445779	-0.5728	0.1613	0.000583	0.9	CSMD3	3.62
cg27118062	chr17	27053269	-0.7859	0.2214	0.000585	0.9	TLCD1	5.13
cg04630292	chr6	32116994	-0.5572	0.157	0.000589	0.9	PRRT1	4.89
cg04286455	chr5	77803462	-6.157	1.735	0.000591	0.9	LHFPL2	68.45
cg27189087	chr18	56941246	-0.3958	0.1116	0.000595	0.9	RAX	3.91
cg25346720	chr7	73184981	-1.1	0.3104	0.000596	0.9	CLDN3	6.04
cg09275956	chr1	50896251	-0.5136	0.1449	0.000599	0.9		4.28
cg12993791	chr7	100210745	-2.489	0.7037	0.000611	0.9	MOSPD3	41.1
cg20855303	chrX	16965405	-2.475	0.6999	0.000615	0.9	REPS2	23.53
cg03626024	chr12	108524345	-3.26	0.9222	0.000616	0.9	WSCD2	64.49
cg03461851	chr15	62457883	-2.313	0.6543	0.000617	0.9	C2CD4B	18.31
cg03382250	chr11	126471892	-3.644	1.031	0.000618	0.9	KIRREL3	50.68
cg17035539	chr1	229544326	-2.69	0.7625	0.000631	0.9		48.29
cg13742400	chr2	225639708	2.753	0.7806	0.000633	0.9	DOCK10	55.92
cg03340715	chr20	1165404	-2.127	0.6035	0.000637	0.9	C20orf46	16.44
cg07929768	chr2	232055508	-4.167	1.183	0.000642	0.9		39.55
cg14719055	chrX	16889683	-2.558	0.7262	0.000642	0.9	RBBP7	45.65
cg19630667	chr12	52774147	-2.62	0.744	0.000646	0.9	KRT84	19.25
cg05162358	chr10	123408913	1.566	0.445	0.000649	0.9		82.86
cg14165663	chr17	74070269	-2.661	0.756	0.000649	0.9	GALR2	25.84
cg23307680	chr13	38443104	-1.362	0.3871	0.000651	0.9	TRPC4	6.73
cg04874562	chr11	5462540	2.462	0.6999	0.000655	0.9	OR51I1	63.97
cg06158227	chr15	43662311	1.987	0.5652	0.000657	0.9	TUBGCP4	84.51
cg15362957	chr14	97684772	-4.405	1.253	0.000658	0.9		46.37
cg01921059	chr7	116328032	-5.802	1.652	0.000664	0.9	MET	87.07
cg00272903	chr16	28300253	-5.139	1.464	0.000671	0.9		66.79
cg22895420	chr17	47957897	-0.308	0.08779	0.000673	0.9		2.02
cg00706282	chr2	160471856	-1.302	0.3711	0.000677	0.9	BAZ2B	7.99
cg26937310	chrX	102531708	-1.974	0.5628	0.000677	0.9	TCEAL5	18.83
cg13629586	chr14	103550918	-2.555	0.7287	0.000678	0.9		63.04
cg25534294	chr2	155554931	-3.223	0.919	0.000678	0.9	KCNJ3	11.9
cg21344215	chr2	27851972	-0.3898	0.1112	0.00068	0.9	GPN1	2.49
cg24145109	chr1	5806951	7.909	2.257	0.000682	0.9		56.7
cg26045043	chr18	74535969	-2.278	0.6501	0.000684	0.9	ZNF236	41.27
cg13042575	chr12	65066768	-1.935	0.5525	0.000688	0.9	RASSF3	12.31
cg10637425	chr17	79008593	-1.721	0.4914	0.000689	0.9	BAIAP2	9.48
cg17272868	chr1	229516745	-1.084	0.3096	0.000691	0.9		94.31
cg00124213	chr4	37977849	0.8861	0.2531	0.000692	0.9	TBC1D1	92.25
cg10092770	chr20	61668397	-2.856	0.8161	0.000695	0.9	NCRNA00029	30.85
cg08692733	chr10	112404738	-1.301	0.3719	0.000696	0.9	RBM20	7.7
cg13793478	chr9	109039	-1.3	0.3716	0.000696	0.9		8.59
cg22640233	chr11	132864113	-0.6533	0.1871	0.000711	0.9	OPCML	4.29
cg22488583	chr7	92463767	-0.7418	0.2125	0.000713	0.9	CDK6	5.87
cg01375285	chr2	85843044	-1.938	0.5553	0.000716	0.9	USP39	10.67
cg03067403	chr11	8954598	-2.244	0.6431	0.000718	0.9	C11orf16	69.41
cg09155997	chr15	28351619	-2.253	0.6457	0.000718	0.9		10.82
cg15463135	chr19	37099702	1.142	0.3274	0.000722	0.9	ZNF382	90.56
cg13675469	chr1	174992539	-0.23	0.06598	0.000724	0.9	MRPS14	1.8
cg20480274	chr17	27313125	-4.521	1.297	0.000726	0.9	SEZ6	43.48
cg24608087	chrX	118406911	-2.981	0.8553	0.000727	0.9		60.42
cg25276694	chr1	11708949	-0.5778	0.1658	0.000729	0.9	FBXO2	3.9
cg25440893	chr15	35091802	-2.288	0.6565	0.00073	0.9		30.6
cg09657538	chr4	89445094	-1.512	0.4339	0.000731	0.9	PIGY	9.33
cg24324441	chr3	158519002	-2.267	0.6512	0.000737	0.9	MFSD1	16.36
cg14253951	chr8	128746479	-0.6462	0.1856	0.000738	0.9		5.74
cg05915316	chr13	112710548	-0.8172	0.2348	0.00074	0.9		5.42
cg03554925	chr12	132102981	-2.152	0.6184	0.00074	0.9		24.63
cg06788278	chr1	178693891	-1.999	0.5743	0.000741	0.9	RALGPS2	41.95
cg18328755	chr1	34643106	-1.338	0.3847	0.000743	0.9	C1orf94	9.63
cg08823577	chr4	985606	0.8708	0.2505	0.00075	0.9	IDUA	92.7
cg20181254	chr12	53693359	-0.7482	0.2153	0.000753	0.9	C12orf10	5.57
cg02682050	chr4	7591767	2.281	0.6564	0.000754	0.9	SORCS2	65.11
cg21120951	chr4	152611527	-4.958	1.427	0.000755	0.9	PET112L	75.21
cg04724540	chr1	166916762	-1.238	0.3563	0.000756	0.9	ILDR2	19.54
cg25041901	chr10	134000400	-0.6643	0.1913	0.00076	0.9	DPYSL4	3.91
cg03357547	chr19	51165207	-3.442	0.9912	0.000761	0.9	SHANK1	69.65
cg10791035	chr13	28527650	-1.76	0.5069	0.000761	0.9		18.51
cg05068951	chr14	95722106	-3.536	1.019	0.000762	0.9	CLMN	48.6
cg21626735	chr13	19692609	-2.082	0.5999	0.000763	0.9	DKFZp686A1627	85.43
cg20950932	chrX	122317633	-1.848	0.5324	0.000765	0.9	GRIA3	19.32
cg07747133	chr3	181428307	-1.619	0.4664	0.000765	0.9	SOX2OT	12.6
cg07183060	chr2	32288561	-1.143	0.3294	0.000766	0.9	SPAST	7.66
cg26218753	chr17	45183984	2.175	0.6271	0.000768	0.9		79.83
cg15586439	chr4	164264520	-1.339	0.3859	0.000769	0.9	NPY5R	12.61
cg06645952	chr11	14402556	-2.217	0.6393	0.00077	0.9		16.34
cg16536824	chr6	46703504	-2.089	0.6024	0.000771	0.9	PLA2G7	30.48
cg02270332	chr6	106475062	-14.09	4.065	0.000775	0.9		51.64
cg13741781	chr14	106408885	3.682	1.062	0.000776	0.9		53.4
ch.1.93382935F	chr1	93610347	-1.135	0.3276	0.000777	0.9		10.09
cg07607523	chr10	21797130	1.651	0.4764	0.000778	0.9		84.62
cg03623835	chr3	190040974	-2.261	0.6528	0.000781	0.9	CLDN1	21.24
cg06343355	chr6	29521023	-2.852	0.8234	0.000783	0.9		28.05
cg04617786	chr8	33342231	-0.4228	0.1221	0.000784	0.9	MAK16	4.29
cg18056600	chr17	4642047	-0.8298	0.2397	0.000787	0.9	ZMYND15	5.33
cg19645221	chr14	38058284	-1.054	0.3044	0.000787	0.9		7.09
cg10817441	chr6	32823728	1.728	0.4993	0.000787	0.9	PSMB9	90.77
cg03055737	chr13	111365026	-0.308	0.08901	0.00079	0.9	ING1	2.46
cg25800765	chr12	85673347	-0.6448	0.1863	0.00079	0.9	ALX1	5.8
cg01727431	chr1	871057	-6.173	1.784	0.000791	0.9	SAMD11	53.9
cg08437570	chr10	104195699	-0.784	0.2268	8e-04	0.9	MIR146B	6.46
cg01940708	chr17	29721727	-1.435	0.4151	0.000801	0.9	RAB11FIP4	15.08
cg04819775	chr5	87974436	-1.307	0.3782	0.000803	0.9	LOC645323	16.43
cg01911386	chr8	620858	1.924	0.5571	0.000809	0.9	ERICH1	82.53
cg26427308	chr2	238475416	-2.573	0.7454	0.000812	0.9	PRLH	58.69
cg09756089	chr11	14996997	-1.328	0.3848	0.000813	0.9		12.2
cg19889780	chr2	73114144	-1.889	0.5473	0.000814	0.9	SPR	22.34
cg19741660	chr14	100631897	-4.248	1.232	0.000825	0.9		65.03
cg23818888	chr10	79687200	-1.417	0.4114	0.000836	0.9	LOC100128292	13.95
cg10883621	chr2	26624604	-2.09	0.607	0.000837	0.9	C2orf39	34.93
cg08554860	chr4	7512177	-2.745	0.7977	0.000844	0.9	SORCS2	49.31
cg19286437	chr10	88428117	-3.579	1.041	0.000849	0.9	LDB3	78.07
cg26918279	chr16	86542693	-0.3498	0.1017	0.000849	0.9	FOXF1	3.04
cg05123845	chr4	104918078	-4.524	1.316	0.000852	0.9		52.25
cg00625949	chr12	87119199	-2.967	0.863	0.000853	0.9	MGAT4C	81.17
cg14091230	chr9	138152765	-2.474	0.7196	0.000853	0.9		64.89
cg07106490	chr16	19895578	-0.4818	0.1402	0.000854	0.9	GPRC5B	4.16
cg03444838	chr10	1156482	1.878	0.5465	0.000858	0.9	WDR37	88.81
cg22935450	chr17	38465393	-1.468	0.4274	0.000858	0.9	RARA	14.08
cg06038342	chr13	114864808	-4.758	1.386	0.000863	0.9	RASA3	85.94
cg16663674	chr11	62622834	2.184	0.6367	0.000874	0.9	SNORD27	10.85
cg09154639	chr20	55925570	1.568	0.4572	0.000878	0.9	RAE1	83.79
cg22841667	chr11	8705620	5.199	1.516	0.000879	0.9	RPL27A	38.67
cg26700407	chr16	22167861	1.549	0.4521	0.000885	0.9	VWA3A	86.7
cg03012028	chr7	30739812	-2.846	0.8311	0.000889	0.9		49.61
cg13668471	chr9	34577064	-1.871	0.5465	0.000894	0.9	CNTFR	17.27
cg03440762	chr5	174158195	-4.933	1.441	0.000894	0.9		47.36
cg01469847	chr11	1771930	-3.013	0.8805	0.000897	0.9	HCCA2	33.59
cg22113807	chr20	3140865	-2.757	0.806	0.000902	0.9	UBOX5	16.97
cg19143950	chr20	1974843	-0.6565	0.192	0.000904	0.9	PDYN	6.44
cg15950665	chr7	35077767	-0.2722	0.07962	0.000908	0.9	DPY19L1	2.02
cg15335669	chr15	22546908	-4.838	1.415	0.000908	0.9		83.16
cg01835725	chr3	52002500	-1.833	0.5361	0.00091	0.9	PCBP4	32.5
cg00860225	chr17	27313157	-2.366	0.6924	0.000911	0.9	SEZ6	17.49
cg21027599	chr6	159639549	1.269	0.3715	0.000913	0.9	FNDC1	90.27
cg01654560	chr11	131780046	-2.652	0.7761	0.000914	0.9	NTM	64.2
cg10173932	chr12	130950761	-1.701	0.4979	0.000917	0.9	RIMBP2	87.29
cg06554535	chr11	12399973	-1.91	0.5592	0.000918	0.9	PARVA	19.51
cg21923442	chr11	30607993	-0.3307	0.09683	0.00092	0.9	MPPED2	2.67
cg06378976	chr6	41703613	-1.767	0.5175	0.000923	0.9	TFEB	28.67
cg05614346	chr5	176858608	3.231	0.9473	0.000931	0.9	GRK6	15.4
cg20280492	chr16	32489820	-2.094	0.6145	0.000939	0.9		36.31
cg09912512	chr22	42761285	-3.303	0.9691	0.00094	0.9		33.84
cg10797197	chr20	57444000	-3.097	0.9088	0.00094	0.9	GNAS	44.48
cg20941855	chr3	111718457	-4.278	1.256	0.000943	0.9	TAGLN3	31.47
cg13173552	chr1	16091599	-1.99	0.5842	0.000944	0.9	FBLIM1	57.28
cg05200057	chr5	139172852	-2.215	0.6502	0.000945	0.9		78.97
cg19598584	chr7	27142810	-1.733	0.509	0.000947	0.9	HOXA2	9.68
cg13710816	chr19	8478019	-0.6133	0.1801	0.000949	0.9	MARCH2	4.54
cg08539991	chr19	36203832	2.564	0.7532	0.000953	0.9	ZBTB32	78.67
cg06561366	chr12	56727304	-1.345	0.3952	0.000953	0.9	PAN2	10
cg25433595	chrX	100183764	-1.816	0.5335	0.000953	0.9	XKRX	31.38
cg02357336	chr1	87617142	-0.8866	0.2605	0.000955	0.9	LOC339524	8.17
cg05928290	chr14	54418728	-4.233	1.244	0.000956	0.9	BMP4	83.71
cg11178170	chr4	184427252	-0.4301	0.1264	0.000957	0.9	ING2	2.64
cg19801556	chr17	72733450	-0.3303	0.09713	0.000964	0.9	RAB37	2.14
cg13998093	chr17	44896877	0.4577	0.1346	0.000968	0.9	WNT3	3.67
cg12640937	chr11	44117231	-0.4002	0.1178	0.000969	0.9	EXT2	2.71
cg10783774	chr12	58176443	-0.4228	0.1244	0.00097	0.9	TSFM	3.45
cg18743287	chr19	55575837	-4.419	1.301	0.000978	0.9	RDH13	70.55
cg10052922	chrX	138276904	-1.578	0.4647	0.000979	0.9	FGF13	10.15
cg19067730	chr20	44518824	-1.608	0.4737	0.00098	0.9	CTSA	17.1
cg15189104	chr8	145687562	-0.9335	0.275	0.000983	0.9	CYHR1	6.12
cg25106635	chr16	2510001	-0.7164	0.211	0.000983	0.9	C16orf59	7.65
cg14059921	chr9	34628952	-1.418	0.4179	0.000986	0.9	ARID3C	20.04
cg25534601	chr6	168198163	-5.04	1.485	0.000987	0.9	C6orf123	36.92
cg13834844	chr10	102415320	-0.4379	0.1291	0.000989	0.9		3.13
cg02523018	chr10	101945402	-0.5608	0.1653	0.00099	0.9	ERLIN1	4.38
cg27172893	chr6	30882255	-1.188	0.3501	0.00099	0.9	VARS2	9.72
cg04194821	chr14	34407432	1.75	0.5159	0.00099	0.9	EGLN3	87.82
cg25921112	chr10	125415455	-2.392	0.7051	0.000991	0.9		21.83
cg20591695	chr17	62965512	-4.788	1.411	0.000991	0.9	FLJ32065	57.58
cg13980799	chr10	119000215	-2.983	0.8796	0.000994	0.9	SLC18A2	58.03
cg06855983	chr19	13984313	-4.102	1.21	0.000996	0.9	MIR181C	20.55
cg20270775	chr3	28282967	-2.41	0.7109	0.000997	0.9	CMC1	21.05
cg15910486	chr5	142783621	-0.8835	0.2606	0.000997	0.9	NR3C1	5.06
cg18428516	chr5	100238819	0.4784	0.1412	0.001	0.9	ST8SIA4	3.88
cg24743423	chrX	8701002	-3.161	0.933	0.001	0.9	KAL1	14.5
cg15012468	chr1	205539221	-3.63	1.071	0.001	0.9	MFSD4	64.2
cg23267890	chr11	2464970	-2.472	0.73	0.00101	0.9	KCNQ1	52.73
cg04892447	chr16	87429184	1.432	0.4229	0.00101	0.9	MAP1LC3B	87.22
cg02256576	chr16	66995192	-2.071	0.6123	0.00102	0.9	CES3	29.9
cg06985993	chr16	30040055	-2.456	0.7266	0.00103	0.9	FAM57B	17.62
cg00526032	chr2	1204055	-1.248	0.3692	0.00103	0.9	SNTG2	89.16
cg26665224	chr12	85305087	-1.01	0.2987	0.00103	0.9	SLC6A15	7.11
cg10118968	chr17	57407572	4.001	1.184	0.00103	0.9	YPEL2	20.68
cg10125599	chr8	23383495	-2.327	0.6887	0.00103	0.9		83.58
cg06517489	chr11	22359333	-0.3973	0.1176	0.00103	0.9	SLC17A6	3.94
cg11194925	chr14	37129602	-3.361	0.9954	0.00104	0.9	PAX9	17.39
cg25317157	chr10	128165040	-3.088	0.9145	0.00104	0.9	C10orf90	39.82
cg07711556	chr10	111767584	-1.363	0.4037	0.00104	0.9	ADD3	10.78
cg26539023	chr1	201369031	-1.557	0.4612	0.00104	0.9	LAD1	15.37
cg07041748	chr16	30023780	-3.158	0.9355	0.00104	0.9	DOC2A	56.26
cg13564742	chr9	100614879	-1.383	0.4097	0.00105	0.9	FOXE1	11.03
cg03921529	chr13	24040391	-1.146	0.3397	0.00105	0.9		7.46
cg24286765	chr3	137361532	-2.705	0.8017	0.00105	0.9		17.11
cg23521507	chr14	52519112	1.104	0.3273	0.00105	0.9	NID2	90.7
cg10559803	chr1	178693897	-1.825	0.5411	0.00106	0.9	RALGPS2	39
cg17544952	chr7	15725196	-0.6504	0.1929	0.00106	0.9	MEOX2	4.83
cg12757705	chr1	24645802	-0.5455	0.1618	0.00106	0.9	GRHL3	4.7
cg11940285	chr3	129693385	-1.027	0.3048	0.00107	0.9	TRH	6.4
cg22535849	chr7	4118583	-15.02	4.458	0.00107	0.9	SDK1	75.2
cg17583504	chr19	49669542	-6.352	1.886	0.00107	0.9	TRPM4	56.54
cg23254302	chr19	4531722	-2.329	0.6918	0.00108	0.9	PLIN5	50.36
cg03855656	chr22	42896105	-2.397	0.7123	0.00108	0.9	SERHL	47.72
cg08813325	chr4	7699611	-1.98	0.5884	0.00108	0.9	SORCS2	32.41
cg10881773	chr7	95726958	-1.493	0.4438	0.00108	0.9	DYNC1I1	89.69
cg10153082	chr10	3190401	1.277	0.3798	0.00109	0.9	PITRM1	88.15
cg25696974	chr6	33396405	-1.508	0.4487	0.00109	0.9	SYNGAP1	11.71
cg04635635	chr15	30163726	-3.582	1.066	0.0011	0.9		65.55
cg21517158	chr17	80889693	1.039	0.3093	0.00111	0.9	TBCD	89.97
cg03258749	chr1	151040405	-6.86	2.043	0.00111	0.9	MLLT11	78.79
cg04890137	chr12	63066770	1.126	0.3355	0.00111	0.9	PPM1H	90.84
cg06931446	chr19	7459819	-0.5405	0.161	0.00111	0.9	ARHGEF18	3.34
cg25791279	chr22	32026902	-2.364	0.7044	0.00112	0.9	PISD	10.07
cg06333435	chr8	22102724	-0.7475	0.2228	0.00112	0.9	POLR3D	4.1
cg18200150	chr17	30822561	-10.34	3.081	0.00112	0.9	MYO1D	59.51
cg05743278	chr7	129709803	-1.587	0.4731	0.00112	0.9	KLHDC10	9.32
cg27422507	chr18	29080265	-1.948	0.5808	0.00112	0.9	DSG2	37.35
cg26526397	chr7	155700304	1.896	0.5652	0.00112	0.9		73.7
cg15275625	chr3	13343118	-1.286	0.3836	0.00112	0.9		8.44
cg07483408	chr16	83967545	-5.725	1.708	0.00113	0.9		83.53
cg14700684	chr8	22086413	-3.38	1.008	0.00113	0.9	PHYHIP	64.52
cg02345747	chr3	182879754	-1.73	0.516	0.00113	0.9	LAMP3	15.99
cg18861753	chr5	178014801	-4.649	1.387	0.00113	0.9	COL23A1	65.42
cg00347863	chr7	94220697	-3.887	1.16	0.00113	0.9	SGCE	58.71
cg08736918	chr1	9241615	-1.163	0.347	0.00113	0.9		6.89
cg02708401	chr3	55521529	-0.7423	0.2215	0.00113	0.9	WNT5A	5.25
cg12422930	chr6	31763285	-0.7618	0.2274	0.00113	0.9	VARS	4.96
cg08979895	chr4	111540126	-2.304	0.6876	0.00114	0.9	PITX2	16.39
cg04174234	chrX	15364248	-2.148	0.6412	0.00114	0.9	FIGF	81.3
cg11801011	chr19	51220537	-2.708	0.8087	0.00114	0.9	SHANK1	61.65
cg00643392	chr19	12946856	-2.266	0.6766	0.00114	0.9	RTBDN	41.55
cg02504327	chr1	33283743	-0.4015	0.1199	0.00114	0.9	YARS	3.92
cg17347941	chr15	79387269	-2.772	0.8281	0.00115	0.9		24.29
cg16199280	chr6	10405499	-3.493	1.044	0.00115	0.9	TFAP2A	32.25
cg15269294	chr5	37371053	-0.4616	0.1379	0.00115	0.9	NUP155	3.95
cg24824917	chr19	1101716	-0.7761	0.2319	0.00115	0.9		6.33
cg26342147	chr10	119295827	-1.063	0.3178	0.00115	0.9	EMX2OS	11.07
cg04629595	chr15	74592566	-2.971	0.8884	0.00116	0.9	CCDC33	31.23
cg24348707	chr14	105958196	-0.5753	0.1721	0.00116	0.9	C14orf80	3.98
cg00919013	chr8	12613847	-4.121	1.233	0.00116	0.9	LONRF1	44.88
cg11651285	chr20	21494762	-1.518	0.4542	0.00116	0.9	NKX2-2	14.36
cg09581049	chr17	42998320	-2.068	0.6187	0.00116	0.9		18.65
cg16616918	chr17	1686627	2.838	0.8491	0.00116	0.9	SMYD4	80.21
cg04981410	chr6	31325427	6.366	1.905	0.00116	0.9	HLA-B	13.99
cg04779999	chr13	37633965	-0.7557	0.2261	0.00117	0.9	FAM48A	8.25
cg26250558	chr4	164415941	-0.7001	0.2096	0.00117	0.9	C4orf43	4.57
cg14026602	chr16	9056723	-1.268	0.3796	0.00117	0.9	USP7	10.26
cg12284521	chr6	34113943	-3.524	1.055	0.00118	0.9		58.04
cg20013177	chr1	30427097	-2.92	0.8748	0.00118	0.9		72.41
cg04878159	chr17	17580647	6.365	1.907	0.00118	0.9		77.52
cg09333471	chr7	24796355	-1.923	0.576	0.00118	0.9	DFNA5	19.91
cg11343534	chr12	122242517	-0.5216	0.1563	0.00118	0.9	SETD1B	3.64
cg23373640	chr14	65696480	-4.515	1.353	0.00118	0.9		24.09
cg17743279	chr7	92463268	-0.2418	0.07245	0.00118	0.9	CDK6	1.98
cg23654821	chr3	39188656	-1.552	0.4649	0.00118	0.9	CSRNP1	10.62
cg26834680	chr1	111814208	-1.016	0.3046	0.00119	0.9		7.19
cg08264885	chr8	22103537	-0.7389	0.2215	0.00119	0.9	POLR3D	5.59
cg20313628	chr2	17700224	-2.314	0.6937	0.00119	0.9	RAD51AP2	80.25
cg26693467	chr10	119304102	-2.307	0.6917	0.00119	0.9	EMX2OS	17.9
cg20925462	chr3	111717806	-0.9194	0.2758	0.0012	0.9	TAGLN3	5.94
cg26684174	chr8	2628628	-5.633	1.69	0.0012	0.9		30.44
cg07003360	chr20	42875708	-0.7951	0.2386	0.0012	0.9	GDAP1L1	4.46
cg02683197	chr6	28174875	-1.729	0.5191	0.00121	0.9		11.86
cg01358993	chr5	87968315	-1.381	0.4146	0.00121	0.9	LOC645323	22.76
cg24902920	chr6	10416373	-0.9469	0.2844	0.00121	0.9	TFAP2A	7.16
cg26483229	chr16	49910634	-0.7195	0.2161	0.00122	0.9		6.11
cg00492873	chr1	35247496	-0.8179	0.2457	0.00122	0.9	GJB3	7.04
cg13986670	chr1	11708792	-3.535	1.063	0.00122	0.9	FBXO2	57.85
cg21565421	chr15	74592665	-2.831	0.8508	0.00122	0.9	CCDC33	38.29
cg26504440	chr12	133344446	-2.676	0.8045	0.00123	0.9		28.52
cg11356547	chr5	32355062	-3.969	1.193	0.00123	0.9	ZFR	43.85
cg08800777	chr2	241077006	-1.971	0.5927	0.00123	0.9	MYEOV2	85.73
cg17480278	chr3	62364834	-1.748	0.5257	0.00124	0.9		13.45
cg23067881	chr12	102036140	-2.233	0.6718	0.00124	0.9	MYBPC1	29.35
cg13345318	chr9	127216008	-0.5029	0.1514	0.00124	0.9	GPR144	4.15
cg01814191	chr12	89744524	-1.547	0.4657	0.00125	0.9	DUSP6	8.09
cg12951488	chr11	115516632	-2.04	0.6143	0.00125	0.9		21.69
cg24257038	chr8	27472385	-0.2918	0.08787	0.00125	0.9	CLU	2.91
cg09841774	chr3	39233997	-1.95	0.5874	0.00125	0.9	XIRP1	65.82
cg08771019	chr6	33283145	-2.947	0.8876	0.00125	0.9	ZBTB22	49.73
cg06216650	chr2	558183	1.766	0.5319	0.00125	0.9		91.51
cg10127573	chr11	129765600	-0.3305	0.09964	0.00126	0.9	NFRKB	2.77
cg12758090	chr15	80543408	-3.766	1.135	0.00127	0.9		42.84
cg08106124	chr4	40926641	-0.6756	0.2037	0.00127	0.9	APBB2	5.7
cg19225688	chr2	218990043	-3.801	1.146	0.00127	0.9	CXCR2	53.03
cg19841859	chr14	23399596	-0.1564	0.04718	0.00127	0.9	PRMT5	1.49
cg03141069	chr1	228463734	-0.8752	0.264	0.00127	0.9	OBSCN	4.68
cg01439670	chr11	76381165	-2.509	0.7568	0.00127	0.9	LRRC32	35.59
cg15780540	chr2	219859170	-1.803	0.5438	0.00127	0.9	CRYBA2	11.28
cg25343227	chr22	42353589	-2.4	0.7242	0.00127	0.9	LOC339674	54.62
cg13947534	chr9	135362421	-4.788	1.445	0.00127	0.9	C9orf171	54.55
cg18555206	chr14	61448125	-0.6491	0.1958	0.00128	0.9	TRMT5	5.75
cg24908802	chr5	144726601	-4.792	1.446	0.00128	0.9		50.73
cg21064641	chr6	153324063	-0.5162	0.1558	0.00128	0.9	MTRF1L	5.61
cg24535176	chr6	133561386	-4.049	1.222	0.00128	0.9	EYA4	73.04
cg01370122	chr2	1858674	-0.6111	0.1845	0.00128	0.9	MYT1L	4.71
cg11785425	chr8	81478222	-1.019	0.3075	0.00128	0.9		7.17
cg05598488	chr1	228154769	6.149	1.856	0.00128	0.9		69.48
cg10950661	chr11	31849156	-1.118	0.3377	0.00129	0.9		6.13
cg17800124	chr19	5913854	1.124	0.3395	0.00129	0.9	CAPS	91.01
cg21604042	chr6	35181401	-1.206	0.3644	0.00129	0.9	SCUBE3	10.68
cg23034922	chr1	149155775	-1.999	0.604	0.00129	0.9		11.63
cg03247245	chr12	67272574	1.998	0.6036	0.00129	0.9		78.2
cg00208967	chr19	10047924	-2.225	0.6725	0.0013	0.9	OLFM2	23.23
cg02433278	chr17	37856230	-1.377	0.4161	0.0013	0.9	ERBB2	8.53
cg02590886	chr7	87848358	-0.7107	0.2148	0.0013	0.9	SRI	6.21
cg17505193	chr1	896310	-0.4272	0.1292	0.0013	0.9	KLHL17	3.21
cg11580948	chr4	81188405	-0.733	0.2216	0.0013	0.9	FGF5	5.23
cg25948445	chr5	154140801	1.812	0.5478	0.00131	0.9	LARP1	11.46
cg12271079	chr10	117997745	-3.889	1.176	0.00131	0.9	GFRA1	82.07
cg01794103	chr15	78342494	0.5169	0.1564	0.00132	0.9	TBC1D2B	3.59
cg17930096	chr5	179961903	0.7732	0.234	0.00132	0.9	CNOT6	94.03
cg02941781	chr2	191045563	-0.441	0.1335	0.00132	0.9	C2orf88	3.33
cg09396217	chr8	108510286	-1.331	0.4032	0.00133	0.9	ANGPT1	10.92
cg12990116	chr6	34433392	-1.259	0.3814	0.00133	0.9	PACSIN1	7.89
cg27037990	chr4	184427250	-0.3883	0.1176	0.00133	0.9	ING2	2.82
cg14733720	chr19	44325004	-2.34	0.7089	0.00133	0.9	LYPD5	16.3
cg05107632	chr11	69482597	0.6476	0.1962	0.00134	0.9	ORAOV1	95.48
cg05532966	chr21	43198797	-2.966	0.8987	0.00134	0.9		39.14
cg01185080	chr15	90543813	-3.314	1.005	0.00134	0.9	ZNF710	24.93
cg22846611	chr20	39969379	-1.283	0.3891	0.00134	0.9	LPIN3	9.84
cg22899869	chrX	133688522	-3.851	1.168	0.00135	0.9		30.86
cg18569335	chr17	40171970	-0.325	0.09856	0.00135	0.9	NKIRAS2	2.82
cg03560660	chr16	22960289	-1.313	0.3981	0.00135	0.9		8.64
cg19969124	chr10	102672220	-0.6846	0.2076	0.00135	0.9	FAM178A	5.72
cg06372962	chr1	173638690	-0.6294	0.1909	0.00135	0.9	ANKRD45	3.12
cg09782833	chr15	23895756	-1.952	0.592	0.00135	0.9		87.84
cg00147009	chr12	75905546	-0.2884	0.08752	0.00135	0.9	KRR1	3.16
cg11917542	chr6	33283158	-2.612	0.7927	0.00136	0.9	ZBTB22	52.46
cg01521154	chr12	26111162	-1.109	0.3365	0.00136	0.9	RASSF8	9.12
cg09015232	chr20	44657115	-3.378	1.025	0.00136	0.9	SLC12A5	64.41
cg05692422	chrX	42637044	2.741	0.832	0.00136	0.9	PPP1R2P9	87.43
cg03217744	chr5	87437228	-0.7755	0.2354	0.00136	0.9		7.37
cg16792071	chr10	134842795	-1.97	0.598	0.00136	0.9		71.87
cg02914501	chr2	63814964	-1.623	0.4927	0.00136	0.9	C2orf86	10.9
cg08819647	chr8	22086441	-2.055	0.6239	0.00137	0.9	PHYHIP	30.8
cg24966363	chr8	8932588	-1.027	0.3119	0.00137	0.9		9.96
cg01719832	chr1	11752772	-1.966	0.5973	0.00137	0.9	MAD2L2	21.83
cg10925991	chr4	40324096	-2.742	0.8331	0.00137	0.9		23.06
cg23721088	chr10	80955256	1.923	0.5844	0.00137	0.9	ZMIZ1	10.74
cg08312412	chr5	141443781	-1.663	0.5053	0.00138	0.9		28.92
cg16899306	chr6	32732585	5.333	1.621	0.00138	0.9	HLA-DQB2	89.62
cg00369351	chr6	26458121	0.2728	0.08294	0.00138	0.9	BTN2A1	2.41
cg26077454	chr14	95240500	-1.41	0.429	0.00139	0.9		13.74
cg04305870	chr14	75725648	-0.7924	0.241	0.00139	0.9		7.07
cg14867085	chr11	17623131	-3.405	1.036	0.00139	0.9		33.22
cg24889998	chr1	154475688	-2.091	0.6367	0.0014	0.9	TDRD10	70.16
cg09511477	chr7	99964511	3.294	1.003	0.00141	0.9	PILRB	83.56
cg17051623	chr1	23810250	-0.3645	0.111	0.00141	0.9	ASAP3	3.34
cg22618215	chr3	62354489	-1.622	0.4946	0.00143	0.9		30.09
cg21684654	chr7	100203651	-2.118	0.6457	0.00143	0.9	PCOLCE	60.9
cg26174583	chr6	1392624	-3.395	1.035	0.00143	0.9	FOXF2	45.03
cg06015036	chr11	32914618	-0.7926	0.2418	0.00143	0.9	QSER1	5.84
cg06354392	chr2	176970064	-0.855	0.261	0.00144	0.9		7.3
cg19939130	chr1	158978468	1.847	0.5639	0.00144	0.9	IFI16	77.21
cg26607785	chr17	45810424	-1.13	0.3451	0.00144	0.9	TBX21	14.28
cg10378927	chr19	52777016	1.189	0.3629	0.00145	0.9	ZNF766	87.25
cg13723431	chr5	1444395	-4.073	1.244	0.00145	0.9	SLC6A3	69.74
cg14279007	chr1	38512588	-0.9354	0.2856	0.00145	0.9	POU3F1	4.83
cg15933823	chr7	149571373	0.6167	0.1883	0.00145	0.9	ATP6V0E2	5.22
cg07610192	chr2	131130423	0.4782	0.1461	0.00145	0.9	PTPN18	2.97
cg04342955	chr16	12995296	-0.4343	0.1327	0.00146	0.9	SHISA9	4.97
cg02779429	chr16	88753010	-0.6343	0.1938	0.00146	0.9	MGC23284	3.39
cg22409223	chr3	130465572	0.3716	0.1135	0.00146	0.9	PIK3R4	3.33
cg17283022	chr1	182361509	-3.16	0.9657	0.00146	0.9	GLUL	10.37
cg03534031	chr5	139139105	-4.369	1.335	0.00146	0.9		39.85
cg20176098	chr3	177877649	-3.339	1.02	0.00146	0.9		58.74
cg22697574	chr1	34642605	-1.326	0.4052	0.00146	0.9	C1orf94	7.98
cg01942776	chr14	30920008	-1.11	0.3394	0.00147	0.9		89.68
cg24362923	chr10	103985861	-0.5559	0.17	0.00147	0.9	ELOVL3	4.17
cg02967428	chr8	104510754	-1.328	0.4061	0.00147	0.9		8.5
cg18390345	chr10	98939912	-2.152	0.6579	0.00147	0.9	SLIT1	36.73
cg27057022	chr16	54227790	-2.44	0.7462	0.00147	0.9		28.66
cg23741520	chr15	83954231	-2.372	0.7255	0.00147	0.9	BNC1	37.31
cg21348975	chr12	48724119	-1.478	0.4522	0.00147	0.9		7.76
cg13946341	chr9	128799328	-2.377	0.7273	0.00148	0.9		16.49
cg14563949	chr12	132919331	-1.285	0.3933	0.00148	0.9		11.75
cg08188886	chr14	105633697	-1.719	0.5262	0.00148	0.9	JAG2	42.37
cg19314352	chr17	38501397	-1.094	0.3347	0.00148	0.9	RARA	9.24
cg07537370	chr2	27531124	-2.792	0.8548	0.00149	0.9	UCN	48.54
cg05128808	chr12	95044446	-0.3606	0.1104	0.00149	0.9	TMCC3	4.52
cg26948274	chr5	1201698	-2.603	0.7972	0.00149	0.9	SLC6A19	68.19
cg01090482	chr5	139365336	-2.217	0.679	0.00149	0.9	NRG2	32.58
cg03781262	chr19	58879871	-3.761	1.152	0.00149	0.9	ZNF837	87.08
cg25801988	chr20	9487423	-1.367	0.4189	0.0015	0.9		19.82
cg08288703	chr11	62783482	-2.302	0.7054	0.0015	0.9	SLC22A8	52.5
cg07060551	chr19	51198381	-0.91	0.2789	0.00151	0.9	SHANK1	6.4
cg13775054	chr21	47648555	-0.5503	0.1687	0.00151	0.9	LSS	3.13
cg03085312	chr17	38465281	-1.737	0.5324	0.00151	0.9	RARA	18.38
cg23657179	chr10	77165025	-4.179	1.281	0.00151	0.9	C10orf41	21.5
cg12351433	chr2	48982957	-1.9	0.5826	0.00151	0.9	LHCGR	15.46
cg02638589	chr15	72477069	-1.685	0.5168	0.00151	0.9	GRAMD2	33.58
cg18723560	chr19	51228831	-1.143	0.3508	0.00152	0.9	CLEC11A	7.28
cg08320659	chr6	26088202	-0.7937	0.2435	0.00152	0.9	HFE	6.85
cg26277456	chr15	78799887	-0.3244	0.09956	0.00152	0.9	AGPHD1	2.79
cg05362467	chr2	71295490	-0.6241	0.1915	0.00153	0.9	NAGK	5.29
cg03800939	chr11	124933814	-3.045	0.9346	0.00153	0.9	SLC37A2	28.93
cg07169834	chr17	34257462	-0.6842	0.2101	0.00153	0.9	RDM1	5.18
cg27106909	chr16	30106897	1.93	0.5927	0.00154	0.9	YPEL3	33.19
cg06214925	chr4	109092628	-0.8049	0.2472	0.00154	0.9	LOC641518	5.64
cg10378459	chr1	4482786	-2.427	0.7457	0.00154	0.9	LOC284661	34.34
cg01606023	chr12	57613744	-1.121	0.3443	0.00154	0.9	NXPH4	7.17
cg17926328	chr3	115724567	-0.7872	0.2419	0.00154	0.9	LSAMP	92.24
cg25551661	chr18	11851326	-0.2603	0.08	0.00155	0.9	GNAL	2.4
cg16729690	chr8	28351217	-0.5965	0.1834	0.00155	0.9	FZD3	4.47
cg11880646	chr11	61638900	-1.129	0.3471	0.00156	0.9		8.43
cg12598635	chr4	819227	-0.6521	0.2005	0.00156	0.9	CPLX1	3.21
cg19907366	chr19	526507	-2.32	0.7135	0.00156	0.9		46.21
cg04041568	chr12	132979486	-2.824	0.8689	0.00156	0.9		75.49
cg07757183	chr8	756943	-4.228	1.301	0.00156	0.9		25.15
cg15830864	chr1	44877749	2.916	0.8973	0.00156	0.9	RNF220	91.41
cg20870000	chr8	38584896	1.801	0.5542	0.00157	0.9	TACC1	87.43
cg05933803	chr17	27895641	-0.2259	0.06951	0.00157	0.9	TP53I13	2.28
cg20501434	chr22	30868167	-3.069	0.9444	0.00157	0.9	SEC14L3	72.92
cg00248861	chr4	1986542	9.918	3.053	0.00158	0.9	WHSC2	82.49
cg20142018	chr10	98144512	-1.749	0.5385	0.00158	0.9	TLL2	47.1
cg20639396	chr6	128839906	-4.08	1.256	0.00158	0.9	PTPRK	43.53
cg05857203	chr15	77197931	-1.345	0.4143	0.00158	0.9		23.55
cg00110785	chr7	45927947	-1.806	0.5563	0.00159	0.9	IGFBP1	26.32
cg08353915	chr9	33511604	-0.9297	0.2864	0.00159	0.9	SUGT1P1	91.86
cg05647720	chr2	231900986	1.541	0.4749	0.00159	0.9	C2orf72	85.97
cg22784386	chr6	100903817	-1.587	0.489	0.00159	0.9	SIM1	11.83
cg18521925	chr6	110798323	-1.183	0.3646	0.00159	0.9	SLC22A16	87.83
cg04423727	chr17	46828820	-1.16	0.3576	0.00159	0.9		9.26
cg26499363	chr17	46796119	-0.9902	0.3052	0.00159	0.9		7.16
cg03349582	chr5	2206868	-2.57	0.7923	0.0016	0.9		18.01
cg17178218	chr1	7352249	1.579	0.487	0.0016	0.9	CAMTA1	88.28
cg00352576	chr9	135454197	-2.191	0.6758	0.0016	0.9		48.04
cg11299168	chr3	98241927	-0.3438	0.106	0.00161	0.9	CLDND1	2.39
cg03399199	chr1	32671884	-2.428	0.749	0.00161	0.9	IQCC	26.86
cg27636676	chr1	165322606	-4.214	1.3	0.00161	0.9	LMX1A	26.6
cg01812599	chr10	103043991	-2.062	0.6365	0.00162	0.9		16.91
ch.2.154144R	chr2	5374307	-1.162	0.3588	0.00162	0.9		12.31
cg07850246	chr11	4599637	-3.285	1.014	0.00162	0.9	C11orf40	72.54
cg10812508	chr19	12946465	-1.769	0.5462	0.00162	0.9	RTBDN	14.06
cg14741939	chr3	147127137	-0.7787	0.2404	0.00162	0.9	ZIC1	7.08
cg23805594	chr1	221933302	1.555	0.4803	0.00163	0.9		87.95
cg13930544	chr1	247694061	-5.205	1.609	0.00164	0.9	LOC148824	80.97
cg01509464	chr14	36994153	-0.894	0.2763	0.00164	0.9		6.35
cg22084642	chr3	52351963	-1.301	0.402	0.00164	0.9	DNAH1	9.35
cg20382081	chr7	99512905	0.8967	0.2772	0.00164	0.9	TRIM4	90.76
cg14158558	chr2	206585563	1.016	0.3142	0.00165	0.9	NRP2	91.16
cg04075184	chr2	122290763	2.045	0.6327	0.00166	0.9	CLASP1	76.34
cg26920327	chr19	41035836	-3.579	1.107	0.00166	0.9	SPTBN4	48.67
cg04835383	chr6	28888029	0.9634	0.2982	0.00166	0.9	TRIM27	92.49
cg12187657	chr7	143059271	-0.2174	0.06728	0.00167	0.9	FAM131B	2.08
cg14028140	chr22	39953985	0.754	0.2334	0.00167	0.9		3.87
cg10137010	chr17	3462438	-2.177	0.6738	0.00167	0.9	TRPV3	48.7
cg24690946	chr3	46607965	-1.373	0.4251	0.00167	0.9	LRRC2	16.83
cg05233324	chr2	8628196	-2.94	0.9108	0.00168	0.9		47.1
cg18263397	chrX	111327399	-2.584	0.8005	0.00168	0.9	TRPC5	53.87
cg07026904	chr11	114832606	-3.502	1.085	0.00169	0.9		70.53
cg15221203	chr7	33168625	-0.5126	0.1589	0.00169	0.9	BBS9	4.82
cg22108374	chr15	74557527	-2.044	0.634	0.0017	0.9	CCDC33	38.59
cg08134301	chr20	46415506	-1.119	0.3472	0.0017	0.9	SULF2	11.29
cg16734549	chr17	43488551	-2.206	0.6844	0.00171	0.9	ARHGAP27	47.41
cg06514003	chr17	40330907	-2.773	0.8605	0.00171	0.9	KCNH4	43.96
cg21449897	chr1	14761770	-2.717	0.8433	0.00171	0.9		69.37
cg09919570	chr16	49311782	-1.1	0.3414	0.00171	0.9		7.46
cg12247968	chr13	72441711	-1.921	0.5962	0.00172	0.9	DACH1	21.01
cg07046369	chr10	102586254	-1.786	0.5544	0.00172	0.9	PAX2	13.38
cg00375448	chr10	92980276	-0.9732	0.3022	0.00172	0.9	PCGF5	8.69
cg07979106	chr13	98086433	-0.3692	0.1147	0.00172	0.9	RAP2A	2.2
cg03199926	chr20	60860733	-7.615	2.365	0.00173	0.9	OSBPL2	55.53
cg08896715	chr6	31166097	-0.3774	0.1173	0.00173	0.9	HCG27	3.2
cg14579389	chr15	43889864	-3.217	0.9994	0.00173	0.9	CKMT1B	83.88
ch.17.29716121R	chr17	32692008	-0.9298	0.2889	0.00173	0.9		6.18
cg12093241	chr6	157465138	1.631	0.5069	0.00173	0.9	ARID1B	87.82
cg00446925	chr8	41348205	-0.8759	0.2722	0.00174	0.9	GOLGA7	5.11
cg13982454	chr15	56034020	1.63	0.5065	0.00174	0.9	PRTG	10.46
cg10376053	chr6	33282867	-2.727	0.8477	0.00174	0.9	ZBTB22	32.91
cg24616708	chr13	53775636	-1.78	0.5534	0.00174	0.9		38.46
cg03954991	chr1	36916605	-2.945	0.9155	0.00174	0.9	OSCP1	18.55
cg22929859	chr12	114835179	-1.214	0.3774	0.00174	0.9	TBX5	10.86
cg19402483	chr22	36806001	-2.674	0.8313	0.00174	0.9		14.31
cg11441148	chr15	65824328	1.443	0.4488	0.00174	0.9	PTPLAD1	85.68
cg00422347	chr4	87813773	-0.9238	0.2873	0.00174	0.9	C4orf36	6.7
cg09169779	chr13	20751710	-4.689	1.458	0.00175	0.9		49.17
cg01447112	chr7	6703803	-0.7617	0.2369	0.00175	0.9		3.56
cg20110349	chr6	28183414	-4.826	1.501	0.00175	0.9	LOC222699	41.23
ch.7.3114411F	chr7	148859697	-0.7873	0.245	0.00176	0.9	ZNF398	8.37
cg25771195	chr16	58163814	-2.4	0.7468	0.00176	0.9	C16orf80	47.09
cg09857513	chr7	120969044	-1.494	0.4651	0.00177	0.9	WNT16	23.14
cg13240017	chr1	230777744	-0.4277	0.1332	0.00177	0.9	COG2	3.5
cg17006282	chr19	5689943	-3.09	0.962	0.00177	0.9	RPL36	59.1
cg08360631	chr17	46184579	-0.5494	0.1711	0.00177	0.9	SNX11	4.49
cg12793123	chr22	24823554	1.334	0.4155	0.00177	0.9	ADORA2A	6.37
cg10825234	chr4	1041061	-3.754	1.169	0.00178	0.9		84.85
cg15440376	chr4	188101115	-2.681	0.8353	0.00178	0.9		21.67
cg22041190	chr11	125037348	-1.426	0.4444	0.00178	0.9	PKNOX2	8.19
cg02411009	chr12	34522534	-3.489	1.087	0.00178	0.9		39.8
cg26731131	chr11	128553855	1.955	0.6094	0.00179	0.9		61.01
cg14652403	chr4	993803	-2.736	0.853	0.00179	0.9	IDUA	65.97
cg21547982	chr3	66023480	-0.8473	0.2643	0.0018	0.9	MAGI1	4.91
cg14323199	chr17	60705839	0.9084	0.2834	0.0018	0.9	MRC2	4.93
cg26571127	chr19	12952280	-1.574	0.4909	0.0018	0.9	MAST1	11.65
cg25110757	chr14	95065642	-1.556	0.4856	0.00181	0.9		14.41
cg10949706	chr5	87984861	-0.9539	0.2978	0.00181	0.9		8.73
cg00232832	chr15	30163660	-3.339	1.042	0.00182	0.9		68.01
cg00583328	chr8	41753348	-1.653	0.5162	0.00182	0.9	ANK1	29.15
cg27478863	chr13	50783080	-1.464	0.4571	0.00182	0.9		9.19
cg18352793	chr22	22210625	1.193	0.3723	0.00182	0.9	MAPK1	85.45
cg00426310	chr5	139030390	-1.663	0.5193	0.00182	0.9	CXXC5	20.91
cg02467073	chr17	1732572	-3.4	1.062	0.00183	0.9	RPA1	28.19
cg22713630	chrX	71529586	-2.868	0.8959	0.00183	0.9		35.99
cg01935060	chr1	85040339	-1.138	0.3556	0.00183	0.9	CTBS	7.42
cg12586594	chr19	54372709	-0.2946	0.09203	0.00183	0.9	MYADM	2.94
cg10409753	chr6	76655983	-2.476	0.7737	0.00184	0.9	IMPG1	44.09
cg18542377	chr19	4172961	-0.8198	0.2562	0.00184	0.9	CREB3L3	9.21
cg02905830	chr22	48970871	-1.951	0.6098	0.00184	0.9	FAM19A5	13.04
cg06312846	chr6	1410167	-3.204	1.001	0.00184	0.9		24.12
cg23617327	chr9	16871185	-0.4685	0.1464	0.00184	0.9	BNC2	3.52
cg09039685	chr10	59949191	-3.987	1.246	0.00184	0.9		68.85
cg14553705	chr5	55347056	3.525	1.102	0.00184	0.9		19.45
cg10894072	chr1	51985215	-1.061	0.3317	0.00184	0.9	EPS15	8.6
cg17334266	chr7	158050952	7.554	2.362	0.00184	0.9	PTPRN2	91.83
cg25358289	chr5	140012728	-2.335	0.7302	0.00185	0.9	CD14	15.51
cg01008919	chrX	70364646	-3.674	1.149	0.00185	0.9	NLGN3	34.63
cg09186031	chr16	21677966	-1.939	0.6065	0.00185	0.9		38.7
cg01039401	chr12	3070406	3.519	1.101	0.00185	0.9	TEAD4	62.35
cg06795078	chr6	16332480	-0.4858	0.152	0.00185	0.9	ATXN1	4.63
cg08056629	chr1	154359587	1.607	0.5028	0.00186	0.9		86.15
cg25417405	chr15	50474129	-2.151	0.673	0.00186	0.9	SLC27A2	47.85
cg24798010	chr19	6464885	-4.15	1.299	0.00186	0.9	CRB3	59.9
cg09804496	chr7	72850442	-1.902	0.5954	0.00186	0.9	FZD9	82.1
cg21685138	chr17	9195676	-0.9084	0.2844	0.00187	0.9	STX8	8.33
cg06742180	chrX	123039177	1.416	0.4433	0.00187	0.9	XIAP	79.11
cg04090027	chr2	97760622	0.9436	0.2955	0.00187	0.9	FAHD2B	4.45
cg10894697	chr10	115439008	-0.4273	0.1338	0.00188	0.9	CASP7	3.82
cg09303312	chr2	32852456	-2.141	0.6705	0.00188	0.9	TTC27	17.18
cg05556838	chr7	28219924	-0.2733	0.08559	0.00188	0.9	JAZF1	2.7
cg20074569	chr22	42372516	-0.2259	0.07078	0.00188	0.9	SEPT3	2.1
cg25781868	chr11	67289522	-2.071	0.6488	0.00188	0.9	CABP2	78.6
cg03242666	chr17	15168570	-2.286	0.7162	0.00188	0.9	PMP22	74.64
cg25386234	chr1	119542159	-0.7207	0.2258	0.00188	0.9		5.85
cg05081033	chr7	83825219	-4.485	1.405	0.00188	0.9	SEMA3A	67.71
cg19463518	chr19	634035	-1.506	0.472	0.00189	0.9	POLRMT	16.3
cg25673784	chr8	49470468	-2.539	0.7959	0.0019	0.9		28.35
cg13637269	chr19	22697330	1.341	0.4205	0.0019	0.9		89.79
cg01152015	chr11	133820837	-2.252	0.7061	0.0019	0.9	IGSF9B	49.7
cg01185754	chr1	95006729	-2.467	0.7736	0.0019	0.9	F3	26.22
cg27159583	chr21	38289905	-0.7099	0.2226	0.0019	0.9	HLCS	93.71
cg04687486	chr8	33330940	-1.624	0.5093	0.0019	0.9	FUT10	25.93
cg12207153	chr1	38519255	-3.327	1.044	0.0019	0.9		34.93
cg00339682	chr4	13531163	-0.9047	0.2838	0.00191	0.9		7.31
cg08858662	chr5	80491085	-0.7501	0.2353	0.00191	0.9	RASGRF2	6.87
cg16070123	chr10	51489643	-0.6778	0.2127	0.00191	0.9		4.98
cg26565578	chr12	10766330	0.5988	0.1879	0.00191	0.9	MAGOHB	5.25
cg25109019	chr3	181441345	-1.508	0.4732	0.00191	0.9	SOX2OT	17.26
cg22685245	chr12	113495037	-0.2011	0.06312	0.00192	0.9	DTX1	1.83
cg16654458	chr10	104393942	-2.099	0.6587	0.00192	0.9		83.43
cg13833437	chr2	27531236	-3.267	1.025	0.00192	0.9	UCN	66.14
cg01793320	chr8	20030779	-1.798	0.5643	0.00192	0.9	SLC18A1	84.26
cg25356086	chr21	33764900	0.5848	0.1836	0.00192	0.9	C21orf119	3.77
cg17863076	chr2	79312664	1.535	0.4818	0.00192	0.9	REG1B	81.22
cg17940858	chr1	65528997	1.699	0.5333	0.00192	0.9		84.4
cg03701759	chr13	99174930	1.49	0.4677	0.00192	0.9	STK24	90.2
cg08378567	chr6	136172815	-0.4189	0.1315	0.00192	0.9	PDE7B	3.89
cg22811212	chr3	127730110	-1.381	0.4335	0.00192	0.9		20.22
cg18054745	chr11	1370793	-2.058	0.6461	0.00193	0.9		73.54
cg18892212	chr16	31499991	-3.118	0.9791	0.00193	0.9	SLC5A2	36.41
cg15068733	chr17	7342846	-1.308	0.4107	0.00193	0.9	FGF11	9.44
cg03070989	chr19	34311482	-7.2	2.261	0.00193	0.9		13.92
cg23284609	chr5	10306947	0.9713	0.305	0.00193	0.9	CMBL	89.23
cg06722630	chr7	100661996	-1.73	0.5434	0.00193	0.9	MUC12	29.19
cg08200952	chr20	19869979	2.32	0.7289	0.00194	0.9	RIN2	77.32
cg14614844	chr5	54179305	-1.226	0.3851	0.00194	0.9		7.96
cg06977186	chr18	5888060	-4.587	1.442	0.00194	0.9		71.16
cg25586361	chr11	32455444	-1.548	0.4868	0.00195	0.9	WT1	17.29
cg13224914	chr10	12750368	1.982	0.6232	0.00195	0.9	CAMK1D	86.57
cg19831403	chr10	88453678	-2.313	0.7274	0.00196	0.9	LDB3	36.25
cg10926574	chr17	56592125	-0.2987	0.09395	0.00196	0.9	MTMR4	3.1
cg08362880	chr6	32053600	-2.454	0.7721	0.00196	0.9	TNXB	31.7
cg23464183	chr6	27256406	-0.7375	0.2321	0.00197	0.9		7.07
cg20761395	chr17	511517	0.9085	0.2859	0.00197	0.9	VPS53	92.68
cg17542852	chr1	152332651	-2.133	0.6715	0.00197	0.9	FLG2	85.34
cg06522206	chr12	117651299	-2.781	0.8753	0.00197	0.9	NOS1	78.32
cg08893833	chr16	31045809	-1.957	0.6161	0.00198	0.9	STX4	25.3
cg21505923	chr3	72226668	-1.231	0.3877	0.00198	0.9		14.06
cg11609001	chr19	18901843	-0.2941	0.09265	0.00199	0.9	COMP	2.42
cg12235062	chr4	4386906	-2.945	0.9281	0.002	0.9	D4S234E	42.66
cg03177084	chr17	40985069	-1.614	0.5087	0.002	0.9	PSME3	13.9
cg21209859	chr1	167682516	-2.227	0.7021	0.002	0.9		19.59
cg14475875	chr3	193856076	-1.59	0.5014	0.002	0.9	HES1	15.39
cg12802819	chr11	125773242	-0.6159	0.1942	0.00201	0.9	DDX25	5.08
cg15062377	chr1	200004205	-1.621	0.5111	0.00201	0.9	NR5A2	14.41
cg24437535	chr1	150121441	-1.176	0.3707	0.00201	0.9	PLEKHO1	8.12
cg12685753	chr17	6735539	-0.4647	0.1466	0.00202	0.9	TEKT1	4.01
cg22777249	chr22	50319194	2.02	0.6374	0.00202	0.9	CRELD2	12.14
cg25821249	chr17	35423464	-2.857	0.9017	0.00202	0.9		64.67
cg14146249	chr1	205525378	-3.096	0.9773	0.00203	0.9	LOC284578	79.86
cg11882358	chr3	101658926	10.64	3.357	0.00203	0.9	LOC152225	81.16
cg21660727	chr4	699950	-2.018	0.6368	0.00203	0.9	PCGF3	29.85
cg25331880	chr19	30435467	1.726	0.5448	0.00203	0.9	C19orf2	84.6
cg01955745	chr11	131240413	-2.599	0.8203	0.00203	0.9	NTM	56.32
cg08811227	chr16	24697469	-1.466	0.4628	0.00203	0.9		18.03
cg07210784	chr3	28390933	-0.4446	0.1404	0.00203	0.9	AZI2	3.01
cg12873350	chr10	72976676	-3.733	1.179	0.00204	0.9	UNC5B	71.21
cg25214789	chr5	7850070	-0.6236	0.1969	0.00204	0.9	C5orf49	3.99
cg24767148	chr10	23481786	-0.2791	0.08815	0.00204	0.9	PTF1A	2.2
cg23010344	chr1	228871301	-1.392	0.4396	0.00204	0.9	RHOU	23.09
cg02339682	chr6	56819432	-1.423	0.4497	0.00205	0.9	DST	8.87
cg03521737	chr1	181159001	-2.273	0.7184	0.00205	0.9		47.09
cg22378853	chr20	36148154	-2.133	0.674	0.00205	0.9	BLCAP	68.06
ch.7.3273335R	chr7	154752264	-0.9017	0.285	0.00205	0.9	PAXIP1	7.22
cg04577212	chr1	32179862	-1.4	0.4425	0.00206	0.9		20.36
cg04476070	chr16	88679600	3.08	0.9737	0.00206	0.9	ZC3H18	69.64
cg23763137	chr22	24823509	1.178	0.3725	0.00206	0.9	ADORA2A	8.21
cg22516137	chr17	80657589	-5.055	1.598	0.00206	0.9	RAB40B	72.95
cg02516288	chr1	155177783	-2.871	0.9077	0.00206	0.9	MTX1	23.64
cg23476937	chr19	8808334	-2.684	0.8487	0.00206	0.9	ACTL9	77.75
cg07895807	chr2	33372733	0.8282	0.2619	0.00207	0.9	LTBP1	92.97
cg09808864	chr6	138482336	-1.557	0.4924	0.00207	0.9	KIAA1244	17.42
cg09842331	chr7	27289552	-0.7579	0.2397	0.00207	0.9		8.19
cg03167883	chr8	49502967	1.762	0.5574	0.00207	0.9		79.35
cg01797450	chr6	168134760	-6.492	2.054	0.00207	0.9		43.34
cg00188055	chr6	32076079	-1.257	0.3978	0.00208	0.9	TNXB	9.38
cg14620221	chr11	124310939	-1.353	0.4281	0.00208	0.9	OR8B8	41.26
cg15555727	chr8	144692268	0.4034	0.1277	0.00209	0.9	PYCRL	2.24
cg07877559	chr5	11903299	-1.021	0.3232	0.00209	0.9	CTNND2	9.01
cg08250742	chr17	47651453	-2.164	0.6849	0.00209	0.9		77.62
cg22673001	chr6	32145552	-0.6088	0.1927	0.00209	0.9	RNF5P1	3.85
cg06517984	chr8	143407646	2.749	0.8703	0.00209	0.9	TSNARE1	82.68
cg02628202	chr14	93215207	-2.437	0.7716	0.00209	0.9	LGMN	18.82
cg17725472	chr1	203198757	2.141	0.678	0.00209	0.9	CHIT1	85.34
cg19225422	chr2	10971446	-2.088	0.6613	0.0021	0.9		63.73
cg10567744	chr10	130829670	2.128	0.6738	0.0021	0.9		56.75
cg05343689	chr11	75852437	1.102	0.3492	0.0021	0.9	UVRAG	92.14
cg19132477	chr3	8484313	-0.9283	0.2943	0.00212	0.9		91.31
cg17558973	chr5	37249223	-0.5465	0.1732	0.00212	0.9	C5orf42	3.75
cg22953267	chr6	30541653	1.514	0.48	0.00212	0.9	ABCF1	85.39
cg00424800	chr3	169755602	0.7172	0.2274	0.00212	0.9	GPR160	5.36
cg20442078	chr2	27531360	-3.617	1.147	0.00212	0.9	UCN	53.89
cg18044622	chr12	91348242	-1.053	0.3339	0.00212	0.9	C12orf12	91.17
cg25422895	chr8	28921948	0.827	0.2623	0.00212	0.9		89.23
cg05557834	chr12	110283481	-1.058	0.3354	0.00212	0.9		13.43
cg23586835	chr11	27463382	0.5726	0.1817	0.00213	0.9	LGR4	94.53
cg18212276	chr12	132102865	-2.228	0.7068	0.00213	0.9		25.26
cg12108730	chr16	69141258	-0.9064	0.2876	0.00214	0.9	HAS3	13.52
cg10185274	chr5	137368839	-0.429	0.1362	0.00214	0.9	FAM13B	3.79
cg26831042	chr19	18434038	-0.2126	0.06747	0.00214	0.9	LSM4	1.91
cg07895437	chr6	33282971	-4.509	1.431	0.00214	0.9	ZBTB22	32.75
cg17226286	chr12	130529673	-2.24	0.7111	0.00215	0.9		28.73
cg01802532	chr4	56475905	-2.606	0.8277	0.00215	0.9	NMU	33.99
cg04408858	chr1	177904004	1.843	0.5854	0.00216	0.9	SEC16B	84.82
cg25843866	chr6	168079818	-2.651	0.8423	0.00216	0.9		9.05
cg04163632	chr13	113830117	1.207	0.3836	0.00216	0.9		88.13
cg08358964	chr16	11367783	-1.437	0.4566	0.00217	0.9	PRM3	85.01
cg17001652	chr4	78432403	-1.857	0.5901	0.00217	0.9	CXCL13	87.68
cg16170157	chr10	98480746	-0.6509	0.2068	0.00217	0.9	PIK3AP1	5.35
cg11313765	chr22	42896459	-0.8493	0.2699	0.00217	0.9	SERHL	8.14
cg05062814	chr6	39083007	-1.224	0.3889	0.00217	0.9	C6orf64	22.99
cg07826058	chrX	21857614	-2.789	0.8865	0.00217	0.9	MBTPS2	32.01
cg07566286	chr11	45924191	-1.927	0.6125	0.00217	0.9	MAPK8IP1	75.96
cg13779567	chr1	233431268	-0.3668	0.1166	0.00217	0.9	PCNXL2	2.55
cg26632948	chr13	25711193	-2.589	0.8233	0.00218	0.9		35.79
cg17472823	chr11	46939616	-0.4373	0.1391	0.00218	0.9	LRP4	3.28
cg20265805	chr20	43029468	-1.879	0.5977	0.00219	0.9	HNF4A	52.18
cg21267551	chr1	147233743	-1.412	0.4491	0.00219	0.9	GJA5	89.4
cg19034038	chr12	45443996	-1.357	0.4316	0.00219	0.9	DBX2	12.34
cg19989581	chr15	27924256	-2.974	0.9462	0.00219	0.9		60.88
cg13871708	chr6	30921007	-1.374	0.437	0.00219	0.9	DPCR1	8.37
cg13272546	chr17	27313239	-1.354	0.4307	0.00219	0.9	SEZ6	15.62
cg05898333	chr20	62549385	1.744	0.5551	0.0022	0.9	MIR941-1	88.2
cg04935434	chr2	177024947	-0.7676	0.2443	0.0022	0.9		3.47
cg04914013	chr1	7763567	-2.591	0.8248	0.00221	0.9	CAMTA1	50.55
cg17620505	chr6	41524766	0.8684	0.2765	0.00221	0.9	FOXP4	92.15
cg17918558	chr1	46945595	-3.682	1.173	0.00222	0.9		29.2
cg11369071	chr6	26988148	-1.802	0.574	0.00222	0.9	LOC100270746	10.1
cg10777851	chr3	112051808	-0.9387	0.2991	0.00222	0.9	CD200	5.57
cg01192051	chr15	89879515	-2.202	0.7016	0.00222	0.9	POLG	82.57
cg17743381	chr1	39024825	-1.911	0.6088	0.00222	0.9		20.77
ch.14.955325R	chr14	69350231	-0.8998	0.2867	0.00223	0.9	ACTN1	14.99
cg00419159	chr10	134623042	-1.943	0.6193	0.00223	0.9		79.49
cg18361425	chr2	238795355	-1.236	0.3939	0.00223	0.9	RAMP1	92.59
cg05580441	chr17	78878844	1.027	0.3274	0.00223	0.9	RPTOR	90.34
cg08390209	chr9	22005563	-0.9576	0.3053	0.00224	0.9	CDKN2BAS	5.83
cg19817767	chr12	117147165	-1.498	0.4776	0.00224	0.9		19.87
cg00644554	chr12	113531465	-3.45	1.1	0.00224	0.9	DTX1	59.66
cg17421072	chr12	93963555	-0.6851	0.2184	0.00224	0.9	SOCS2	5.23
cg08175271	chr2	10091661	-0.4577	0.146	0.00225	0.9	GRHL1	3.6
cg20417869	chr20	61785868	-1.977	0.6307	0.00225	0.9		53.88
cg02008416	chr1	55445880	-4.287	1.367	0.00225	0.9	TMEM61	71.84
cg03306972	chr3	196668498	2.127	0.6787	0.00225	0.9	NCBP2	11.82
cg22695117	chr1	168356537	-3.443	1.099	0.00226	0.9		26.12
cg09689073	chr2	68694683	-1.33	0.4244	0.00226	0.9	APLF	8.96
cg11373252	chr2	219938304	-1.98	0.632	0.00226	0.9		34.68
cg17655346	chr3	54892742	-0.8771	0.2799	0.00226	0.9	CACNA2D3	93.32
cg27579609	chr1	20003062	-1.034	0.3301	0.00226	0.9	HTR6	6.74
cg07794885	chr16	88703611	-4.391	1.402	0.00226	0.9	IL17C	62.06
cg25202302	chr1	91305655	-1.553	0.4958	0.00227	0.9		9.9
cg09614276	chr2	28975489	0.3341	0.1067	0.00228	0.9	PPP1CB	3.1
cg04240553	chr16	67188614	-2.387	0.7625	0.00228	0.9	TRADD	43.17
cg21913974	chr11	105948098	-0.2091	0.0668	0.00228	0.9	KBTBD3	2.14
cg15064086	chr6	1075978	-3.086	0.986	0.00229	0.9	LOC285768	36.67
cg10627262	chr19	17830147	-0.2543	0.08126	0.00229	0.9	MAP1S	2.35
cg07237996	chr7	97882137	-1.473	0.4708	0.00229	0.9	TECPR1	10.69
cg10468070	chr1	26551518	-1.695	0.5417	0.00229	0.9		32.03
cg25202269	chr1	7022135	-1.262	0.4034	0.0023	0.9	CAMTA1	18.93
cg00935351	chr16	68770613	2.663	0.8514	0.0023	0.9	CDH1	77.4
cg02173484	chr1	147245168	-1.761	0.563	0.0023	0.9	GJA5	25.13
cg00921309	chr8	48091487	-5.176	1.655	0.0023	0.9		52.59
cg12122464	chr19	10120092	-0.7122	0.2278	0.00231	0.9	COL5A3	5.17
cg13149662	chr12	122017211	-0.2949	0.0943	0.00231	0.9	KDM2B	2.6
cg19480385	chr7	47078738	-2.634	0.8425	0.00231	0.9		51.87
cg09563216	chr1	150255241	-3.037	0.9713	0.00231	0.9	C1orf51	12.66
cg05726274	chr16	65783443	-2.54	0.8126	0.00231	0.9		29.38
cg06166306	chr10	120937809	-0.5987	0.1916	0.00232	0.9	PRDX3	5.05
cg17014757	chr1	203156097	-10.55	3.376	0.00232	0.9	CHI3L1	43.03
cg16968985	chr17	27313254	-2.687	0.8601	0.00232	0.9	SEZ6	27.1
cg09099830	chr16	30485485	-2.696	0.8635	0.00234	0.9	ITGAL	55.58
cg19041676	chr11	62373437	1.184	0.3792	0.00234	0.9	EML3	90.44
cg03925157	chr20	17549955	-1.357	0.4348	0.00234	0.9	DSTN	13.27
cg08052428	chr9	135996421	2.043	0.6543	0.00234	0.9	RALGDS	5.58
cg20880499	chr6	32815091	1.469	0.4707	0.00234	0.9	TAP1	85.48
cg01178451	chr18	74962216	-0.6497	0.2082	0.00235	0.9	GALR1	3.67
cg07068187	chr22	25349743	-1.593	0.5104	0.00235	0.9		31.01
cg07247810	chr1	220684758	-1.641	0.5259	0.00235	0.9		88.3
cg14528441	chr9	40792150	-0.2644	0.08472	0.00235	0.9	ZNF658	2.2
cg16151651	chr2	1609119	-5.487	1.758	0.00235	0.9		50.99
cg16935039	chr6	1607507	-1.837	0.5886	0.00235	0.9		28.11
cg23782952	chr21	44496158	-0.8415	0.2697	0.00235	0.9	CBS	5.25
ch.11.2015773F	chr11	96664361	-0.7489	0.24	0.00235	0.9		6.16
cg10256477	chr12	49934029	-2.641	0.8465	0.00236	0.9	KCNH3	48.85
cg18800681	chr5	1814073	1.203	0.3858	0.00236	0.9	NDUFS6	84.15
cg07726953	chr15	89313182	-0.9936	0.3185	0.00236	0.9		8.56
cg17014785	chr1	173639135	-2.334	0.7481	0.00236	0.9	ANKRD45	14.72
cg26668490	chr17	35291021	-0.9026	0.2894	0.00236	0.9		11.52
cg20236513	chr12	109162748	-0.3525	0.113	0.00236	0.9		2.92
cg16449051	chr2	86790087	-0.3235	0.1037	0.00237	0.9	VPS24	2.92
cg23009263	chr14	100631741	-2.626	0.8421	0.00237	0.9		76.22
cg01511647	chr14	81901907	-0.7366	0.2362	0.00237	0.9		6.61
cg06155641	chr9	138531512	1.726	0.5538	0.00237	0.9	GLT6D1	86.51
cg23322172	chr10	104233407	-3.46	1.11	0.00238	0.9	TMEM180	51.65
cg02745784	chr2	178970574	13.15	4.218	0.00238	0.9	PDE11A	75.1
cg17310215	chr5	308494	1.009	0.3237	0.00238	0.9	AHRR	91.35
cg03763616	chr19	50921997	-1.867	0.5992	0.00238	0.9	SPIB	22.03
cg25500444	chr11	86086101	-1.829	0.5868	0.00238	0.9	CCDC81	16.8
cg01972751	chr6	137814728	-0.9204	0.2954	0.00238	0.9	OLIG3	5.34
cg11104510	chr7	14029514	-0.6502	0.2087	0.00239	0.9	ETV1	4.68
cg09229893	chr14	54423811	-1.821	0.5846	0.00239	0.9	BMP4	18.27
cg24617612	chr8	49043544	-3.317	1.065	0.00239	0.9		81.4
cg16875864	chr3	16441008	-1.635	0.5249	0.0024	0.9	RFTN1	89.62
cg05118916	chr1	55505063	-1.849	0.5937	0.0024	0.9	PCSK9	26.32
cg26228859	chr15	40802888	-2.508	0.8057	0.00241	0.9		74.97
cg13936271	chr7	119261	-2.323	0.7462	0.00241	0.9		10.68
cg22161706	chr7	33457940	-1.091	0.3508	0.00242	0.9	BBS9	90.53
cg16720944	chr16	89105062	-1.6	0.5142	0.00242	0.9		33.11
cg02666302	chr5	180469248	-2.055	0.6608	0.00243	0.9	BTNL9	42.48
cg25593729	chr12	122150344	0.7472	0.2402	0.00243	0.9	TMEM120B	3.71
cg00177431	chr20	56272862	-1.054	0.3389	0.00243	0.9	PMEPA1	91.18
cg01390950	chr6	34117273	-2.363	0.76	0.00244	0.9		32.83
cg17080893	chr8	82192535	-0.7788	0.2505	0.00244	0.9	FABP5	5.23
cg03142697	chr21	36258497	-4.038	1.299	0.00245	0.9	RUNX1	11.96
cg24156331	chr14	93430253	-3.246	1.044	0.00245	0.9	ITPK1	73.54
cg11821865	chr11	2308511	-3.358	1.081	0.00245	0.9		18.47
cg10550074	chr6	36304794	-3.608	1.162	0.00246	0.9	C6orf222	72.2
cg15240455	chr2	162480821	-1.57	0.5057	0.00246	0.9	SLC4A10	8.07
cg27436286	chr15	65670863	-1.823	0.5869	0.00246	0.9	IGDCC3	15.76
cg00291351	chr4	163085235	-0.399	0.1285	0.00247	0.9	FSTL5	3.23
cg04102325	chr16	51147623	-1.425	0.459	0.00247	0.9		13.52
cg00055555	chr10	29011001	-1.484	0.4779	0.00247	0.9		12.38
cg02111705	chr5	43065244	-2.073	0.6678	0.00247	0.9		11.67
cg21305471	chr19	58239222	-0.4893	0.1576	0.00248	0.9	ZNF671	2.93
cg16075139	chr11	2406923	-3.133	1.01	0.00249	0.9	CD81	75.92
cg15591578	chr19	51219167	-0.7629	0.2459	0.00249	0.9	SHANK1	94.23
cg00906976	chr1	231664136	-0.2728	0.08794	0.00249	0.9	TSNAX-DISC1	2.67
cg03243023	chr10	22609994	-0.3616	0.1166	0.00249	0.9	BMI1	2.91
cg23941434	chr5	147162161	-0.4524	0.1459	0.0025	0.9	JAKMIP2	4.62
cg10623389	chr1	16679388	-1.326	0.4276	0.0025	0.9	FBXO42	10.95
cg16730908	chr18	43652592	-1.897	0.6118	0.0025	0.9	PSTPIP2	33.22
cg16310192	chr12	11966066	-5.322	1.716	0.0025	0.9	ETV6	9.89
cg07091016	chr1	36174005	-0.5917	0.1908	0.0025	0.9		4.99
cg17832277	chr13	103249000	0.8251	0.2662	0.00251	0.9	TPP2	3.92
cg12894984	chr17	37823631	-2.196	0.7084	0.00251	0.9	PNMT	59.51
cg14377703	chr17	19647973	-0.9653	0.3115	0.00252	0.9	ALDH3A1	7.44
cg11217960	chr12	208693	-3.336	1.077	0.00252	0.9	IQSEC3	82.48
cg07387309	chr12	1714851	-0.9095	0.2935	0.00252	0.9		7.22
cg03558408	chr5	134181967	-0.6184	0.1996	0.00252	0.9	C5orf24	4.78
cg11800844	chr5	143469185	-3.651	1.178	0.00252	0.9		49.34
cg07036918	chr11	9113179	-0.482	0.1556	0.00252	0.9	SCUBE2	2.94
cg17462417	chr1	31528165	0.9604	0.31	0.00252	0.9	PUM1	91.97
cg19308132	chr8	103137173	-1.276	0.412	0.00252	0.9	NCALD	10.18
cg01160557	chr20	44651777	-1.426	0.4602	0.00252	0.9	SLC12A5	9.85
cg08197943	chr17	67323709	-0.4039	0.1304	0.00253	0.9	ABCA5	3.41
cg03644587	chr6	32071499	-2.538	0.8193	0.00253	0.9	TNXB	79.18
cg14286274	chr1	211555998	-0.2615	0.08445	0.00253	0.9	C1orf97	2.09
cg09616647	chr3	183959171	-2.968	0.9584	0.00253	0.9	VWA5B2	50.83
cg13612524	chr8	37593879	-0.1748	0.05646	0.00253	0.9	ERLIN2	2.09
cg06662140	chr1	18809297	-3.438	1.11	0.00253	0.9	KLHDC7A	93.59
cg06024295	chr10	101841416	-0.8807	0.2844	0.00253	0.9	CPN1	93.24
cg07078532	chr17	78194205	-0.8062	0.2604	0.00254	0.9	SLC26A11	7.25
cg06780601	chrX	51079689	-3.615	1.168	0.00254	0.9	NUDT10	44.59
cg25067245	chr6	83448653	-3.538	1.143	0.00254	0.9		55.69
cg05247640	chr17	8067776	-0.4749	0.1534	0.00255	0.9	VAMP2	4.84
cg08768852	chr3	69591633	-1.198	0.3871	0.00255	0.9		7.25
cg26505478	chrX	119695213	1.243	0.4018	0.00255	0.9	CUL4B	29.01
cg04931939	chrX	15693595	-1.348	0.4357	0.00256	0.9	CA5BP	7.97
cg01730585	chr16	89593993	1.367	0.4419	0.00256	0.9	SPG7	87.22
cg27643919	chr7	38217582	-0.8442	0.2729	0.00256	0.9	STARD3NL	7.56
cg10598551	chr11	133680429	-1.457	0.4711	0.00256	0.9		14.84
cg12685200	chr14	93214923	-0.426	0.1377	0.00256	0.9	LGMN	2.55
cg15298173	chr15	29903900	1.826	0.5904	0.00256	0.9		62.1
cg10116431	chr3	143690928	-0.6187	0.2001	0.00257	0.9	C3orf58	4
cg22138302	chr11	119019412	-2.155	0.6971	0.00257	0.9	ABCG4	45.7
cg16658618	chr12	102036309	-1.578	0.5105	0.00257	0.9	MYBPC1	18.11
cg01256139	chr2	161228737	-4.32	1.398	0.00258	0.9	RBMS1	42.3
cg10919177	chr3	44519663	1.339	0.4331	0.00258	0.9	ZNF445	62.76
cg07102210	chr14	21101750	-2.026	0.6555	0.00258	0.9		13.04
cg10562781	chr6	36165204	-0.5783	0.1871	0.00258	0.9	BRPF3	5.64
cg20206377	chr11	2323272	-0.7823	0.2532	0.00258	0.9	TSPAN32	7.61
cg01831166	chr2	198570100	-1.493	0.4831	0.00259	0.9	MARS2	12
cg06813515	chr6	165722651	-1.206	0.3903	0.00259	0.9	C6orf118	12.03
cg01996292	chr20	42087234	-0.5687	0.1841	0.00259	0.9	SFRS6	4.9
cg24315860	chr7	105029492	-0.3182	0.103	0.0026	0.9	SRPK2	2.22
cg14906690	chr10	76573506	-3.085	0.9989	0.0026	0.9		70.28
cg24950336	chr3	113464879	1.868	0.605	0.0026	0.9	ATP6V1A	9.66
cg20332725	chr7	99149415	-0.5697	0.1845	0.0026	0.9	C7orf38	5.69
cg24996979	chr14	74223355	-1.337	0.4331	0.0026	0.9	C14orf43	21.18
cg08524514	chr10	50969659	-1.345	0.4357	0.00261	0.9	OGDHL	26.17
cg06743844	chr2	38978683	-0.6236	0.202	0.00261	0.9	SFRS7	3.73
cg10096378	chr22	40391617	-2.265	0.7339	0.00261	0.9	FAM83F	41.2
cg23484599	chr11	31831137	-2.794	0.9051	0.00261	0.9	PAX6	38.46
cg13710308	chr7	158854763	-2.148	0.6958	0.00261	0.9	VIPR2	93.22
cg15035273	chr12	56727511	-0.5481	0.1776	0.00261	0.9	PAN2	4.68
cg22766145	chr8	65492528	-0.9243	0.2995	0.00262	0.9	BHLHE22	8.08
cg14184794	chr10	39023095	-1.573	0.5097	0.00262	0.9		89.73
cg14654171	chr9	130151001	0.5919	0.1918	0.00262	0.9	GARNL3	5.18
cg15448076	chr12	4380872	-1.555	0.504	0.00262	0.9		8.45
cg15197065	chr5	78985562	-5.914	1.918	0.00263	0.9	CMYA5	32.57
cg03969696	chr1	150229580	-0.563	0.1826	0.00263	0.9	CA14	5.36
cg01838971	chr11	45825448	-2.023	0.6562	0.00264	0.9	SLC35C1	41.7
cg02657441	chr20	31830434	-1.907	0.6185	0.00264	0.9	PLUNC	85.63
cg03353124	chr18	5894801	-1.001	0.3247	0.00264	0.9		9.6
cg27182210	chr17	56065824	-0.3823	0.124	0.00264	0.9	VEZF1	3
cg01454951	chr3	71730677	-1.34	0.4346	0.00265	0.9	EIF4E3	14.95
cg12317601	chr10	119301760	-0.6527	0.2118	0.00265	0.9	EMX2	5.75
cg13485756	chr13	48877696	-0.7969	0.2586	0.00265	0.9	RB1	6.02
cg06336613	chr15	77223807	-0.2592	0.08411	0.00265	0.9	RCN2	1.96
cg17098829	chr15	71056133	-1.106	0.3588	0.00265	0.9	UACA	11.07
cg27561350	chr15	55583094	1.357	0.4403	0.00265	0.9	RAB27A	82.29
cg07756105	chr16	86531820	-1.035	0.3358	0.00265	0.9		8.02
cg13744411	chr9	130893752	-1.112	0.3608	0.00265	0.9		88.95
cg14120049	chr19	36246408	-6.518	2.115	0.00266	0.9	HSPB6	32.44
cg04248157	chr5	169930938	-0.9015	0.2927	0.00267	0.9	KCNIP1	4.32
cg05529152	chr12	52414843	-1.163	0.3776	0.00267	0.9		11.73
cg16274476	chr20	55588962	-1.261	0.4095	0.00267	0.9		8.72
cg20976526	chr8	101118021	-2.07	0.6722	0.00267	0.9	RGS22	38.21
cg20825022	chr2	124920645	1.766	0.5735	0.00267	0.9	CNTNAP5	82.4
cg10397082	chr2	1609832	-3.182	1.034	0.00268	0.9		44.77
cg01840803	chr14	95624345	-1.101	0.3578	0.00269	0.9	FLJ45244	9.16
cg10652956	chr10	44144380	-1.208	0.3927	0.00269	0.9	ZNF32	19.86
cg04457792	chr10	102473207	-1.486	0.483	0.00269	0.9		23.07
cg27585376	chr7	74021333	-1.645	0.5348	0.00269	0.9		38.4
cg26266099	chr1	33391638	-1.454	0.4727	0.0027	0.9		9.74
cg23340514	chr21	39870704	-0.6277	0.2041	0.0027	0.9	ERG	4.72
cg23484087	chr19	58459097	-1.474	0.4791	0.0027	0.9	ZNF256	16.46
cg18078958	chr14	88630771	-1.324	0.4305	0.0027	0.9		89.29
cg13245228	chr8	143537415	-4.091	1.33	0.0027	0.9		64.4
cg24541426	chr2	177029459	-0.5424	0.1764	0.0027	0.9	HOXD3	3.45
cg20171297	chr12	81101474	-3.607	1.173	0.00271	0.9	MYF6	46.78
cg04595983	chr4	156298166	0.4271	0.1389	0.00272	0.9	MAP9	4.09
cg04937416	chr7	157479272	-0.4596	0.1495	0.00272	0.9	PTPRN2	4.08
cg00445523	chr3	50560456	-1.088	0.354	0.00272	0.9		89.68
cg05127450	chr1	165321224	-1.15	0.3741	0.00272	0.9	LMX1A	13.45
cg09652807	chr17	2652918	-0.9577	0.3116	0.00272	0.9	MIR1253	4.68
cg26671749	chr5	150839364	-0.9313	0.303	0.00272	0.9	SLC36A1	92.59
cg09172260	chr1	1536101	-2.401	0.7811	0.00272	0.9		63.77
cg02982160	chr12	120971999	-0.352	0.1146	0.00273	0.9	RNF10	3.44
cg19108771	chr6	32076337	-3.136	1.021	0.00273	0.9	TNXB	39.33
cg04102163	chr4	41881185	-2.08	0.677	0.00273	0.9		17.33
cg03457195	chr2	162284206	-2.081	0.6775	0.00273	0.9		18.79
cg13365340	chr6	33245342	-0.7303	0.2378	0.00273	0.9	B3GALT4	6.28
cg06015525	chr12	57872123	2.014	0.6555	0.00273	0.9	ARHGAP9	25.15
cg26948907	chr16	86602471	-1.955	0.6366	0.00273	0.9	FOXC2	16.92
cg15021439	chr2	220416871	-0.8648	0.2816	0.00274	0.9	OBSL1	7.3
cg24579604	chr10	1827839	-2.306	0.7507	0.00274	0.9		79.15
cg24519459	chr19	12868839	-1.971	0.6417	0.00274	0.9	BEST2	18.69
cg24527194	chr19	14073463	-1.384	0.4508	0.00274	0.9	RFX1	42.55
cg16599136	chr19	49561594	-1.736	0.5652	0.00274	0.9		22.49
cg08116462	chr11	31823141	-1.063	0.3461	0.00275	0.9	PAX6	8.19
cg04920630	chr3	127772689	1.791	0.5834	0.00275	0.9	SEC61A1	70.21
cg08073153	chr6	33754833	1.807	0.5886	0.00275	0.9	LEMD2	85.62
cg13758659	chr2	20424975	-0.4889	0.1593	0.00275	0.9	SDC1	4.04
cg01969023	chr15	25339012	-1.485	0.4837	0.00275	0.9	SNORD116-24	86.73
cg11901715	chr20	18794246	1.541	0.5021	0.00276	0.9	C20orf79	76.65
cg20873046	chr1	44115663	-0.46	0.1499	0.00276	0.9	KDM4A	3.74
cg25274008	chr1	33648648	-1.328	0.4329	0.00276	0.9	TRIM62	89
cg01794501	chr1	161229027	-1.288	0.4196	0.00276	0.9	PCP4L1	34.35
cg19005438	chr15	60295158	-3.04	0.9908	0.00276	0.9	FOXB1	20.14
cg06417962	chr11	507970	-3.15	1.026	0.00276	0.9	RNH1	67.69
cg22237200	chr17	7555298	-0.2246	0.07321	0.00276	0.9	ATP1B2	2.42
cg09639133	chr5	146831209	-2.525	0.8233	0.00277	0.9	DPYSL3	82.87
cg24324354	chr12	58004248	-1.179	0.3843	0.00277	0.9	GEFT	8.21
cg06665109	chr19	54369436	-0.4606	0.1501	0.00277	0.9	MYADM	4.73
cg22837289	chr12	2921745	-0.462	0.1506	0.00277	0.9	ITFG2	4.04
cg16656979	chr15	37403242	-0.5119	0.1669	0.00277	0.9		4.15
cg05673214	chr16	743476	-2.694	0.8785	0.00278	0.9	FBXL16	67.59
cg19071627	chr7	98923091	-0.7108	0.2318	0.00278	0.9	ARPC1A	7.52
cg14577406	chr9	14317154	1.57	0.5121	0.00278	0.9		83.22
cg06567722	chr13	113834331	1.922	0.6267	0.00278	0.9	PCID2	95.74
cg22669120	chr12	5024586	-1.487	0.4849	0.00278	0.9	KCNA1	85.08
cg04522984	chr4	114238277	-2.571	0.8384	0.00278	0.9	ANK2	59.31
cg13575217	chr5	139081079	-0.5963	0.1945	0.00279	0.9		5.33
cg09884635	chr5	132084068	-3.206	1.046	0.00279	0.9	CCNI2	50.03
cg12976380	chrX	139846499	-2.359	0.7698	0.00279	0.9		27.81
cg03739470	chr8	144746992	-1.826	0.5959	0.00279	0.9		56.04
cg18101118	chr3	45017337	-2.48	0.8095	0.0028	0.9	EXOSC7	14.47
cg04645189	chr17	42977486	-0.9966	0.3253	0.0028	0.9	EFTUD2	8.72
cg03164238	chr19	54494652	-0.7596	0.248	0.0028	0.9	CACNG6	5.1
cg23514110	chr19	860943	-0.4705	0.1536	0.00281	0.9	CFD	2.93
cg18474153	chr19	3984323	1.949	0.6364	0.00281	0.9	EEF2	79.99
cg05734675	chr10	537033	-1.536	0.5017	0.00281	0.9	DIP2C	15.19
cg12766736	chr11	32460656	-1.559	0.5093	0.00281	0.9	WIT1	15.62
cg10120112	chr2	85132396	-0.1703	0.05562	0.00282	0.9	TMSB10	1.73
cg03836455	chr10	80684576	-2.414	0.7887	0.00282	0.9		85.67
cg14942495	chr10	90595470	0.6313	0.2063	0.00283	0.9	ANKRD22	5.19
cg23344395	chr3	192634002	-2.255	0.7369	0.00283	0.9	C3orf59	42.38
cg15726700	chr3	196370254	-1.102	0.36	0.00283	0.9	LRRC33	12.39
cg02321192	chr2	241508108	-1.146	0.3744	0.00283	0.9	RNPEPL1	7.72
cg14041094	chr14	89148974	-1.343	0.4391	0.00284	0.9	EML5	87.44
cg18205770	chr5	87439353	-1.125	0.3678	0.00284	0.9		9.89
cg10789018	chr19	2096819	-0.2435	0.0796	0.00284	0.9	C19orf36	2.1
cg16187340	chr5	134527362	-1.793	0.5863	0.00285	0.9		26.72
cg14923370	chr10	134622540	-3.424	1.12	0.00285	0.9		77.17
cg11999255	chr2	18058717	-1.646	0.5382	0.00285	0.9	KCNS3	16.51
cg07427642	chr5	177944298	2.723	0.8906	0.00285	0.9	COL23A1	72.64
cg10587449	chr17	2654874	-3.017	0.9869	0.00286	0.9		56.33
cg16201061	chr14	102358090	1.259	0.4118	0.00286	0.9	PPP2R5C	88.7
cg23719157	chr15	74501584	-3.952	1.293	0.00286	0.9	STRA6	56.59
cg04130507	chr1	182030753	-1.708	0.5587	0.00286	0.9	ZNF648	23.06
cg09938443	chr16	85019868	1.301	0.4256	0.00287	0.9	ZDHHC7	89.5
cg27610486	chr10	135050842	-0.4145	0.1356	0.00287	0.9	VENTX	2.92
cg16530177	chr6	6320324	-2.694	0.8817	0.00287	0.9	F13A1	5.89
cg03147838	chr1	32226935	-1.199	0.3923	0.00287	0.9	BAI2	14.95
cg11355319	chr5	89825117	0.6892	0.2255	0.00287	0.9	LYSMD3	2.56
cg19569526	chr5	155754265	-3.025	0.9903	0.00288	0.9	SGCD	75.02
cg09808343	chr1	150266643	-0.8513	0.2787	0.00288	0.9	MRPS21	7.2
cg14874516	chr18	5630951	-2.945	0.9642	0.00288	0.9		17.84
cg18182148	chr1	92952533	-2.467	0.8078	0.00288	0.9	GFI1	9.98
cg08481354	chr11	33824272	-0.5536	0.1813	0.00288	0.9		4.98
cg27665188	chr6	168168453	-1.988	0.651	0.00289	0.9		77.25
cg10674793	chr3	183872704	-1.978	0.6478	0.00289	0.9	DVL3	63.9
cg02399371	chr17	79306875	-3.358	1.1	0.00289	0.9		46.35
cg24093763	chr4	11431253	-0.8222	0.2693	0.00289	0.9	HS3ST1	6.75
cg03077453	chr19	52900914	-1.097	0.3592	0.00289	0.9	ZNF528	7.69
cg19020398	chr5	156886415	-3.931	1.288	0.0029	0.9	NIPAL4	65.57
cg08356445	chr12	67461558	-2.282	0.7474	0.0029	0.9		32.68
cg18117347	chr19	51196754	-1.843	0.6037	0.0029	0.9	SHANK1	14.56
cg08884539	chr12	3361725	0.9582	0.314	0.0029	0.9	TSPAN9	69.07
cg22975147	chr17	8021903	0.5142	0.1685	0.00291	0.9	ALOXE3	3.08
cg23256343	chr15	30163825	-4.866	1.595	0.00291	0.9		64.21
cg26316946	chr6	101846967	-0.8982	0.2944	0.00291	0.9	GRIK2	7.05
cg13692416	chr10	426200	1.637	0.5365	0.00291	0.9	DIP2C	75.93
cg04833845	chr19	44286076	0.7743	0.2538	0.00292	0.9	KCNN4	93.5
cg10573932	chr20	17549697	-2.134	0.6998	0.00292	0.9	DSTN	22.6
cg03923934	chr11	133402230	-0.636	0.2086	0.00292	0.9	OPCML	8.15
cg17894088	chr8	136470817	-3.175	1.041	0.00293	0.9	KHDRBS3	44.4
cg02367708	chr2	136873789	1.349	0.4425	0.00293	0.9	CXCR4	9.33
cg13934106	chr7	127228839	-0.2898	0.09503	0.00293	0.9	ARF5	2.71
cg07160793	chr2	382090	-3.583	1.175	0.00294	0.9		63.36
cg02091951	chr20	33410342	0.8583	0.2816	0.00294	0.9	NCOA6	91.55
cg00088033	chr17	35969707	0.6695	0.2197	0.00294	0.9	SYNRG	3.7
cg26236235	chr2	10584541	0.8164	0.2679	0.00294	0.9	ODC1	92.47
cg12165546	chr8	23566799	-0.698	0.229	0.00294	0.9		5.76
cg03716852	chr19	49669281	-6.589	2.162	0.00294	0.9	TRPM4	50.19
cg27223047	chr5	127874825	-1.187	0.3896	0.00295	0.9	FBN2	8.11
cg20839041	chr3	169482714	-0.3475	0.114	0.00295	0.9	TERC	3.68
cg15193228	chr22	30855332	-2.017	0.6621	0.00295	0.9	SEC14L3	48.36
cg10136560	chr4	140737518	-3.67	1.205	0.00295	0.9	MAML3	61.89
cg03399598	chr4	174091002	1.933	0.6345	0.00296	0.9	GALNT7	5.56
cg03378876	chr20	36889157	-0.3345	0.1098	0.00296	0.9	KIAA1755	2.89
cg00971364	chr3	29322823	-0.3746	0.123	0.00296	0.9	RBMS3	3.41
cg05923197	chr14	54418804	-4.804	1.577	0.00296	0.9	BMP4	76.22
cg08043233	chr14	81687124	-0.5269	0.173	0.00297	0.9	GTF2A1	3.69
cg02104434	chr1	247694406	-6.315	2.074	0.00297	0.9	LOC148824	76.93
cg01786994	chr15	78556945	-0.343	0.1127	0.00297	0.9	DNAJA4	2.74
cg08977390	chr6	30139594	-0.9248	0.3038	0.00297	0.9	TRIM15	9.17
cg09452312	chr16	79101802	-1.527	0.5016	0.00297	0.9	WWOX	85.97
cg18943588	chr10	7517833	-5.373	1.765	0.00297	0.9		58.23
cg25016544	chr5	72511412	-1.988	0.6532	0.00298	0.9		15.15
cg18736141	chr17	6945510	-1.54	0.506	0.00298	0.9	SLC16A11	8.49
cg27582235	chr19	8642301	-0.5701	0.1874	0.00299	0.9	MYO1F	6.95
cg26988283	chr10	43187321	1.164	0.3827	0.00299	0.9		88.43
cg03238516	chr7	1195630	0.9472	0.3114	0.00299	0.9	ZFAND2A	91.41
cg15470298	chr21	46825222	-5.297	1.741	0.00299	0.9	COL18A1	14.21
cg08033901	chr1	247331870	-1.312	0.4313	0.00299	0.9	ZNF124	89.57
cg23527621	chr3	183977549	-1.485	0.4881	0.00299	0.9	ECE2	29.86
cg01439366	chr20	388553	-0.5295	0.1741	0.003	0.9	RBCK1	4.38
cg12632573	chr2	127783243	-0.7616	0.2504	0.003	0.9		4.01
cg15323084	chr1	1556707	1.783	0.5862	0.003	0.9	MIB2	84.52
cg00851377	chr7	112726089	-5.337	1.755	0.003	0.9	GPR85	30.1
cg13844463	chr11	35436672	-2.295	0.7545	0.003	0.9	SLC1A2	53.89
cg13499468	chr1	23494459	-1.73	0.569	0.003	0.9	LUZP1	9
cg03717239	chr8	145574318	-2.316	0.7617	0.003	0.9		42.3
cg05076730	chr8	129060815	-2.204	0.7249	0.00301	0.9	MIR1207	44.15
cg07109046	chr13	41204388	-4.419	1.453	0.00301	0.9	FOXO1	40.9
cg25465406	chr17	7906098	-0.9902	0.3258	0.00302	0.9	GUCY2D	8.34
cg03672602	chr19	19754555	0.6775	0.2229	0.00302	0.9	GMIP	3.47
cg05746024	chr1	154540074	-2.349	0.773	0.00302	0.9	CHRNB2	20.95
cg23116589	chrX	100805503	-1.689	0.5559	0.00302	0.9	ARMCX1	11.07
cg20390711	chr6	127796683	-5.04	1.659	0.00302	0.9	C6orf174	76.35
cg07644125	chr16	757149	-3.343	1.1	0.00302	0.9	FBXL16	49.68
cg23090603	chr17	855187	-0.6069	0.1997	0.00302	0.9	NXN	7.55
cg08126603	chr12	96641035	1.096	0.3608	0.00302	0.9	ELK3	90.91
cg14964403	chr8	145149739	-0.8959	0.2949	0.00302	0.9	CYC1	5.15
cg12851792	chr11	120224074	1.192	0.3924	0.00303	0.9	ARHGEF12	89.49
cg16429505	chr7	100488398	-1.03	0.3391	0.00303	0.9	UFSP1	8.27
cg09190325	chr6	26539014	-0.5523	0.1818	0.00303	0.9	HMGN4	3.9
cg21595503	chr8	95653325	-0.5552	0.1827	0.00303	0.9	ESRP1	5.07
cg00211630	chr11	74022875	-1.677	0.5521	0.00303	0.9	P4HA3	21.8
cg07680195	chr19	17622109	-2.543	0.8372	0.00304	0.9	PGLS	31.13
cg02366575	chr1	91966307	-0.4728	0.1557	0.00304	0.9	CDC7	3.26
cg14313315	chr12	114852856	-1.92	0.6323	0.00304	0.9		32.09
cg21172910	chr5	138147479	1.468	0.4835	0.00304	0.9	CTNNA1	88.71
cg19638175	chr1	55445834	-1.598	0.5262	0.00304	0.9	TMEM61	37.44
cg14408447	chr9	135118406	-3.136	1.033	0.00304	0.9		43.29
cg07159961	chr8	97171332	-1.178	0.3883	0.00306	0.9	GDF6	10.28
cg18107425	chr15	90319432	-2.205	0.7264	0.00306	0.9	MESP2	39.25
cg08942016	chr1	222721405	-1.802	0.5938	0.00306	0.9	HHIPL2	44.74
cg06960941	chr9	127239156	-1.193	0.3932	0.00307	0.9	GPR144	88.51
cg24014536	chr3	23847295	-0.5829	0.1922	0.00308	0.9	UBE2E1	6.77
cg18420266	chr19	19174767	-0.7202	0.2375	0.00308	0.9	SLC25A42	5.82
cg26446928	chr12	7315565	-1.553	0.5122	0.00309	0.9		10.08
cg11525834	chr7	73153318	-2.143	0.7071	0.00309	0.9	ABHD11	12.12
cg08910558	chr15	75471194	-0.5651	0.1865	0.00309	0.9		4.87
cg02084046	chr5	139027359	-0.6567	0.2167	0.0031	0.9	CXXC5	5.07
cg23287902	chr2	97405364	0.5043	0.1665	0.00311	0.9	LMAN2L	4.45
cg09433588	chr8	21899862	-2.224	0.7341	0.00311	0.9	FGF17	19.39
cg12774129	chr10	31892028	-2.914	0.9619	0.00311	0.9		28.02
cg05230567	chr19	49575079	-2.413	0.7968	0.00312	0.9	KCNA7	14.63
cg14470448	chr9	132099291	-0.2963	0.09784	0.00312	0.9		3
cg05626764	chr15	26095764	-0.2968	0.09801	0.00312	0.9	ATP10A	1.96
cg08497530	chr16	82660434	-0.5298	0.175	0.00312	0.9	CDH13	3.25
cg06681434	chr12	108617683	-2.398	0.792	0.00312	0.9	WSCD2	29.62
cg04686412	chr5	139175658	-0.7782	0.257	0.00312	0.9	PSD2	4.94
cg26685515	chr1	181394054	-2.521	0.8328	0.00313	0.9		21.2
cg08358943	chr17	44889584	-2.249	0.7429	0.00313	0.9	WNT3	50.05
cg18486707	chr6	33175225	-1.852	0.6119	0.00313	0.9	RING1	27.99
cg08558967	chr5	79378215	1.196	0.3951	0.00314	0.9	THBS4	91.26
cg01471713	chr1	220864279	-1.632	0.5393	0.00314	0.9	C1orf115	27.01
cg21129531	chr7	127670703	-2.394	0.7915	0.00315	0.9	LRRC4	74.82
cg05556461	chr5	71018061	-2.42	0.8003	0.00316	0.9		78.2
cg19392007	chr17	7201176	2.922	0.966	0.00316	0.9		63.56
cg17088814	chr2	12856702	-0.524	0.1733	0.00316	0.9	TRIB2	2.77
cg04170623	chr19	59071414	1.942	0.642	0.00316	0.9	UBE2M	88.55
cg05303132	chr1	2984631	-1.104	0.3652	0.00316	0.9	FLJ42875	5.91
cg13891220	chr4	111549953	-1.514	0.5007	0.00316	0.9	PITX2	15.23
cg03162092	chr20	45180310	1.314	0.4345	0.00317	0.9	C20orf123	85.05
cg12482253	chr5	177030568	-0.9681	0.3203	0.00317	0.9	B4GALT7	93.54
cg12941161	chr10	112290002	0.7963	0.2635	0.00318	0.9		5.83
cg17329304	chr1	6546083	-0.6764	0.2239	0.00318	0.9	PLEKHG5	5.06
cg01729262	chr1	933306	-1.885	0.6238	0.00319	0.9		43.71
cg11400068	chr5	6700750	11.51	3.808	0.00319	0.9		57.84
cg25295726	chr10	75531989	-1.257	0.4161	0.00319	0.9	FUT11	12.63
cg25344064	chr6	70994068	-1.837	0.6082	0.00319	0.9	COL9A1	88.76
cg09380805	chr3	169384034	0.7131	0.2361	0.0032	0.9		5.51
cg12907295	chr1	18417622	-2.215	0.7334	0.0032	0.9		32.86
cg02381898	chr4	54970175	-0.8132	0.2693	0.0032	0.9		8.16
cg10183150	chr4	120222239	-1.594	0.5278	0.0032	0.9	C4orf3	8.35
cg12031217	chr17	63133186	-2.256	0.747	0.00321	0.9	RGS9	28.5
cg04874822	chr9	35658010	-0.7189	0.2381	0.00321	0.9	RMRP	5.64
cg03966514	chr13	36919738	2.536	0.84	0.00321	0.9	SPG20	12.36
cg14923274	chr3	48725172	0.6834	0.2264	0.00321	0.9		93
ch.2.199803190F	chr2	200094945	-0.5847	0.1937	0.00321	0.9		4.4
cg24712354	chr19	42929067	-2.46	0.8149	0.00321	0.9	LIPE	73.82
cg26351132	chr17	47049890	-2.234	0.74	0.00321	0.9		18.22
cg17554194	chr6	31324972	5.126	1.698	0.00321	0.9	HLA-B	10.76
cg23950767	chr22	25170868	2.259	0.7484	0.00321	0.9	PIWIL3	85.79
cg13531502	chr9	5112706	1.023	0.3389	0.00322	0.9	JAK2	91.24
cg15575875	chr1	85220088	-2.362	0.7828	0.00322	0.9		80.97
cg14513210	chr9	119041784	-1.936	0.6415	0.00323	0.9	PAPPA	24.01
cg17695841	chr11	45825485	-2.288	0.7581	0.00323	0.9	SLC35C1	54.96
cg27540367	chr19	41848134	1.936	0.6416	0.00323	0.9	TGFB1	17.76
cg05826677	chr7	48031468	-0.9959	0.3301	0.00323	0.9	SUNC1	5.03
cg11663481	chr3	185216613	-0.2662	0.08824	0.00323	0.9	TMEM41A	3.41
cg13897296	chr1	200379235	-0.7749	0.2569	0.00324	0.9	ZNF281	6.69
cg00845245	chr17	70536103	-2.255	0.7478	0.00324	0.9		18.73
cg03573984	chr2	95537150	-1.671	0.5541	0.00324	0.9	TEKT4	44.29
cg22305268	chr3	193857540	-2.709	0.8984	0.00324	0.9		29.61
cg21171339	chr9	79791169	-2.75	0.912	0.00324	0.9	VPS13A	47.7
cg08461752	chr10	43522343	-4.194	1.391	0.00324	0.9		22.78
cg24938286	chr6	29631295	-2.623	0.8698	0.00325	0.9	MOG	86.14
cg06861725	chr5	159414714	-2.166	0.7185	0.00325	0.9		18.84
cg00901598	chr3	172164984	-3.967	1.316	0.00326	0.9	GHSR	67.83
cg13729887	chr20	48808906	-0.5183	0.172	0.00326	0.9	CEBPB	4.63
cg24163658	chr3	58182370	-1.106	0.3669	0.00326	0.9	DNASE1L3	8.25
cg04878644	chr6	32947885	1.161	0.3852	0.00326	0.9	BRD2	91.19
cg02611013	chr9	131037875	-0.4866	0.1615	0.00326	0.9	C9orf119	5.34
cg10372829	chr13	20751257	-3.91	1.297	0.00326	0.9		56.85
cg24506197	chr7	158201392	3.431	1.139	0.00326	0.9	PTPRN2	32.39
cg05445839	chr1	27023088	-0.7229	0.2399	0.00327	0.9	ARID1A	5.3
cg16547341	chr19	57630691	-2.654	0.881	0.00327	0.9	USP29	47.94
cg17659886	chrX	15872951	-0.708	0.235	0.00327	0.9	AP1S2	4.87
cg17983657	chr11	64187747	-1.242	0.4123	0.00327	0.9		89.78
cg02135861	chr5	2752139	-2.648	0.8789	0.00327	0.9	IRX2	17.75
cg21644468	chr11	2193293	-1.664	0.5523	0.00327	0.9	TH	83.79
cg02256560	chr10	38300033	-0.3083	0.1024	0.00328	0.9	ZNF33A	3.33
cg17734624	chr1	115634681	1.943	0.6452	0.00328	0.9		34.53
cg26276120	chr12	6977747	-1.584	0.5259	0.00328	0.9	TPI1	20.48
cg08505228	chr19	19495962	-1.197	0.3975	0.00329	0.9	GATAD2A	6.46
cg17363632	chr8	140968381	0.9397	0.3121	0.00329	0.9	TRAPPC9	92.52
cg18057887	chr11	133800913	-3.897	1.294	0.00329	0.9	IGSF9B	78.81
cg13423098	chr15	23807234	-2.727	0.906	0.00329	0.9		48.32
cg06531475	chr1	870791	-4.591	1.525	0.0033	0.9	SAMD11	34.97
cg23627060	chr7	106807920	-3.003	0.9978	0.0033	0.9		23.44
cg12087695	chr14	94757593	-1.364	0.4534	0.00331	0.9	SERPINA10	17
cg20869501	chr1	216774677	-0.2215	0.07362	0.00331	0.9	ESRRG	1.9
cg25922751	chr12	124950720	1.862	0.6193	0.00332	0.9	NCOR2	7.39
cg13500842	chr19	49476537	2.763	0.9188	0.00332	0.9	GYS1	77.07
cg02000965	chr14	40686259	-1.106	0.3677	0.00332	0.9		92.02
cg22491646	chr6	43477235	-1.031	0.3429	0.00333	0.9	C6orf154	8.02
cg20564892	chr10	103603563	-0.3236	0.1076	0.00333	0.9	KCNIP2	2.92
cg12696750	chr1	38022466	-1.149	0.3823	0.00333	0.9	DNALI1	10.28
cg14794041	chr19	6768159	-1.906	0.6341	0.00333	0.9	SH2D3A	26.96
cg10785927	chr15	74753902	-0.7922	0.2635	0.00334	0.9	UBL7	7.92
cg18213713	chr20	13975503	-2.424	0.8062	0.00334	0.9	MACROD2	85.12
cg20156985	chr1	33694609	-1.51	0.5024	0.00334	0.9		34.89
cg02447620	chr6	43604584	2.109	0.7016	0.00334	0.9	MAD2L1BP	68.26
cg10519766	chr4	4291809	-0.2066	0.06872	0.00334	0.9	LYAR	2.24
cg02865822	chr11	46383141	0.507	0.1687	0.00334	0.9	DGKZ	3.19
cg07253125	chr17	1163846	-2.967	0.9872	0.00334	0.9		44.86
cg04327247	chr9	100564659	-2.014	0.6703	0.00335	0.9		70.85
cg21905229	chr20	32031732	-0.5592	0.1861	0.00335	0.9	SNTA1	4.28
cg13071068	chr6	32141257	2.002	0.6663	0.00335	0.9	AGPAT1	12.62
cg18250651	chr14	74181035	-1.008	0.3354	0.00335	0.9	PNMA1	9.74
cg22026089	chr12	41830372	16.49	5.488	0.00336	0.9	PDZRN4	58.77
cg03729889	chr22	26137997	-1.783	0.5937	0.00337	0.9	MYO18B	80.53
cg07097026	chr6	44257942	-2.159	0.7189	0.00337	0.9	TCTE1	73.87
cg22637507	chr11	43902407	0.6982	0.2325	0.00337	0.9	ALKBH3	4.33
cg22630754	chr15	42866523	-4.337	1.445	0.00338	0.9	STARD9	51.91
cg20241658	chr10	71892719	-1.133	0.3775	0.00338	0.9	AIFM2	7.79
cg02760007	chr6	43139670	-0.4895	0.1631	0.00338	0.9	SRF	3.97
cg00723961	chr6	31865084	-0.3612	0.1204	0.00338	0.9	EHMT2	3.23
cg14702307	chr7	64700697	-1.022	0.3404	0.00339	0.9		12.61
cg02764478	chr6	100904316	-1.161	0.387	0.00339	0.9	SIM1	6.86
cg08184159	chr12	114837108	-2.542	0.8471	0.00339	0.9	TBX5	24.79
cg04910752	chr1	1267117	-1.811	0.6037	0.00339	0.9	TAS1R3	69.69
cg06620514	chr14	74793271	-2.155	0.7182	0.00339	0.9		38.1
cg12154103	chr19	41221190	-0.8479	0.2826	0.0034	0.9	ADCK4	8.91
cg03593057	chr17	40128637	4.382	1.461	0.0034	0.9	DNAJC7	69.73
cg21014238	chr11	117014871	-0.4133	0.1378	0.0034	0.9	PAFAH1B2	3.94
cg07562079	chr15	59063438	-0.5982	0.1994	0.0034	0.9	FAM63B	4.31
cg04629133	chr20	30791409	-1.892	0.6308	0.00341	0.9	PLAGL2	86.82
cg14917572	chr2	3580506	0.2165	0.07221	0.00341	0.9		98.03
cg05643964	chr20	62369504	1.117	0.3725	0.00341	0.9	LIME1	5.41
cg01134309	chr16	89190525	-3.377	1.126	0.00341	0.9	ACSF3	85.63
cg18540871	chr6	143832937	-0.6989	0.2331	0.00342	0.9	FUCA2	5.41
cg01297383	chr20	40627194	-1.026	0.3425	0.00343	0.9		92.93
cg11774413	chr4	56412743	-0.3243	0.1082	0.00343	0.9	CLOCK	2.6
cg07557690	chr1	92352407	-1.323	0.4415	0.00343	0.9	TGFBR3	9.2
cg18229178	chr19	36246402	-4.873	1.626	0.00344	0.9	HSPB6	29.39
cg00674220	chr13	27610741	-1.02	0.3405	0.00344	0.9		90.41
cg25433666	chr19	52028749	-2.03	0.6774	0.00344	0.9	SIGLEC6	75.58
cg17509349	chr19	58258092	-0.4924	0.1644	0.00344	0.9	ZNF776	4.25
cg19773855	chr5	172754417	1.315	0.4389	0.00344	0.9	STC2	6.28
cg04153991	chr3	111577705	-1.758	0.5869	0.00345	0.9	PHLDB2	21.14
ch.2.12395676F	chr2	12478225	-0.7274	0.2428	0.00345	0.9		4.34
cg09316347	chr7	139932132	-1.998	0.6671	0.00345	0.9		14.15
cg17000714	chr11	77185354	-0.9149	0.3055	0.00345	0.9	PAK1	9.17
cg00015121	chr14	24024633	3.043	1.016	0.00345	0.9	THTPA	76.06
cg16247931	chr14	102771650	-0.4029	0.1346	0.00347	0.9	RAGE	3.95
cg12758973	chr1	247694275	-7.965	2.661	0.00347	0.9	LOC148824	62.49
cg17826989	chr15	83654607	-0.6027	0.2014	0.00347	0.9	FAM103A1	6.57
cg15276922	chr8	99670844	-0.6412	0.2142	0.00347	0.9	STK3	94.01
cg22997252	chr11	11643842	1.669	0.5578	0.00347	0.9	GALNTL4	8.1
cg03347590	chr5	134366162	0.865	0.2891	0.00348	0.9	PITX1	4.9
cg11957350	chr19	6964164	-2.904	0.9705	0.00348	0.9	EMR4P	35.23
cg10805880	chr19	50400850	-2.129	0.7115	0.00348	0.9	IL4I1	12.89
cg15403198	chr6	41410759	-2.088	0.698	0.00348	0.9		27.43
cg11277834	chr3	11323560	1.718	0.5742	0.00348	0.9	ATG7	76.83
cg08869700	chr1	151318680	1.845	0.6166	0.00349	0.9	RFX5	74.61
cg02455803	chr1	32801964	-0.3101	0.1037	0.00349	0.9	MARCKSL1	2.57
cg00511167	chr3	134206503	-4.501	1.505	0.00349	0.9	CEP63	51.69
cg06176815	chr1	56044796	-0.7486	0.2503	0.00349	0.9		93.71
cg05356496	chr7	107300998	-1.702	0.5692	0.0035	0.9	SLC26A4	22.82
cg23116670	chr14	102493911	1.133	0.3791	0.00351	0.9	DYNC1H1	84.43
cg25340674	chr1	145040506	1.52	0.5086	0.00351	0.9	PDE4DIP	66.3
cg08009711	chr21	43346184	1.843	0.6167	0.00351	0.9	C2CD2	81.89
cg16874077	chr7	127238538	-1.648	0.5514	0.00351	0.9	FSCN3	40.73
cg06519367	chr11	6007128	-5.077	1.699	0.00352	0.9	OR52L1	91.1
cg07916967	chr19	17449202	-2.232	0.7467	0.00352	0.9	GTPBP3	54.89
cg10968631	chr14	69986021	-2.033	0.6801	0.00352	0.9	FLJ44817	77.29
cg01489519	chr20	61493186	-0.3043	0.1018	0.00352	0.9	TCFL5	2.12
cg11018769	chr15	89955171	-2.158	0.7223	0.00352	0.9		26.97
cg00275741	chr5	140261749	-2.163	0.724	0.00352	0.9	PCDHA7	16.82
cg27029238	chr19	3285038	-0.3893	0.1303	0.00352	0.9	BRUNOL5	3.68
cg06698332	chr1	151967449	-2.686	0.8989	0.00353	0.9	S100A10	82.88
cg14019158	chr19	45754992	-0.4915	0.1645	0.00353	0.9	MARK4	4.99
cg13939055	chr1	244094869	-3.527	1.181	0.00353	0.9		52.59
cg26727281	chr10	89116788	1.434	0.4803	0.00353	0.9	FAM22D	79.44
cg23662331	chr1	20707513	1.742	0.5833	0.00354	0.9		82.6
cg11290860	chr5	50674642	-0.6331	0.212	0.00354	0.9		5.77
cg08516993	chr17	18872598	-3.345	1.12	0.00354	0.9	SLC5A10	26.34
cg08507952	chr3	193750969	-1.403	0.4699	0.00354	0.9		11.09
cg01519350	chr3	137906342	0.7975	0.267	0.00354	0.9	ARMC8	3.57
cg23039333	chr3	87842246	-0.4281	0.1434	0.00355	0.9		3.71
cg06911613	chr16	85846184	-4.828	1.617	0.00356	0.9		63.8
cg03543593	chr6	32076417	-3.393	1.137	0.00356	0.9	TNXB	39.38
cg03773413	chr1	247335974	-3.46	1.159	0.00356	0.9	ZNF124	59.6
cg20905796	chr11	122376861	-5.612	1.881	0.00356	0.9		68.49
cg00623200	chr15	65715801	-2.13	0.7137	0.00357	0.9	IGDCC4	38.71
cg15943437	chr11	68670865	-0.3654	0.1224	0.00357	0.9	MRPL21	3.3
cg21852761	chr6	130340620	-0.9193	0.3081	0.00357	0.9	L3MBTL3	6.43
cg11173279	chr16	838515	-0.972	0.3258	0.00357	0.9	CHTF18	9.76
cg15766595	chr6	28890891	1.15	0.3854	0.00358	0.9	TRIM27	6.35
ch.19.16613897R	chr19	16752897	-0.2968	0.09951	0.00358	0.9		2.54
cg24724513	chr2	44513905	-2.558	0.8574	0.00358	0.9	SLC3A1	77.24
cg10671757	chr2	180722610	1.684	0.5645	0.00358	0.9	ZNF385B	81.08
cg02026062	chr6	117086479	-0.4456	0.1494	0.00358	0.9	FAM162B	3.56
cg16727862	chr15	26095697	-1.113	0.3732	0.00359	0.9	ATP10A	15.28
cg09652427	chr12	107712120	-0.2216	0.07431	0.00359	0.9	BTBD11	2.44
cg25623815	chr1	156056618	2.556	0.8575	0.0036	0.9		73.25
cg22516643	chr1	107682302	-1.985	0.6662	0.00361	0.9	NTNG1	20.32
cg19969650	chr5	1634502	-5.492	1.843	0.00361	0.9	LOC728613	64.53
cg04632069	chr5	141695773	1.007	0.3382	0.00362	0.9	SPRY4	5.81
cg04197086	chr13	112626876	-4.095	1.375	0.00363	0.9		74.31
cg13426096	chr8	37887990	-0.3875	0.1302	0.00364	0.9	EIF4EBP1	3.57
cg09535119	chr7	44647081	-0.8291	0.2785	0.00364	0.9	OGDH	6.84
cg21158935	chr13	111145572	0.9306	0.3126	0.00364	0.9	COL4A2	91.92
cg20850023	chr7	45962185	-0.7761	0.2607	0.00364	0.9	IGFBP3	6.17
cg10465696	chr11	124767948	-1.563	0.525	0.00364	0.9	ROBO4	10.37
cg14589563	chr11	63438716	-0.2807	0.09429	0.00365	0.9	ATL3	2.88
cg22906516	chr3	172404135	1.311	0.4404	0.00365	0.9	NCEH1	87.05
cg22663933	chr7	5257805	1.769	0.5946	0.00365	0.9	WIPI2	73.14
cg02879423	chr2	224806760	4.331	1.455	0.00365	0.9	WDFY1	40.36
cg09057033	chr8	144313828	-1.214	0.4081	0.00365	0.9		10.61
cg25966705	chr8	63160282	-1.91	0.642	0.00366	0.9	NKAIN3	27.49
cg00236302	chr12	69004867	-3.238	1.088	0.00366	0.9	RAP1B	48.15
cg07626700	chr7	156741534	-3.647	1.226	0.00366	0.9	NOM1	60.56
cg12082615	chr1	150898693	0.2662	0.08946	0.00366	0.9	SETDB1	3.07
cg10479234	chr2	162277174	-1.167	0.3924	0.00366	0.9	TBR1	7.49
cg10438282	chr15	79471586	-1.783	0.5993	0.00367	0.9		80.16
cg04046629	chr11	60775831	-8.752	2.943	0.00368	0.9	CD6	55.68
cg23443190	chr7	17702198	-1.179	0.3964	0.00368	0.9		86.39
cg05782966	chr2	188898750	4.307	1.448	0.00368	0.9		64.1
cg08410878	chr8	1733369	7.077	2.38	0.00369	0.9	CLN8	86.8
cg10788371	chr11	76381040	-2.407	0.8097	0.00369	0.9	LRRC32	32.51
cg25130672	chr12	104850576	-0.415	0.1396	0.00369	0.9	CHST11	3.03
cg13270236	chr6	42658437	1.954	0.6573	0.00369	0.9	UBR2	75.16
cg09770904	chr12	6309613	-0.2228	0.07495	0.00369	0.9	CD9	2.03
cg12104108	chr4	1695462	1.79	0.6021	0.00369	0.9	SLBP	34.1
cg18926174	chr18	30050910	-0.6489	0.2184	0.0037	0.9	FAM59A	5.08
cg05501996	chr5	50673730	-1.443	0.4854	0.0037	0.9		12.43
cg26162637	chr7	103260062	-7.917	2.664	0.0037	0.9	RELN	82.26
cg27556913	chr4	1341059	-0.4669	0.1571	0.0037	0.9	KIAA1530	2.92
cg07272264	chr12	101111683	-0.9506	0.3199	0.0037	0.9		7.16
cg16385237	chr11	74700103	-1.227	0.4131	0.0037	0.9	NEU3	14.33
cg04765422	chr3	9004773	-1.716	0.5776	0.00371	0.9	RAD18	6.09
cg18228693	chr19	39810872	-4.105	1.382	0.00371	0.9		32.38
cg22657044	chr20	48551982	-4.841	1.629	0.00371	0.9	RNF114	73.72
cg04481779	chr6	137366125	-2.271	0.7647	0.00371	0.9	IL20RA	30.67
cg04905829	chr12	58160911	-1.962	0.6605	0.00372	0.9	CYP27B1	45.45
cg02791753	chr11	43579906	-1.81	0.6096	0.00372	0.9	MIR670	20.29
cg07254608	chr8	41997973	1.15	0.3874	0.00372	0.9		5.95
cg16964809	chr1	233463318	-0.9891	0.3331	0.00372	0.9	KIAA1804	7.47
cg26797898	chr12	131438277	-1.694	0.5706	0.00373	0.9	GPR133	86.51
cg11964773	chr1	14924077	-2.112	0.7114	0.00373	0.9	KIAA1026	40.12
cg11050859	chr8	60031823	-3.31	1.115	0.00373	0.9	TOX	39.01
cg24776656	chr11	132107647	1.261	0.4246	0.00373	0.9	NTM	86.81
cg11656326	chr6	160389601	-1.46	0.4919	0.00373	0.9	IGF2R	16.95
cg10322499	chr1	110950903	-0.7604	0.2562	0.00373	0.9	HBXIP	6.28
cg08549335	chr7	30387954	-3.939	1.327	0.00374	0.9	ZNRF2	44.07
cg13462622	chr9	34578996	-1.673	0.5636	0.00374	0.9	CNTFR	43.36
cg01005605	chr2	60757902	-1.665	0.561	0.00374	0.9	BCL11A	12.18
cg14506175	chr9	133336854	-0.5949	0.2005	0.00375	0.9	ASS1	5.33
cg02982722	chr20	44486048	0.802	0.2703	0.00375	0.9	ZSWIM3	4.61
cg24825027	chr11	46298891	-1.773	0.5975	0.00375	0.9	CREB3L1	62.67
cg17358883	chr4	111559134	-1.454	0.4902	0.00375	0.9	PITX2	14.25
cg04266205	chr10	120355217	1.846	0.622	0.00375	0.9	PRLHR	14.37
cg23383149	chr14	24909125	2.193	0.7392	0.00375	0.9	SDR39U1	77.93
cg11704201	chr12	132303491	-0.5806	0.1957	0.00375	0.9		95.21
cg08713365	chr20	327623	-1.038	0.3499	0.00376	0.9	NRSN2	7.52
cg09622957	chr1	150521190	-0.6691	0.2256	0.00377	0.9	ADAMTSL4	5.58
cg16898193	chr12	54377550	-0.5237	0.1766	0.00377	0.9	HOXC10	4.19
cg21545762	chr3	183959118	-3.061	1.032	0.00377	0.9	VWA5B2	48.4
cg16182148	chr17	42091796	-1.857	0.6264	0.00377	0.9	TMEM101	15.88
cg22969689	chr5	96845117	-0.8902	0.3002	0.00377	0.9		91.99
cg26929536	chr15	51973460	-1.471	0.496	0.00378	0.9	SCG3	28.2
cg13999106	chr2	51260003	-1.527	0.5151	0.00378	0.9	NRXN1	12.5
cg01486262	chr1	50893067	-0.8963	0.3024	0.00378	0.9		11.49
cg12423733	chr6	29454623	4.368	1.474	0.00378	0.9	MAS1L	79.89
cg01231620	chr14	23298884	-0.4088	0.1379	0.00379	0.9	MRPL52	3.54
cg09386265	chr19	1313642	-1.693	0.5713	0.00379	0.9		77.56
cg07007400	chr12	52626831	-0.9333	0.3149	0.00379	0.9	KRT7	8.61
cg05236972	chr22	46933233	-1.432	0.483	0.00379	0.9	CELSR1	23.05
cg23529699	chr12	83079969	0.7707	0.2601	0.0038	0.9	TMTC2	5.36
cg14961031	chr3	4344921	2.37	0.7999	0.0038	0.9	SETMAR	19.95
cg14426347	chr6	31632827	-0.3774	0.1274	0.0038	0.9	BAT4	3.71
cg00921819	chr12	6811021	-1.432	0.4833	0.0038	0.9	C12orf53	88.04
cg22641201	chr10	60401105	-0.6669	0.2251	0.00381	0.9	BICC1	6.25
cg10410910	chr14	53684225	-1.545	0.5217	0.00381	0.9		30.34
cg05884870	chr15	100654807	-1.731	0.5846	0.00381	0.9	ADAMTS17	12.75
cg17473624	chr10	130227902	-0.852	0.2877	0.00381	0.9		92.83
cg17783213	chr8	139883385	-1.921	0.6485	0.00382	0.9	COL22A1	78.61
cg07282816	chr17	26711393	-2.411	0.8144	0.00382	0.9	SARM1	18.74
cg06992027	chr1	159895302	0.4481	0.1514	0.00383	0.9	TAGLN2	3.69
cg10842141	chr10	23489232	-0.4202	0.142	0.00383	0.9		3.97
cg18661237	chr19	3761197	-2.379	0.8037	0.00384	0.9	MRPL54	22.56
cg10668414	chr20	34895979	-1.825	0.6168	0.00384	0.9		37.22
cg20647694	chr2	11496960	-1.173	0.3964	0.00384	0.9		15.55
cg22242585	chr2	216659791	0.7892	0.2667	0.00384	0.9		91.1
cg23571433	chr2	85980782	-0.6273	0.212	0.00384	0.9	ATOH8	5.64
cg22886575	chr10	124910040	-1.658	0.5603	0.00385	0.9	HMX2	15.44
cg04053862	chr2	179345017	1.327	0.4487	0.00385	0.9	MIR548N	6.8
cg16888590	chr6	164029388	-2.853	0.9644	0.00385	0.9		85.31
cg05518803	chr10	124739553	-1.48	0.5004	0.00385	0.9	PSTK	10.91
cg26953234	chrX	132547142	-3.139	1.061	0.00385	0.9	GPC4	38.3
cg05854217	chr2	1595819	-2.653	0.8968	0.00385	0.9		22.18
cg12486121	chr11	7535256	-1.07	0.3618	0.00385	0.9	PPFIBP2	6.65
cg11134720	chr7	88389342	-1.737	0.5872	0.00386	0.9	ZNF804B	9.76
cg20406267	chr11	34377921	-1.188	0.4018	0.00386	0.9	ABTB2	10.69
cg01965673	chr3	126700750	-3.713	1.256	0.00386	0.9		66.6
cg19700380	chr17	36897562	-3.118	1.054	0.00386	0.9	PCGF2	81.05
cg27522367	chr12	50497732	-2.005	0.6779	0.00386	0.9	GPD1	48.42
cg27340283	chr11	45199222	-0.7455	0.2521	0.00386	0.9	PRDM11	93.92
cg02257405	chr5	131346985	-1.864	0.6305	0.00387	0.9	ACSL6	35.96
cg24519157	chr20	54987662	2.384	0.8065	0.00387	0.9	CASS4	67.07
ch.2.4251330R	chr2	213799789	-0.4588	0.1552	0.00387	0.9		4.32
cg02059867	chr17	38334623	-2.556	0.8645	0.00387	0.9	RAPGEFL1	46.76
ch.14.769589F	chr14	60785506	-0.5235	0.1771	0.00388	0.9		4.08
cg15529616	chr19	17505860	-2.651	0.8969	0.00388	0.9		11.88
cg01843148	chr14	62279176	-5.571	1.885	0.00388	0.9		8.76
cg27094076	chr7	50132541	-1.266	0.4282	0.00388	0.9	ZPBP	6.84
cg06289479	chr2	238536058	-0.407	0.1377	0.00388	0.9	LRRFIP1	3.33
cg13802981	chr13	111409394	-1.792	0.6063	0.00388	0.9		84.52
cg17342759	chr5	146461855	-1.007	0.3406	0.00388	0.9	PPP2R2B	90.7
cg14992253	chr1	32687567	-1.237	0.4188	0.00389	0.9	EIF3I	9.88
cg00817765	chr1	38940901	-1.686	0.5705	0.00389	0.9		8.83
cg03645851	chr22	19110554	-1.23	0.4165	0.0039	0.9	DGCR2	11.67
cg01383890	chr15	62358982	-0.6247	0.2115	0.0039	0.9	C2CD4A	3.92
cg25712005	chr7	73443113	3.848	1.303	0.00391	0.9	ELN	74.94
cg18290190	chr17	171257	-7.373	2.497	0.00391	0.9	RPH3AL	73.43
cg26972937	chr19	10450862	1.69	0.5722	0.00391	0.9	ICAM3	65.89
cg13584693	chr9	134699710	-2.621	0.8876	0.00391	0.9		60.99
ch.9.107006705R	chr9	107966884	-0.5247	0.1777	0.00391	0.9		4.51
cg01619533	chr16	89421770	1.536	0.5201	0.00392	0.9	ANKRD11	85.83
cg20193363	chr2	947589	-2.65	0.8974	0.00392	0.9	SNTG2	9.99
cg10761364	chr8	58256014	-0.6582	0.2229	0.00392	0.9		5.47
cg27242132	chr4	81119178	7.475	2.532	0.00392	0.9	PRDM8	24.99
cg01300434	chr10	133651747	-1.756	0.5947	0.00392	0.9		50.45
cg05227055	chr16	89105031	-2.349	0.7956	0.00392	0.9		17.72
cg03569748	chr17	37764220	0.6491	0.2199	0.00392	0.9	NEUROD2	4.48
cg17510567	chr8	47171826	-1.116	0.3782	0.00393	0.9		91.06
cg22866426	chr21	36263347	-3.286	1.114	0.00393	0.9	RUNX1	13.12
cg08639121	chr19	36618633	-0.7553	0.256	0.00393	0.9		7.36
cg09369124	chr16	89650950	0.4278	0.145	0.00394	0.9	CPNE7	96.97
cg20309061	chr15	42693555	-1.165	0.395	0.00394	0.9	CAPN3	8.95
cg26144594	chr8	125861056	-1.48	0.5018	0.00394	0.9		85.86
cg01000408	chr19	41106994	-0.9509	0.3224	0.00395	0.9	LTBP4	7.34
cg15887459	chr11	18230903	-1.97	0.6678	0.00395	0.9	LOC494141	25.36
cg05754861	chr8	99961768	-1.774	0.6015	0.00396	0.9	OSR2	24.48
cg13099106	chr12	120525172	1.701	0.5766	0.00396	0.9	CCDC64	8.12
cg01671895	chr11	100997799	-0.43	0.1458	0.00396	0.9	PGR	3.7
cg26482862	chr18	32957463	-1.964	0.6659	0.00396	0.9	ZNF396	27.35
cg14539231	chr13	43566262	-0.308	0.1044	0.00396	0.9	EPSTI1	3.39
cg24379252	chr1	18967409	-0.5371	0.1821	0.00396	0.9	PAX7	3.41
cg07880478	chr5	2687086	-2.28	0.7732	0.00397	0.9		39.89
cg25799986	chr20	44098281	-1.7	0.5767	0.00397	0.9	WFDC2	16.9
cg02713760	chr15	83953998	-1.449	0.4915	0.00398	0.9	BNC1	15.44
cg27151561	chr6	37667101	-2.518	0.8545	0.00398	0.9	MDGA1	12.89
cg14560040	chr9	136203305	-1.99	0.6755	0.00399	0.9	SURF6	22.78
cg01405761	chr8	62200689	-0.5719	0.1941	0.00399	0.9	CLVS1	6.41
cg16585946	chr1	6831719	-2.065	0.7009	0.00399	0.9		55.61
cg26232308	chr1	18201537	-2.461	0.8353	0.00399	0.9		22.01
cg14830485	chr20	21070832	-2.226	0.7555	0.00399	0.9		18.91
cg02481294	chr4	15704550	-3.026	1.027	0.004	0.9	BST1	26.46
cg06494185	chr17	32992623	-2.659	0.9028	0.004	0.9		60.95
cg19038917	chr10	106014565	-0.4926	0.1672	0.004	0.9	GSTO1	4.29
cg01705811	chr16	84223440	-1.136	0.3857	0.004	0.9	ADAD2	89.48
cg25253677	chr19	54485730	-0.212	0.07198	0.004	0.9	CACNG8	2.41
cg00172631	chr1	184435459	1.013	0.3441	0.004	0.9	C1orf21	88.2
cg05598539	chr7	128695331	0.4276	0.1452	0.004	0.9	TNPO3	3.01
cg23843019	chr19	53445988	1.069	0.3628	0.004	0.9	ZNF321	6.57
cg04691264	chr10	29697905	2.876	0.9765	0.00401	0.9	LOC387647	68.15
cg08936580	chr7	25901273	-2.097	0.712	0.00401	0.9		17.11
cg00774375	chr19	7989720	-1.549	0.5259	0.00401	0.9	CTXN1	49.73
cg26847866	chr8	27492077	-1.552	0.5272	0.00401	0.9	SCARA3	49.32
cg18776207	chr11	72292402	-1.832	0.6222	0.00401	0.9	PDE2A	71.05
cg11228717	chr12	16063878	-1.272	0.4319	0.00401	0.9	DERA	12.33
cg18256205	chr5	180648409	-4.144	1.408	0.00401	0.9		62.58
cg12290896	chr5	96038388	0.802	0.2724	0.00402	0.9	CAST	3.47
cg21013745	chr4	7512425	-3.691	1.254	0.00402	0.9	SORCS2	81.2
cg12664633	chr6	33285702	0.7143	0.2427	0.00402	0.9	ZBTB22	3.14
cg25364469	chr3	114074297	-1.277	0.4338	0.00402	0.9	ZBTB20	87.35
cg23877683	chr10	88122364	-2.326	0.7903	0.00402	0.9	GRID1	55.79
cg13922291	chr1	46914528	-1.331	0.4523	0.00403	0.9		8.44
cg12612104	chr1	157963811	-0.3183	0.1081	0.00403	0.9	KIRREL	3.64
cg16800939	chr14	100631798	-2.283	0.7758	0.00403	0.9		42.86
cg08947894	chr1	155044345	-2.49	0.8461	0.00403	0.9		44.19
cg12996622	chr7	38370988	-1.547	0.5258	0.00403	0.9		85.84
cg01627669	chr12	8068706	-3.042	1.034	0.00403	0.9		28.56
cg18864399	chr15	73345368	-1.552	0.5275	0.00404	0.9	NEO1	14.92
cg00682263	chr15	66188803	-3.739	1.271	0.00404	0.9	MEGF11	45.76
cg05264816	chr18	44237023	-1.388	0.4717	0.00404	0.9	LOXHD1	87.5
cg09464194	chr19	39522944	-0.5761	0.1958	0.00404	0.9	FBXO27	3.73
cg05854427	chr2	241992491	-2.3	0.7819	0.00405	0.9	SNED1	74.71
cg11861097	chr20	2794877	-2.625	0.8922	0.00405	0.9	C20orf141	85.36
cg06866187	chr16	86489453	-1.278	0.4345	0.00405	0.9		87.93
cg09714615	chr5	148033068	-2.918	0.9921	0.00405	0.9	HTR4	86.04
cg20471691	chr17	46681316	-3.65	1.241	0.00405	0.9	LOC404266	18.49
cg07077978	chr1	38508155	-1.872	0.6365	0.00406	0.9		65.9
cg03887471	chr7	77168021	-0.8211	0.2792	0.00406	0.9	PTPN12	6.74
cg22798400	chr3	71205277	1.438	0.4889	0.00406	0.9	FOXP1	83.35
cg11697038	chr1	27931284	-2.427	0.8253	0.00406	0.9	AHDC1	45.66
cg05231308	chr2	27531163	-2.84	0.9661	0.00407	0.9	UCN	42.95
cg05922925	chr14	105886413	-0.4303	0.1464	0.00407	0.9	MTA1	3.7
cg23231462	chr1	228136503	-1.294	0.4401	0.00407	0.9	WNT9A	12.08
cg10281889	chr16	67450719	-1.376	0.468	0.00407	0.9	ZDHHC1	28.45
cg19105122	chr7	75896889	-0.4133	0.1406	0.00407	0.9	SRRM3	3.54
cg07601967	chr20	9590805	-2.198	0.7478	0.00407	0.9	PAK7	36.31
cg09364835	chr9	99984136	-2.681	0.9119	0.00407	0.9		37.03
cg15343812	chr11	528207	0.7733	0.2631	0.00408	0.9		92.99
cg02571857	chr16	54315551	-1.971	0.6707	0.00408	0.9		53.75
cg17328880	chr19	17415155	2.045	0.6958	0.00408	0.9	MRPL34	71.87
cg05211640	chr22	31885739	-0.5142	0.175	0.00408	0.9	EIF4ENIF1	3.97
cg01800426	chr8	17659068	-2.134	0.726	0.00408	0.9	MTUS1	13.85
cg23992410	chr1	214160848	-0.2744	0.09337	0.00408	0.9	PROX1	2.7
cg26939204	chr17	27343779	-2.14	0.7282	0.00409	0.9		85.12
cg01426354	chr20	33999881	-0.1998	0.06801	0.00409	0.9	UQCC	1.96
cg15484354	chr7	63653741	-2.897	0.9861	0.00409	0.9		85.18
cg07630858	chr5	176900819	-0.5489	0.1868	0.00409	0.9	DBN1	5.08
cg10716494	chr11	96076302	-1.396	0.4752	0.00409	0.9	MAML2	16.45
cg24173246	chr19	14897226	-0.4296	0.1463	0.0041	0.9		5.42
cg07420507	chr1	100315715	-1.119	0.381	0.0041	0.9	AGL	6.42
cg02091366	chr17	16342131	-0.2527	0.08606	0.0041	0.9	NCRNA00188	2.03
cg13458253	chr10	81937832	2.807	0.9557	0.0041	0.9	ANXA11	88.93
cg01382860	chr19	49700021	-4.932	1.679	0.0041	0.9	TRPM4	80.9
cg04735632	chr2	47800393	3.575	1.217	0.0041	0.9		81.83
cg09753644	chr10	134621945	-3.159	1.076	0.00411	0.9		62.37
cg24213777	chr15	68672005	-1.034	0.352	0.00411	0.9	ITGA11	15.53
cg02192673	chr4	72897565	-3.302	1.125	0.00411	0.9	NPFFR2	51.1
cg21510348	chr5	72596752	-1.379	0.4697	0.00411	0.9		15.84
cg12652780	chr11	70178166	1.267	0.4317	0.00411	0.9	PPFIA1	87.78
cg14937784	chr3	48129311	1.383	0.4712	0.00412	0.9	MAP4	7.11
cg26910867	chr11	68228179	-0.3573	0.1217	0.00412	0.9	SAPS3	3.54
cg19771975	chr19	18726088	-1.162	0.3957	0.00412	0.9	TMEM59L	88.77
cg10640072	chr8	99985888	-2.18	0.7425	0.00412	0.9		18.66
cg02154084	chr5	146184364	-1.142	0.3892	0.00412	0.9	PPP2R2B	87.78
cg07335755	chr1	201196031	-1.597	0.5442	0.00413	0.9	IGFN1	77.9
cg10589447	chr12	115890128	-1.358	0.4628	0.00413	0.9		32.25
cg00048832	chr5	161274631	0.5883	0.2005	0.00413	0.9	GABRA1	4.59
cg11176493	chr1	228248237	-0.3658	0.1247	0.00414	0.9	WNT3A	2.9
cg07504727	chr2	1554849	-3.13	1.067	0.00414	0.9		34.16
cg06193328	chr6	11711971	2.52	0.859	0.00415	0.9		85.05
cg09422450	chr16	79623618	-0.5415	0.1846	0.00415	0.9		3.8
cg00730260	chr12	24736888	0.9406	0.3207	0.00415	0.9	C12orf67	91.1
cg18107144	chr1	32042157	-0.6118	0.2086	0.00415	0.9	TINAGL1	4.57
cg22577252	chr3	114012316	-1.581	0.5391	0.00415	0.9	TIGIT	86.11
cg24480012	chr12	62584024	4.464	1.522	0.00416	0.9	FAM19A2	21.34
cg17445802	chr12	117795857	-4.787	1.632	0.00416	0.9	NOS1	80.37
cg24130945	chr8	140927030	7.179	2.448	0.00416	0.9	TRAPPC9	90.46
cg08869031	chr15	90436841	0.5342	0.1822	0.00416	0.9	AP3S2	5.28
cg02447380	chr1	28919300	-0.2126	0.0725	0.00416	0.9	RAB42	2.47
cg23599771	chr1	190444825	-0.3712	0.1266	0.00416	0.9	FAM5C	3.02
cg20667364	chr19	46807466	-5.171	1.764	0.00416	0.9	HIF3A	21.67
cg17068631	chr19	38876762	-4.21	1.436	0.00417	0.9	GGN	44.93
cg12940337	chr11	1023614	-0.6146	0.2097	0.00418	0.9	MUC6	93.63
cg21115430	chr6	46460003	-1.551	0.5291	0.00418	0.9		13.12
cg20034372	chr15	37179610	-0.9173	0.313	0.00418	0.9	LOC145845	7.71
cg19916100	chr19	3485203	0.9615	0.3282	0.00419	0.9		8.13
cg20632573	chr11	20621341	-0.5872	0.2004	0.00419	0.9	SLC6A5	7.38
cg03591676	chr8	96281769	-0.8619	0.2942	0.0042	0.9	C8orf37	6.63
cg00346326	chr13	28394537	-1	0.3414	0.0042	0.9		6.98
cg18319754	chr12	106755125	1.147	0.3916	0.0042	0.9	POLR3B	87.93
cg03045620	chr6	31846970	-2.359	0.8054	0.0042	0.9	SLC44A4	44.59
cg20907051	chr1	47999516	-2.144	0.732	0.00421	0.9		22.05
cg23605843	chr1	26735630	-0.8847	0.3022	0.00422	0.9		7.55
cg15553911	chr19	54641084	-0.3859	0.1318	0.00422	0.9	CNOT3	3.19
cg07193998	chr20	4707860	-8.178	2.794	0.00422	0.9	PRND	36.84
cg03778895	chr13	50699716	-0.4356	0.1488	0.00423	0.9	DLEU2	3.08
cg06649191	chr17	42908211	-0.6394	0.2184	0.00423	0.9	GJC1	4.4
cg15120085	chr1	32041898	-2.092	0.7147	0.00423	0.9	TINAGL1	44.6
cg19324172	chr4	159644759	-0.325	0.111	0.00423	0.9	PPID	3.53
cg06877024	chr6	28743586	-1.56	0.533	0.00423	0.9		25.45
cg13345255	chr6	100868626	-4.287	1.466	0.00425	0.9	SIM1	61.49
cg21242376	chr9	93705278	-0.6692	0.2289	0.00426	0.9		92.86
cg11704012	chr12	6561007	-0.5269	0.1802	0.00426	0.9	TAPBPL	6.87
cg06405206	chr17	47652804	-1.375	0.4704	0.00426	0.9	NXPH3	26.55
cg19836894	chr19	44669244	-0.3736	0.1278	0.00427	0.9	ZNF226	3.78
cg15079885	chr1	32041940	-1.988	0.6798	0.00427	0.9	TINAGL1	32.44
cg03717442	chr2	45172201	-3.318	1.135	0.00427	0.9	SIX3	62.2
cg06866686	chr14	95236879	-0.9075	0.3105	0.00428	0.9	GSC	10.7
cg10824810	chr16	54967714	-2.568	0.8785	0.00428	0.9	IRX5	31.01
cg00477086	chr2	71785920	-1.369	0.4685	0.00428	0.9	DYSF	86.37
cg13102294	chr6	32121393	-2.629	0.8998	0.00429	0.9	PPT2	30.27
cg11495387	chr6	143999058	-0.4588	0.157	0.00429	0.9	PHACTR2	3.59
cg19461880	chr11	6504366	1.048	0.3586	0.00429	0.9	FXC1	90.04
cg10261735	chr8	101871481	-2.161	0.7395	0.00429	0.9		68.1
cg20757748	chr5	72593606	-2.154	0.7371	0.00429	0.9		13.54
cg25574750	chr2	65504099	0.9106	0.3116	0.00429	0.9		90.26
cg09288789	chr6	154832667	-5.205	1.782	0.0043	0.9	CNKSR3	38.42
cg05859264	chr6	36097692	-2.183	0.7471	0.0043	0.9	MAPK13	63.71
cg20844851	chr6	117591827	-1.153	0.3947	0.0043	0.9	VGLL2	6.78
cg26519745	chr21	43639879	1.08	0.3698	0.0043	0.9	ABCG1	3.38
cg14411670	chr9	137030544	-2.806	0.9608	0.0043	0.9	RNU6ATAC	18.8
cg16105380	chr1	151042876	0.3485	0.1193	0.0043	0.9	GABPB2	3.73
cg07169233	chr8	19354440	2.14	0.7325	0.0043	0.9	CSGALNACT1	73.04
cg14859460	chr5	178422244	-1.018	0.3486	0.00431	0.9	GRM6	13.01
cg16028555	chr11	75922172	-2.11	0.7225	0.00431	0.9		21.65
cg01023203	chr3	181429233	-0.8152	0.2791	0.00431	0.9	SOX2OT	8.94
cg06652011	chr16	83968316	-7.919	2.712	0.00431	0.9		88.15
cg22863628	chr6	31593323	0.9883	0.3384	0.00431	0.9	BAT2	90.37
cg01277451	chr13	78314553	6.008	2.057	0.00431	0.9	SLAIN1	75.18
cg26371731	chr1	156390240	-0.6668	0.2284	0.00432	0.9	MIR9-1	5.27
cg09872928	chr6	30910646	-1.687	0.578	0.00434	0.9	DPCR1	14.77
cg13692196	chr17	37558667	-0.3017	0.1034	0.00434	0.9	FBXL20	2.49
cg24868098	chr19	47249198	-0.6489	0.2224	0.00434	0.9	STRN4	4.61
cg04154465	chr1	113045271	-1.679	0.5755	0.00434	0.9	WNT2B	19.76
cg23101675	chr17	80300063	1.282	0.4394	0.00434	0.9		86.79
cg07095205	chr1	26737116	-1.042	0.3571	0.00434	0.9	LIN28	9.56
cg18573842	chr6	30139421	-1.752	0.6006	0.00434	0.9	TRIM15	19.92
cg01242698	chr13	112908629	-1.76	0.6031	0.00434	0.9		68.96
cg12604181	chr15	79237394	-1.144	0.3921	0.00434	0.9	CTSH	7.87
cg21545902	chr13	33590083	1.395	0.478	0.00435	0.9	KL	6.43
cg12325455	chr22	38092876	-0.6634	0.2274	0.00435	0.9	TRIOBP	4.48
cg16021896	chr11	134147525	-1.442	0.4943	0.00436	0.9	GLB1L3	15.74
cg22063653	chr7	134331376	-0.3802	0.1303	0.00436	0.9	BPGM	3.79
cg20480233	chr14	23451154	-0.3428	0.1175	0.00436	0.9	JUB	2.5
cg21129729	chr2	42719678	-2.63	0.902	0.00436	0.9	KCNG3	50.46
cg15609272	chr5	159894868	-0.3938	0.1351	0.00437	0.9		3.28
cg13972661	chr9	99776416	-3.594	1.233	0.00437	0.9	HIATL2	61.02
cg23500537	chr5	140419819	-1.741	0.597	0.00437	0.9		22.68
cg08927728	chr1	54059983	-2.481	0.8511	0.00437	0.9	GLIS1	67.22
cg13649242	chr6	170893854	-1.282	0.4397	0.00437	0.9	PDCD2	8.76
cg19824710	chr1	43995379	-2.642	0.9063	0.00438	0.9	PTPRF	77.96
cg05341384	chr16	86331661	-2.703	0.9272	0.00438	0.9		38.41
cg13445796	chr11	20181725	-0.2398	0.08227	0.00438	0.9	DBX1	2.83
cg12974660	chr12	117299348	-2.835	0.9726	0.00438	0.9	HRK	27.13
cg01917164	chr10	105111002	-1.969	0.6756	0.00439	0.9	PCGF6	13.55
cg05202654	chr16	88706241	-2.822	0.9682	0.00439	0.9	IL17C	57.42
cg03482534	chr3	49466888	-2.758	0.9467	0.0044	0.9	NICN1	48.16
cg12546665	chrX	149675952	-1.53	0.525	0.0044	0.9	MAMLD1	24.85
cg09839235	chr15	93254852	-3.303	1.134	0.0044	0.9		87.57
cg19413799	chr1	32645788	-0.3436	0.118	0.00441	0.9	TXLNA	3.32
cg04774194	chr6	127664674	-1.083	0.3717	0.00441	0.9	ECHDC1	8.84
cg08820079	chr4	3446946	-1.643	0.564	0.00441	0.9	HGFAC	73.67
cg01249533	chr17	79140293	-1.114	0.3825	0.00441	0.9	AATK	9.76
cg10598582	chr17	43093761	-1.729	0.5937	0.00441	0.9		21.94
cg01726103	chr6	24911615	1.19	0.4086	0.00441	0.9	FAM65B	7.47
cg16296679	chr22	42394374	1.343	0.4611	0.00441	0.9	WBP2NL	83.12
cg13241807	chr11	33757992	-0.2578	0.08854	0.00442	0.9	CD59	2.9
cg13038685	chr14	77504478	-0.3618	0.1243	0.00442	0.9		3.71
cg15069235	chr6	114289969	-3.108	1.067	0.00442	0.9	HDAC2	76.34
cg04030848	chr22	30960881	-2.381	0.8179	0.00442	0.9	GAL3ST1	55.6
cg23847262	chr6	164029303	-2.77	0.9512	0.00442	0.9		76.71
cg17060274	chr18	51795712	-0.5867	0.2015	0.00443	0.9	POLI	5.11
cg26371512	chr7	112430779	-0.5125	0.1761	0.00443	0.9	TMEM168	4.18
cg24697075	chr1	11918807	-1.793	0.616	0.00443	0.9	NPPB	33.28
cg09062218	chr4	4671041	-1.339	0.4602	0.00444	0.9		8.88
cg05635712	chr3	4509058	0.3936	0.1352	0.00444	0.9	SUMF1	2.57
cg19095784	chr6	37070475	-2.382	0.8186	0.00444	0.9		14.55
cg18320647	chr14	61201977	2.054	0.706	0.00445	0.9	MNAT1	13.3
cg02219197	chr2	128175300	2.579	0.8862	0.00445	0.9	PROC	68.34
cg10784511	chr3	148426295	1.623	0.5578	0.00445	0.9	AGTR1	88.15
cg04028616	chr16	84424282	-0.9617	0.3306	0.00446	0.9	ATP2C2	88.79
cg03240726	chr6	110301479	-2.824	0.9708	0.00446	0.9	GPR6	79.19
cg10075287	chr2	180727677	-2.572	0.8842	0.00446	0.9	ZNF385B	77.07
cg14000687	chr9	111881604	0.6153	0.2115	0.00446	0.9	C9orf5	3.55
cg18730387	chr6	31633303	-0.5319	0.1829	0.00446	0.9	BAT4	5.06
cg13400188	chr8	142138543	-0.2615	0.0899	0.00446	0.9	DENND3	2.69
cg21115691	chr1	207140927	0.6044	0.2078	0.00446	0.9	FCAMR	4.76
cg06830167	chr1	7600135	-1.284	0.4413	0.00446	0.9	CAMTA1	24.08
cg03732293	chr1	179335087	0.6353	0.2185	0.00447	0.9	C1orf125	3.18
cg13399816	chr1	68299468	-1.562	0.5371	0.00448	0.9	GNG12	24.69
cg12231340	chr12	52685221	-3.702	1.273	0.00448	0.9	KRT81	58.72
cg26041927	chr10	13570209	-0.5922	0.2037	0.00448	0.9		5.48
cg11528835	chr9	39132860	-5.652	1.944	0.00449	0.9	CNTNAP3	32.82
cg25233900	chr10	133793646	-5.849	2.012	0.00449	0.9	BNIP3	56.26
cg07356549	chr1	212091686	-2.654	0.913	0.00449	0.9		36.79
cg27477419	chr17	75567407	-0.9454	0.3253	0.00449	0.9		9.28
cg23649004	chr22	38851332	-0.6379	0.2195	0.00449	0.9	KCNJ4	3.47
cg04574135	chr4	47915701	-1.912	0.6577	0.00449	0.9	NFXL1	22.37
cg05602975	chr6	33561264	-1.449	0.4987	0.00449	0.9	C6orf227	9.71
cg05793579	chr16	73539979	-1.209	0.4159	0.00449	0.9		90.38
cg17421890	chr11	66026390	-1.824	0.6278	0.0045	0.9	KLC2	31.97
cg03754044	chr6	10112908	-2.717	0.935	0.0045	0.9		43.07
cg19180056	chr11	133821072	-3.421	1.177	0.00451	0.9	IGSF9B	54.58
cg09531354	chr17	45177859	-0.4585	0.1578	0.00451	0.9		3.92
cg05975884	chr4	44680684	-0.4508	0.1552	0.00451	0.9	GUF1	2.84
cg26797124	chr3	193942847	-2.953	1.017	0.00452	0.9		54.53
cg24752563	chr11	2410796	-8.935	3.076	0.00452	0.9	CD81	36.1
cg04422741	chr3	151102836	-4.257	1.466	0.00452	0.9	MED12L	45.84
cg02055607	chr5	141152021	-1.814	0.6245	0.00452	0.9		37.8
cg23376861	chr18	43678713	-1.71	0.5889	0.00452	0.9	ATP5A1	81.81
cg19429740	chr11	71640837	-1.439	0.4954	0.00453	0.9	RNF121	17.44
cg12700695	chr22	26833717	-0.8034	0.2767	0.00453	0.9	ASPHD2	93.47
cg00843634	chr8	10584169	-4.288	1.477	0.00454	0.9	SOX7	74.89
cg23024967	chr3	40150853	1.305	0.4496	0.00454	0.9	MYRIP	83.04
cg21854286	chr17	40700858	-1.921	0.6618	0.00454	0.9		34.41
cg02098923	chr1	167789646	-0.991	0.3415	0.00455	0.9	ADCY10	7.89
cg04765098	chr4	184644154	-1.419	0.489	0.00455	0.9		19.29
cg25050175	chr16	34809318	-3.053	1.052	0.00455	0.9		53.01
cg17860642	chr6	28864431	-0.4805	0.1656	0.00455	0.9		3.68
cg12328063	chr10	7451838	1.586	0.5465	0.00455	0.9	SFMBT2	7.99
cg05614267	chr16	69373129	-1.091	0.3761	0.00456	0.9	NIP7	11.01
cg20473977	chr5	59193490	-1.086	0.3744	0.00456	0.9	PDE4D	90.89
cg15583012	chr2	204103676	-1.395	0.4809	0.00456	0.9	CYP20A1	7.37
cg02555204	chr5	87984959	-1.082	0.3731	0.00456	0.9		11.04
cg00750684	chr13	49107423	-0.8513	0.2934	0.00456	0.9	RCBTB2	7.71
cg23957742	chr7	99054834	1.292	0.4455	0.00457	0.9	CPSF4	87.1
cg03166265	chr4	7512278	-2.732	0.942	0.00457	0.9	SORCS2	80.29
cg08267115	chr16	47494824	-1.055	0.3638	0.00457	0.9	PHKB	10.24
cg17976625	chr17	28705858	-3.792	1.307	0.00457	0.9	CPD	66.48
cg19512582	chr14	61083516	-4.268	1.472	0.00458	0.9		69.68
cg19722082	chr5	83681563	-3.244	1.119	0.00458	0.9	EDIL3	77.89
cg02657930	chr7	140714670	-0.4492	0.1549	0.00459	0.9	MRPS33	4.19
cg04835284	chr10	102279758	-1.67	0.576	0.00459	0.9	SEC31B	20.22
cg27170159	chr8	101170019	-2.612	0.9011	0.00459	0.9	SPAG1	58.51
cg01904063	chr5	50685201	-0.8618	0.2973	0.0046	0.9	ISL1	9.76
cg14934413	chr11	20184162	-1.042	0.3595	0.0046	0.9		11.44
cg18817990	chr4	13543119	-1.552	0.5355	0.0046	0.9	NKX3-2	30.78
cg06873457	chr22	30116319	-0.6951	0.2398	0.0046	0.9	CABP7	4.44
cg09769647	chr2	75059673	-3.572	1.233	0.00461	0.9	HK2	74.31
cg14275779	chr17	40830236	0.419	0.1446	0.00461	0.9	PLEKHH3	2.16
cg00575066	chr6	10390039	-0.6585	0.2273	0.00461	0.9		4.59
cg02902975	chr16	67360129	-3.685	1.272	0.00461	0.9	LRRC36	40.37
cg26998537	chr14	57277366	-1.425	0.492	0.00462	0.9	OTX2	11.23
cg10129547	chr22	31885780	-0.373	0.1288	0.00462	0.9	EIF4ENIF1	2.86
cg22784595	chr10	7455714	-2.963	1.023	0.00462	0.9		64.52
cg05970811	chr12	64237202	-3.052	1.053	0.00462	0.9	SRGAP1	53.31
cg05386230	chr20	18268439	-1.797	0.6204	0.00462	0.9	ZNF133	27.62
cg07927889	chr6	32940640	-1.144	0.3949	0.00463	0.9	BRD2	12.96
cg04231019	chr16	20363009	-2.165	0.7476	0.00463	0.9	UMOD	80.87
cg08898873	chr17	42907485	-0.7032	0.2428	0.00463	0.9	GJC1	4.41
cg20855344	chr3	23986090	-0.8712	0.3008	0.00463	0.9	NR1D2	7.8
cg02851062	chr11	122848983	-1.543	0.5328	0.00463	0.9	BSX	23.84
cg27557829	chr1	7022041	-1.333	0.4602	0.00463	0.9	CAMTA1	16.95
cg12958961	chr11	259554	-3.851	1.33	0.00464	0.9		31.79
cg14653814	chr6	589274	0.7443	0.2571	0.00464	0.9	EXOC2	95.01
cg17403397	chr2	145282262	-2.694	0.9307	0.00464	0.9		21.88
cg08567662	chr2	176867156	-0.1918	0.06626	0.00465	0.9	KIAA1715	1.76
cg09492086	chr13	40177575	0.3329	0.115	0.00465	0.9	LHFP	2.7
cg15371815	chr2	36582144	-3.423	1.183	0.00465	0.9	CRIM1	71.14
cg26512142	chr11	2554198	1.005	0.3472	0.00465	0.9	KCNQ1	4.51
cg22485171	chr5	169010600	-0.2972	0.1027	0.00465	0.9	CCDC99	2.9
cg05667158	chr12	4381890	-0.3062	0.1058	0.00466	0.9	CCND2	2.94
cg27335544	chr5	139176304	-1.79	0.6185	0.00466	0.9	PSD2	15.61
cg10059959	chr9	37035381	-0.5927	0.2049	0.00467	0.9	PAX5	3.74
cg24588381	chr13	28551145	-1.513	0.5231	0.00467	0.9		28.74
cg05399692	chr13	46190198	-2.071	0.7158	0.00467	0.9	FAM194B	71.8
cg19386336	chrX	100546064	-2.508	0.867	0.00468	0.9	TAF7L	43.7
cg06163216	chr11	534323	1.241	0.429	0.00468	0.9	HRAS	90.46
cg25729068	chr14	92303235	-0.374	0.1293	0.00469	0.9	TC2N	3.24
cg02049979	chr8	8718066	1.106	0.3823	0.00469	0.9	MFHAS1	90.41
cg23475725	chr12	2734205	-2.236	0.7733	0.0047	0.9	CACNA1C	27.78
cg07004999	chr7	155283140	-2.049	0.7089	0.0047	0.9		30.38
cg24601055	chr1	87372153	2.677	0.9261	0.0047	0.9	SEP15	63.99
cg22653139	chr2	73142088	-0.8076	0.2794	0.0047	0.9		8.41
cg02981183	chr10	102582487	1.696	0.5866	0.0047	0.9	PAX2	76.81
cg16712127	chrX	119149186	-1.589	0.5498	0.00471	0.9		25.59
cg12681727	chr2	238262372	-1.924	0.6656	0.00471	0.9	COL6A3	49.16
cg10841673	chr20	49575318	-0.9639	0.3335	0.00471	0.9	MOCS3	5.98
cg01838941	chr10	46993924	-1.624	0.5619	0.00471	0.9	GPRIN2	54.45
cg08667721	chr19	8455690	-0.648	0.2243	0.00472	0.9	RAB11B	5.6
cg22305258	chr17	4643367	1.89	0.6541	0.00472	0.9	CXCL16	11.44
cg15934674	chr1	150266645	-0.4013	0.1389	0.00472	0.9	MRPS21	3.86
cg14548259	chr12	116946214	0.9755	0.3376	0.00472	0.9		7.89
cg18744458	chr6	33160847	-0.5599	0.1938	0.00472	0.9	COL11A2	4.41
cg05260966	chr22	33197394	-1.248	0.4322	0.00473	0.9	SYN3	35.77
cg18279751	chr7	142490932	-0.5943	0.2057	0.00473	0.9		5.58
cg18790852	chr7	97801051	5.001	1.731	0.00473	0.9	LMTK2	89.63
cg24951286	chr5	140625068	-1.916	0.6635	0.00474	0.9	PCDHB15	16.27
cg12290660	chr4	41869611	-1.353	0.4683	0.00474	0.9		11.69
cg03820282	chr7	106809305	-0.5589	0.1936	0.00474	0.9	HBP1	8.01
cg00994804	chr21	36259383	-3.903	1.352	0.00474	0.9	RUNX1	5.23
cg17684657	chr6	10886967	-0.7544	0.2613	0.00475	0.9	SYCP2L	8.45
cg02207200	chr8	17353980	-0.752	0.2605	0.00475	0.9	SLC7A2	6
cg25425140	chr3	147098450	-1.027	0.3555	0.00475	0.9		8.31
cg12687926	chr12	7315540	-1.326	0.4593	0.00475	0.9		4.36
cg27195771	chr12	108605281	-2.862	0.9915	0.00476	0.9	WSCD2	39.04
cg17104843	chr1	213032108	-1.484	0.5141	0.00476	0.9	FLVCR1	21.39
cg16568373	chr17	4853368	-1.827	0.6331	0.00476	0.9	ENO3	8.41
cg22902505	chr4	81119473	6.641	2.301	0.00476	0.9	PRDM8	43.73
cg05008406	chr3	118959563	-0.2828	0.09796	0.00476	0.9	B4GALT4	2.97
cg15019541	chr10	101090471	-4.066	1.409	0.00476	0.9	CNNM1	63.77
cg16824113	chr12	132166485	-5.114	1.772	0.00477	0.9		52.75
cg02657244	chr4	99183198	-0.7575	0.2625	0.00477	0.9	RAP1GDS1	6.26
cg24436845	chr3	45430311	-0.9004	0.312	0.00477	0.9	LARS2	7.14
cg04292728	chr17	73851601	-0.3023	0.1048	0.00478	0.9	WBP2	3.09
cg22225479	chr17	25681463	-2.342	0.8118	0.00478	0.9		35.18
cg06453916	chr16	29690524	-1.511	0.5236	0.00478	0.9	QPRT	19.11
cg11236246	chrX	82762359	-1.324	0.4589	0.00478	0.9	POU3F4	12.89
cg02124354	chr14	24025797	-0.4198	0.1455	0.00478	0.9	THTPA	4.25
cg27529555	chr1	205325859	-2.397	0.8308	0.00478	0.9	KLHDC8A	46.16
cg24067118	chr10	102806933	-3.145	1.09	0.00479	0.9		38.84
cg13936261	chr15	91642911	-1.371	0.4753	0.00479	0.9	SV2B	11.95
cg14696996	chr19	15285081	-1.188	0.412	0.00479	0.9	NOTCH3	91.48
cg13868084	chr9	86755504	2.288	0.7934	0.00479	0.9		26.69
cg21606036	chr5	78985900	-4.324	1.499	0.00479	0.9	CMYA5	49.6
cg21752211	chr7	27243463	-1.521	0.5275	0.00479	0.9		13.02
cg08647349	chr1	7439692	-1.366	0.4738	0.00479	0.9	CAMTA1	8.99
cg06969410	chr2	20813834	1.141	0.3957	0.0048	0.9		87.58
cg22083815	chr1	32666378	-0.2072	0.07184	0.0048	0.9	CCDC28B	1.59
cg05135729	chrX	118406951	-2.526	0.8761	0.0048	0.9		55.7
cg09474017	chr6	32016368	-2.555	0.8859	0.0048	0.9	TNXB	40.35
cg09408098	chr1	170631331	-0.8605	0.2984	0.0048	0.9		11.37
cg19507206	chr10	103044008	-0.6198	0.215	0.00481	0.9		4.65
cg08013793	chr3	49905354	-1.371	0.4755	0.00481	0.9	CAMKV	18.65
cg22334393	chr19	984141	-0.7058	0.2449	0.00482	0.9	WDR18	6.51
cg09884225	chr8	24768802	-3.757	1.304	0.00483	0.9		29.45
cg15177359	chr17	73840750	-0.543	0.1884	0.00483	0.9	UNC13D	6.05
cg26475306	chr20	33999876	-0.3189	0.1107	0.00483	0.9	UQCC	3.37
cg07897831	chr17	73512512	-0.3486	0.121	0.00483	0.9	CASKIN2	2.36
cg14965524	chr19	10541267	-2.198	0.7628	0.00483	0.9	PDE4A	19.69
cg23016776	chr10	99081496	-2.588	0.8982	0.00483	0.9	FRAT1	36.4
cg04891961	chr17	27939900	-2.567	0.8913	0.00485	0.9	ANKRD13B	21.62
cg11235921	chr1	917819	-1.685	0.585	0.00486	0.9	C1orf170	64.23
cg18943866	chr7	131639772	1.501	0.5212	0.00486	0.9		87.42
cg26180732	chr17	13972513	-2.191	0.7611	0.00487	0.9	COX10	39.87
cg22583967	chr20	35580439	-1.216	0.4225	0.00487	0.9	SAMHD1	14.03
cg23102514	chr2	241840339	1.542	0.5357	0.00487	0.9		87.41
cg18750087	chr10	43522143	-2.614	0.9083	0.00488	0.9		52.19
cg01829342	chr14	52218954	0.6817	0.2369	0.00489	0.9		91.79
cg02763032	chr2	74425761	-1.145	0.3981	0.00489	0.9	MTHFD2	33.02
cg15846482	chr11	18610557	-1.998	0.6944	0.00489	0.9	UEVLD	23.31
cg09312149	chr5	114516420	-1.573	0.5466	0.00489	0.9	TRIM36	19.44
cg21695171	chr1	223307306	0.353	0.1227	0.00489	0.9	TLR5	3.16
cg15039102	chr5	3121953	-1.544	0.5365	0.0049	0.9		9.08
cg04567445	chr1	65730409	-1.221	0.4243	0.0049	0.9	DNAJC6	14.73
cg04702872	chr2	45876958	-1.65	0.5737	0.0049	0.9		17.97
cg03336727	chr1	203456818	-0.6175	0.2147	0.0049	0.9	PRELP	4.43
cg07716131	chr16	88937225	-1.838	0.6389	0.0049	0.9		30.75
cg18757242	chr1	154301194	-0.2113	0.07346	0.0049	0.9	ATP8B2	2.18
cg17769442	chr19	45578863	-0.8022	0.2789	0.0049	0.9	ZNF296	8.92
cg17696109	chr16	30441409	-0.4941	0.1718	0.0049	0.9	DCTPP1	5.19
cg18235167	chr1	2205213	1.423	0.4946	0.00491	0.9	SKI	87.57
cg09069900	chr13	113776964	-2.547	0.8857	0.00491	0.9	F10	86.76
cg06691520	chr10	95517738	-2.188	0.7606	0.00491	0.9	LGI1	23.28
cg05614176	chr13	113242512	-1.033	0.359	0.00491	0.9	TUBGCP3	6.93
cg01142438	chr5	178489987	0.9959	0.3463	0.00492	0.9	ZNF354C	88.14
cg03822934	chr4	41505964	1.228	0.4271	0.00493	0.9	LIMCH1	90.97
cg22198603	chr6	38230110	-2.521	0.8768	0.00493	0.9	BTBD9	23.1
cg16586261	chr16	72128476	-1.787	0.6218	0.00493	0.9	TXNL4B	13.1
cg27175287	chr1	47883234	-2.404	0.8362	0.00493	0.9	FOXE3	24.94
cg06892049	chr6	32055738	-1.097	0.3818	0.00494	0.9	TNXB	15.89
cg11703632	chr20	36226699	-1.127	0.392	0.00494	0.9		14.32
cg25144207	chr4	4864302	-2.034	0.7078	0.00494	0.9	MSX1	31.93
cg13318071	chr15	90319420	-1.879	0.6539	0.00494	0.9	MESP2	36.42
cg01094687	chr11	124738157	-2.443	0.8503	0.00495	0.9	ROBO3	42.06
cg19511045	chr2	73114281	-0.4024	0.1401	0.00495	0.9	SPR	3.25
cg23501836	chr14	89629974	4.361	1.518	0.00495	0.9	FOXN3	91.24
cg27569040	chr12	103351855	-1.312	0.4567	0.00495	0.9	ASCL1	6.42
cg19493204	chr4	39184019	-0.2697	0.09386	0.00495	0.9	WDR19	2.54
cg06155620	chr1	209527581	-2.415	0.8406	0.00495	0.9		79.13
cg17370395	chr8	135725535	0.8398	0.2923	0.00496	0.9	ZFAT	4.62
cg14839386	chr14	102481497	-3.319	1.155	0.00496	0.9	DYNC1H1	83.74
cg13771753	chr6	32016070	-0.642	0.2235	0.00496	0.9	TNXB	5.02
cg18128969	chr21	22369908	1.005	0.35	0.00497	0.9	NCAM2	7.45
cg14768782	chr3	128712993	-1.167	0.4062	0.00497	0.9	KIAA1257	17.24
cg01481690	chr21	38641087	-3.127	1.089	0.00497	0.9	DSCR3	67.28
cg06124224	chr1	99470709	1.001	0.3485	0.00498	0.9	LPPR5	5.17
cg06331700	chr13	22661121	-1.167	0.4064	0.00499	0.9		88.25
cg26682664	chr1	219834581	-0.6231	0.2171	0.00499	0.9		3.84
cg26464482	chr8	95565502	0.3303	0.1151	0.00499	0.9	KIAA1429	2.51
cg11954557	chr6	32809266	1.798	0.6264	0.00499	0.9	PSMB8	85.82
cg25302087	chr6	21668049	-2.976	1.037	0.00499	0.9	FLJ22536	77.15
cg06581710	chr17	64188160	-2.89	1.007	0.00499	0.9	CCDC46	17.81
cg07350470	chr4	4765329	-0.7423	0.2586	0.005	0.9		5.65
cg20377428	chr15	89974262	-1.262	0.4397	0.005	0.9		10.09
cg14611745	chr1	227916287	-0.7777	0.271	0.005	0.9	LOC100130093	7.82
cg05133437	chr15	40729033	-0.6504	0.2267	0.005	0.9		6.08
cg08015755	chr4	156298050	-0.4146	0.1445	0.005	0.9	MAP9	3.51
cg06139239	chr3	131070845	1.148	0.4001	0.005	0.9		90.02
cg02507579	chr3	97887864	-16.87	5.88	0.00501	0.9	OR5H15	51.4
cg06469726	chr2	242483467	-3.059	1.066	0.00501	0.9		67.37
cg07922802	chr12	88429938	-0.8907	0.3105	0.00501	0.9	C12orf29	8.54
cg12472416	chr17	48077156	1.491	0.5197	0.00501	0.9		80.26
cg06846752	chr1	32929715	-2.932	1.022	0.00501	0.9	ZBTB8B	61.93
cg09047471	chr8	56792345	1.35	0.4707	0.00501	0.9	LYN	6.41
[truncated: 453,651 more rows]
