# Supplementary material for: Prenatal vitamin intake in first month of pregnancy and DNA methylation in cord blood and placenta in two prospective cohorts
Source: Epigenetics Chromatin. 2022 Aug 2;15:28. doi: 10.1186/s13072-022-00460-9 (PMC9344645; doi:10.1186/s13072-022-00460-9)
Supplement: Supplementary file 5 — Additional file 5. Supplemental Table 5. Single site DNA methylation array adjusted regression results: Use of prenatal vitamins in the first month of pregnancy in cord blood of MARBES cohort. [file 13072_2022_460_MOESM5_ESM.csv]

	chr	pos	DNAm_diff	sd	P.Value	adj.P.Val	gene	AveDNAm
cg04551619	chr1	10692799	0.5626	0.1279	1.82e-05	1		97.46
cg10696724	chr3	13937557	-0.663	0.1522	2.18e-05	1		4.72
cg27008310	chr5	121277720	-1.433	0.334	2.86e-05	1		87.78
cg11638880	chr6	166755991	-0.3374	0.07904	3.1e-05	1	SFT2D1	3.33
cg00340658	chr4	6988698	-0.2985	0.07002	3.19e-05	1	TBC1D14	2.39
cg17442477	chr5	25315365	-1.123	0.2652	3.56e-05	1		90.47
cg11724151	chr6	38681093	-0.7324	0.1778	5.67e-05	1		93.8
cg08890477	chr7	154997031	6.785	1.662	6.57e-05	1		24.2
cg09340279	chr17	80278947	0.5021	0.1239	7.41e-05	1	SECTM1	96.33
cg14831665	chrX	25023963	-1.977	0.4897	7.81e-05	1	ARX	23.25
cg03199058	chr1	225117464	0.4302	0.1066	7.88e-05	1	DNAH14	4.09
cg04201750	chr5	3591012	-0.4336	0.1076	8.14e-05	1		3.43
cg09025432	chr7	153083911	-2.64	0.6607	9.25e-05	1		81.56
cg13130022	chr6	44440494	0.6777	0.1697	9.32e-05	1		95.21
cg20794583	chr19	8154510	1.319	0.3315	9.81e-05	1	FBN3	76.81
cg26134868	chr14	95861930	1.13	0.286	0.00011	1		91.42
cg11959746	chr12	50321909	-0.9694	0.2461	0.000115	1		90.49
cg01525976	chr12	71232780	-0.8391	0.2133	0.000117	1	PTPRR	92.56
cg23183988	chrX	19908877	-1.474	0.3762	0.000124	1		28.6
cg26115633	chr10	129535893	-0.2877	0.07376	0.000133	1	FOXI2	1.5
cg15370862	chr12	31270326	-1.259	0.3249	0.000146	1		58.84
cg03160508	chr11	66823684	2	0.516	0.000146	1	RHOD	48.34
cg25220116	chr17	17486103	0.6394	0.165	0.000147	1	PEMT	93.19
cg07574267	chr1	2238720	-0.6051	0.1566	0.000153	1	SKI	94.53
cg14882904	chr1	184773528	0.8475	0.2195	0.000155	1	FAM129A	91.43
cg23497747	chr11	87831893	1.411	0.3657	0.000157	1		85.38
cg10695278	chr14	73699899	-1.328	0.3455	0.000164	1		48.06
cg07234986	chr12	85573508	1.193	0.3105	0.000165	1	LRRIQ1	78.95
cg15438497	chr3	148804381	-0.6507	0.1696	0.00017	1	HLTF	5.59
cg21228760	chr4	160322259	2.411	0.6286	0.00017	1		36.73
cg14375772	chrX	120181969	1.655	0.4319	0.000173	1	GLUD2	81.09
cg06608374	chr6	138537655	-0.782	0.2043	0.000176	1	PBOV1	89.99
cg02027010	chr9	116163386	-0.3339	0.0873	0.000177	1	ALAD	3.07
cg21415305	chr3	9851855	-0.9444	0.2475	0.000184	1	TTLL3	6.57
cg01958256	chr5	71731780	-0.7105	0.1862	0.000184	1		91.74
cg14334161	chr10	72201622	-1.922	0.5047	0.00019	1	NODAL	40.95
cg04118889	chrX	25022750	-1.364	0.3582	0.00019	1	ARX	20.05
cg22060153	chr2	101889653	-0.7562	0.1991	0.000196	1	SNORD89	91.92
cg14462402	chr11	120678447	1.898	0.5007	0.000202	1	GRIK4	71.83
cg13466383	chr1	161008705	-0.6923	0.1827	0.000203	1	TSTD1	4.22
cg20822969	chr17	48290763	-2.178	0.5751	0.000205	1	LOC101927230	54.77
cg06308972	chrX	114884097	-1.367	0.3617	0.000212	1	PLS3	80.05
cg25754015	chr11	73052648	1.084	0.2871	0.000213	1	ARHGEF17	84.42
cg13215387	chr10	104953220	-0.3015	0.08022	0.000228	1	NT5C2	2.85
cg13293535	chr8	11597251	-4.71	1.253	0.000228	1	GATA4	49.15
cg27453237	chr10	102222865	-1.414	0.3764	0.00023	1	WNT8B	87.31
cg26764345	chr3	46927386	0.6375	0.17	0.000234	1	PTH1R	93.1
cg19569093	chr12	98115205	-0.9275	0.2473	0.000234	1	LOC643711	90.07
cg22457211	chr15	40075133	-0.2792	0.07447	0.000236	1	FSIP1	1.53
cg19506849	chr10	114767609	-1.56	0.4183	0.000252	1	TCF7L2	84.88
cg06416764	chr19	52227967	2.728	0.7319	0.000255	1	HAS1	73.22
cg11885175	chrX	13003090	-0.9314	0.2502	0.00026	1		15.8
cg13531735	chr3	42923116	1.004	0.2698	0.000261	1		92.06
cg07283060	chr12	57542051	0.4973	0.1337	0.000263	1	LRP1-AS	95.6
cg20787451	chrX	53093414	-1.384	0.3724	0.000266	1	GPR173	91.02
cg26745332	chr4	94749942	-0.1929	0.05193	0.000267	1	ATOH1	2.67
cg07424889	chr7	4768247	-0.786	0.2119	0.000273	1	FOXK1	89.84
cg01725501	chr20	50359802	1.588	0.4292	0.000282	1	ATP9A	67.6
cg21032473	chr2	168818347	-0.5507	0.1488	0.000282	1	STK39	94.31
cg26819667	chr16	29860009	-0.7739	0.2092	0.000284	1		6.32
cg05983698	chr19	59011010	-0.2444	0.06618	0.00029	1	SLC27A5	2.41
cg14556851	chr2	238283454	0.9739	0.2645	0.000302	1	COL6A3	85.96
cg09308026	chr16	30041884	-0.3571	0.09711	0.000308	1	FAM57B	4.21
cg23376846	chr6	29818154	-2.146	0.5839	0.000309	1		34.6
cg04499381	chrX	128913671	-1.18	0.3212	0.000312	1	SASH3	22.54
cg23350838	chr19	44259495	-0.5645	0.1539	0.000317	1	C19orf61	4.62
cg03382925	chrX	53350144	-0.9413	0.2566	0.000317	1	IQSEC2	6.97
cg24886725	chr22	27969620	3.278	0.8948	0.000323	1		18.26
cg12336009	chr1	17697922	0.6888	0.188	0.000323	1	PADI6	93.12
cg11725400	chr14	21625063	-1.599	0.4365	0.000324	1	OR5AU1	82.99
cg17394124	chr1	196712668	3.649	0.9976	0.000329	1	CFH	55.8
cg09229850	chr17	55839401	-3.263	0.8925	0.000331	1		49.16
cg11726580	chr7	102715191	-0.375	0.1026	0.000334	1	ARMC10	3.48
cg00805294	chr1	119463672	0.9681	0.265	0.000335	1	TBX15	90.96
cg04019636	chr1	201977390	-1.524	0.4174	0.000337	1		64.93
cg12003729	chr5	140048446	0.8179	0.2246	0.000349	1	WDR55	91.75
cg05875696	chr9	95481121	0.4222	0.1161	0.000358	1	BICD2	95.2
cg01831771	chr13	113428172	0.6324	0.174	0.000358	1	ATP11A	95.88
cg24796548	chr10	108785434	-2.981	0.8203	0.00036	1	SORCS1	72.23
cg02288748	chr5	10539191	0.4512	0.1242	0.000361	1		95.07
cg18664866	chr14	75389200	0.7903	0.2177	0.000363	1	RPS6KL1	91.85
cg05344978	chr7	73682831	0.6814	0.1878	0.000366	1		93.4
cg04998153	chr1	101823331	9.803	2.702	0.000367	1	LINC01307	48.82
cg12602161	chr12	121091775	1.189	0.3278	0.000367	1	CABP1	87.79
cg15945016	chr6	26020698	-0.3169	0.08744	0.000373	1	HIST1H4A	3.57
cg26778969	chr22	32668386	4.13	1.141	0.00038	1		83.53
cg20701404	chr17	71898027	-0.314	0.08678	0.000381	1		3.51
cg25537988	chr3	139396918	-0.2669	0.07379	0.000383	1	NMNAT3	4.15
cg02488299	chr16	29913223	1.423	0.3936	0.000386	1	ASPHD1	79.1
cg11676325	chr19	10621091	0.8428	0.2333	0.000388	1		6.46
cg27335799	chr6	41039982	-0.3711	0.1028	0.000392	1	C6orf130	3.75
cg07430214	chr3	172166300	-0.2171	0.06015	0.000393	1	GHSR	2.64
cg13254588	chr2	40006314	-0.5336	0.1479	0.000394	1	THUMPD2	4.89
cg10411339	chr8	125550661	2.524	0.7003	0.000401	1	TATDN1	22.04
cg27591053	chr5	180671165	-0.2124	0.05896	0.000402	1	GNB2L1	1.11
cg16439130	chr6	149658548	-2.756	0.7655	0.000407	1	MAP3K7IP2	72.97
cg03642631	chr1	44309627	0.7337	0.2042	0.000417	1	ST3GAL3	92.79
cg01528779	chr19	42821037	2.132	0.5939	0.00042	1	TMEM145	26.6
cg00877708	chr6	157140947	-2.011	0.5605	0.000424	1	ARID1B	80.59
cg14952011	chr9	99616371	-0.4501	0.1254	0.000424	1	ZNF782	4.15
cg07965906	chr9	100574106	0.527	0.1469	0.000425	1		94.74
cg02344926	chr17	26904098	-0.4151	0.1158	0.000428	1	ALDOC	4.5
cg01123739	chr4	2398557	-3.108	0.868	0.000435	1	ZFYVE28	79.21
cg15540063	chr7	104654504	-0.443	0.1237	0.000437	1	MLL5	1.4
cg16318259	chr3	128839665	-0.2405	0.06717	0.000437	1	RAB43	2.44
cg06186228	chrX	95592962	-1.186	0.3315	0.00044	1	LOC643486	88.36
cg26089753	chr6	152127821	-0.8803	0.2462	0.000443	1	ESR1	91.79
cg24249486	chrX	11684119	-0.776	0.2173	0.000452	1	ARHGAP6	6.5
cg04974913	chr1	13839662	-0.4944	0.1385	0.000453	1		6.63
cg11126215	chr14	94596163	1.033	0.2895	0.000454	1	IFI27L2	9.89
cg15383322	chr7	98100419	1.074	0.3009	0.000456	1		7.63
cg18887483	chr15	74422572	-1.157	0.3244	0.000459	1	ISLR2	10.52
cg00748431	chr2	175629917	-1.691	0.4749	0.000466	1	CHRNA1	91.6
cg12587091	chr2	74752303	0.6686	0.1877	0.000466	1	DQX1	91.35
cg02420130	chr15	74286415	-3.009	0.8451	0.000467	1	PML	51.95
cg05703996	chr16	335830	-1.015	0.2849	0.000467	1	PDIA2	94.98
cg22010065	chr19	59085427	1.598	0.4487	0.000469	1	MZF1	21.38
cg17619082	chr7	43768796	-0.7619	0.2141	0.00047	1	C7orf44	3.9
cg23678007	chr5	7851256	-0.4477	0.1259	0.000474	1	C5orf49	3.76
cg20480041	chr5	72251406	-0.4132	0.1162	0.000478	1	FCHO2	3.7
cg14832363	chr9	111618366	-1.246	0.3508	0.000481	1	ACTL7B	76.33
cg26820929	chr1	28995935	-1.44	0.4056	0.000485	1	GMEB1	11.86
cg10470368	chr11	64146517	10.04	2.826	0.000485	1		78.82
cg09478478	chr1	158322845	-0.6531	0.184	0.000487	1	CD1E	92.98
cg24255796	chr13	50370537	0.9559	0.2695	0.00049	1		80.36
cg17637280	chr5	125930948	0.6437	0.1816	0.000496	1	ALDH7A1	5.79
cg06010588	chr8	35092876	-0.6236	0.176	0.000497	1	UNC5D	3.69
cg00152322	chr15	65198005	1.44	0.4066	5e-04	1		20.03
cg07315937	chr6	29768269	1.059	0.2994	0.000506	1		87.36
cg00789213	chr14	29047340	-1.665	0.4709	0.000511	1		85.15
cg04414399	chr9	138853402	-0.2434	0.06889	0.000515	1	UBAC1	3.55
cg05231925	chr4	23768155	0.9903	0.2803	0.000516	1		91.03
cg26324464	chr16	70820611	0.5595	0.1584	0.000516	1	VAC14	94.1
cg00644007	chr17	72787396	0.9438	0.2674	0.000522	1	TMEM104	80.89
cg01354887	chr12	78485854	-0.9002	0.2552	0.000526	1	NAV3	90.72
cg18999314	chr11	131560382	0.8039	0.228	0.000529	1	NTM	89.57
cg10195889	chr6	133055528	2.408	0.6836	0.000534	1	VNN3	82.38
cg01249180	chr5	95997867	-0.9082	0.2578	0.000535	1	CAST	8.27
cg07438288	chr3	10547187	-0.2869	0.08147	0.000537	1	ATP2B2	3.83
cg10806197	chr14	27429693	-1.728	0.4907	0.000537	1		48.7
cg16977395	chr18	71880080	0.377	0.1071	0.000537	1		95.4
cg12095720	chr17	72978304	-0.8935	0.254	0.000546	1		7.34
cg02183671	chr4	15779999	-0.5351	0.1527	0.000573	1	CD38	3.49
cg12493638	chr1	15801888	2.948	0.8418	0.000577	1	CELA2B	81.21
cg18625738	chr1	110448986	-0.526	0.1502	0.000578	1		3.55
cg05964529	chr12	110906245	-0.3391	0.09692	0.000582	1	GPN3	3.09
cg08909407	chr9	110071552	-2.304	0.6597	0.000594	1	RAD23B	69.07
cg16002963	chr2	98703324	1.085	0.3107	0.000597	1	VWA3B	9.96
cg25589956	chr3	186545102	-0.3969	0.1137	6e-04	1		2.48
cg10249489	chr3	110790945	-0.6765	0.1938	0.000601	1	PVRL3	5.94
cg16621476	chr11	3210659	-2.776	0.7954	0.000602	1		57.47
cg03851398	chr10	135171564	-0.6111	0.1753	0.000608	1	C10orf125	3.71
cg25969107	chr15	95128247	-0.2551	0.07317	0.000609	1		2.37
cg25962358	chr5	140347293	-1.58	0.4534	0.000611	1	PCDHAC2	41.96
cg13389299	chr15	74329999	0.9954	0.286	0.00062	1	PML	80.28
cg04603130	chr19	2550027	2.381	0.684	0.000621	1	GNG7	38.63
cg08442823	chr11	45951803	2.346	0.6741	0.000623	1	PHF21A	58.8
cg16626405	chr20	33297424	-0.6106	0.1755	0.000623	1	TP53INP2	5.55
cg11516502	chr17	41071033	-1.067	0.3069	0.000627	1		86.7
cg01355382	chr11	45951533	2.986	0.8589	0.00063	1	PHF21A	70.91
cg07065803	chr11	45921557	-1.326	0.3814	0.000632	1	MAPK8IP1	14.24
cg06289479	chr2	238536058	-0.3102	0.08932	0.000637	1	LRRFIP1	3.9
cg16049219	chr3	127275711	-4.274	1.231	0.000638	1		63.81
cg15599146	chr6	157802928	-0.2178	0.06277	0.000645	1	ZDHHC14	2.2
cg06784594	chr16	19533815	3.331	0.9603	0.000647	1	GDE1	70.19
cg19414233	chr11	65314314	-2.818	0.8124	0.000648	1	LTBP3	9.82
cg12458902	chr9	132342652	-0.489	0.1411	0.000654	1		7.15
cg00483562	chr5	1931781	-0.4615	0.1333	0.000663	1		4.37
cg17186444	chr15	29561501	0.2011	0.05811	0.000665	1	NDNL2	2.13
cg14736640	chr12	109186597	0.6371	0.1841	0.000667	1	SSH1	91.26
cg14733016	chr10	129704599	2.077	0.6003	0.00067	1	PTPRE	80.72
cg14047361	chr17	80015160	1.109	0.3208	0.000677	1	GPS1	80.3
cg22977016	chr19	10529650	-0.1437	0.0416	0.000681	1		2
cg00524271	chr2	198668185	-1.36	0.3946	7e-04	1	PLCL1	87.17
cg18809822	chr11	120409217	1.051	0.3051	0.000701	1	GRIK4	71.89
cg02934082	chr3	122705793	-2.279	0.6616	0.000703	1	SEMA5B	70.68
cg17019285	chr8	11725104	-0.147	0.04269	0.000704	1	CTSB	2.13
cg07002589	chr19	3047652	-0.3696	0.1073	0.000706	1	TLE2	3.99
cg00791249	chr19	10426722	-0.3948	0.1146	0.000706	1	FDX1L	4.11
cg03412310	chr8	55014671	-0.468	0.1359	0.000707	1	LYPLA1	6.81
cg23453622	chr17	79885647	-0.4285	0.1244	0.000708	1	LOC92659	4.27
cg01719832	chr1	11752772	1.151	0.3343	0.000708	1	MAD2L2	21.53
cg05002993	chr5	132757596	0.9624	0.2796	0.000708	1	FSTL4	84.65
cg06496885	chr10	3354972	-1.908	0.5543	0.00071	1		75.73
cg14458955	chr22	42062938	-0.2328	0.06769	0.000716	1		2.24
cg00548368	chr8	136769084	2.235	0.6499	0.000717	1		65.19
cg02010442	chrX	107335011	-1.863	0.5429	0.000736	1	ATG4A	12.62
cg18038269	chr19	10464320	0.3851	0.1122	0.000738	1	TYK2	96.7
cg17546376	chr3	42172097	-0.6801	0.1982	0.000738	1	TRAK1	92.93
cg23356309	chr5	140344620	-2.692	0.785	0.000742	1	PCDHA7	73.84
cg12946524	chr3	171757361	-0.4713	0.1374	0.000742	1	FNDC3B	4.07
cg16119134	chr17	19281001	-0.2542	0.07419	0.000749	1	MAPK7	3.07
cg24536250	chr5	50218625	-2.169	0.6332	0.000753	1		65.13
cg07269843	chr1	1200858	0.651	0.1901	0.000755	1	UBE2J2	92.8
cg19938522	chr5	170184555	-1.147	0.335	0.000755	1		87.93
cg26544870	chr15	66995141	-0.4247	0.124	0.000755	1	SMAD6	4.85
cg14860614	chr17	45908849	-0.1516	0.04426	0.000755	1	LRRC46	1.09
cg25146575	chr19	49296687	-1.397	0.408	0.000757	1		56.32
cg21839211	chr6	167508041	-0.4769	0.1394	0.000761	1		5.02
cg03601354	chr8	22408966	-0.4597	0.1343	0.000762	1	SORBS3	4.24
cg19518003	chr21	38639178	-0.332	0.09707	0.000766	1	DSCR3	1.79
cg26499822	chrX	21396746	-1.575	0.4606	0.000766	1	CNKSR2	87.59
cg13260278	chr10	121265587	-2.839	0.8309	0.000774	1	RGS10	45.43
cg16030814	chr16	34969730	-1.62	0.474	0.000774	1		82.04
cg05951095	chr15	40353216	1.383	0.4052	0.000785	1		87
cg10375456	chr19	10380576	-0.5369	0.1575	0.000798	1	ICAM1	5.75
cg00909646	chr8	67874250	-0.3188	0.09355	0.000799	1		3.04
cg02368176	chr18	34978407	-1.949	0.5724	0.000807	1	CELF4	46.02
cg20286236	chr17	29886672	-0.2755	0.08093	0.00081	1	MIR193A	2.52
cg11909975	chr2	128159058	0.6977	0.205	0.000814	1		91.46
cg27245606	chr6	31549038	-0.43	0.1264	0.000815	1	LTB	2.2
cg09122208	chr20	46377882	-0.4008	0.1178	0.000818	1	SULF2	3.41
cg05441928	chr19	7548535	1.346	0.3958	0.000819	1	PEX11G	74.54
cg03503802	chr22	46933237	-0.4445	0.1308	0.000823	1	CELSR1	2.99
cg04228924	chr20	60752588	0.8306	0.2444	0.000824	1	SS18L1	92.04
cg10182306	chr1	16357911	3.077	0.9053	0.000824	1	CLCNKA	72.23
cg02193650	chr12	49374710	-0.3134	0.0922	0.000825	1	WNT1	2.63
cg23290664	chr18	73000004	5.247	1.545	0.00083	1	TSHZ1	87.43
cg02152996	chr13	112687960	1.427	0.42	0.000831	1	LINC00403	74.59
cg05361347	chr7	42122019	-0.7791	0.2294	0.000832	1	GLI3	88.95
cg17277729	chr1	15480230	-0.4899	0.1443	0.000835	1	TMEM51	4.13
cg25600236	chr4	71091212	-1.294	0.381	0.000835	1	FDCSP	89.76
cg07096595	chr9	35097992	0.9534	0.2811	0.000846	1	PIGO	80.08
cg05492170	chr4	111536341	-0.9186	0.2709	0.000847	1		19.34
cg05106294	chr11	12031097	-0.2542	0.07502	0.000856	1	DKK3	3.88
cg02351913	chr3	119465633	-0.8365	0.2469	0.000856	1	MAATS1	91.43
cg07377341	chr1	160068584	-0.3272	0.09662	0.00086	1	IGSF8	5.04
cg11712473	chr1	173446315	-0.5768	0.1703	0.000861	1	PRDX6	5.18
cg17035694	chr1	47479060	-0.5827	0.1721	0.000863	1		93.79
cg11603796	chr12	49502696	1.446	0.4272	0.000866	1	LMBR1L	45.33
cg06696028	chr22	31302132	0.4834	0.1429	0.000873	1	OSBP2	94.81
cg19738333	chr8	21999623	-0.5504	0.1628	0.000876	1	REEP4	6.16
cg20707126	chr7	116750996	-2.344	0.6936	0.000879	1	ST7	27.14
cg08483713	chr19	11241669	1.471	0.4354	0.000882	1	LDLR	35.99
cg16929692	chr11	117389301	0.2394	0.07088	0.000888	1	DSCAML1	96.9
cg10058913	chr1	4077182	1.291	0.3826	0.000894	1		89.7
cg08932358	chrX	47034358	-1.284	0.3805	0.000897	1	RBM10	85.74
cg16772808	chr5	159546561	-0.2674	0.07925	0.000897	1	PWWP2A	2.71
cg26811159	chr11	89223981	1.184	0.351	0.000898	1	NOX4	18.82
cg01535980	chr9	140708214	0.6714	0.199	9e-04	1	EHMT1	93.62
cg13873230	chr1	208255817	-0.8528	0.2528	0.000901	1	PLXNA2	91.51
cg19516009	chr8	22018080	0.6633	0.1968	0.00091	1	SFTPC	93.86
cg06870986	chr17	70588173	-1.041	0.309	0.000911	1		7.26
cg11180288	chr17	7143098	-0.4221	0.1253	0.000912	1	PHF23	6.49
cg17534070	chr5	168195355	-9.437	2.801	0.000914	1	SLIT3	80.57
cg12612796	chr19	51760020	-0.7125	0.2118	0.000931	1	SIGLECL1	91.52
cg12437167	chr4	616734	1.975	0.5872	0.000933	1		67.58
cg01356919	chr11	113851024	-1.059	0.3151	0.000939	1	HTR3A	87.92
cg09038266	chr16	79155958	-0.7278	0.2165	0.00094	1	WWOX	93.36
cg23896816	chr22	39473253	-1.706	0.5079	0.000944	1	APOBEC3G	13.03
cg13566648	chr6	12750030	-0.3369	0.1003	0.000948	1	PHACTR1	2.9
cg00459898	chr2	241912309	-0.6921	0.2061	0.000948	1		92.85
cg05845987	chr2	123461485	-0.7631	0.2273	0.000953	1		91.22
cg10494226	chr2	54050893	1.119	0.3333	0.000953	1	GPR75-ASB3	82.7
cg01892666	chr15	96960302	-0.4215	0.1256	0.000958	1		5.11
cg10355458	chr19	1578206	-0.6532	0.1947	0.000958	1	MBD3	92.52
cg06788504	chr6	32974517	0.55	0.164	0.000964	1	HLA-DOA	93.5
cg00511081	chr18	56976093	-0.2168	0.06466	0.000966	1	CPLX4	2.57
cg06985721	chr1	55464653	-1.215	0.3625	0.000967	1	BSND	87.35
cg27614619	chr20	48410999	0.8	0.2388	0.000974	1		91.93
cg10465514	chr3	15031948	-2.457	0.7334	0.000975	1	NR2C2	42.2
cg26988138	chr19	2639424	7.488	2.235	0.000977	1	GNG7	77.84
cg05310557	chr18	46477250	-1.154	0.345	0.000986	1	SMAD7	12.41
cg25317774	chr19	42572754	1.517	0.4535	0.000987	1		61.43
cg13247997	chr5	83680284	-0.5549	0.166	0.000997	1	EDIL3	4.72
cg03310569	chr1	206772616	-0.6915	0.2069	0.001	1	EIF2D	89.35
cg08875431	chr11	2422401	-0.2381	0.07125	0.001	1	TSSC4	1.26
cg06091295	chr2	127836706	-2.23	0.6674	0.00101	1	BIN1	34.87
cg18770660	chr11	65082070	-0.2711	0.08117	0.00101	1	CDC42EP2	2.6
cg26478107	chr6	26595280	2.601	0.7789	0.00101	1		24.58
cg16405946	chrX	153640960	-0.7034	0.2106	0.00101	1	DNASE1L1	21.45
cg16190825	chr3	187725128	-0.6382	0.1912	0.00101	1		92.08
cg12700102	chr1	222885791	-0.2951	0.08842	0.00102	1	AIDA	3.01
cg06684395	chr15	35351277	2.786	0.8347	0.00102	1		50.92
cg19407086	chr5	133984178	-0.2699	0.08088	0.00102	1	SEC24A	3.01
cg04008888	chr11	68622739	-0.1955	0.05859	0.00102	1		2.74
cg16637556	chr19	41104184	-0.7585	0.2273	0.00102	1	LTBP4	8.21
cg24550644	chr17	30846204	-0.645	0.1935	0.00103	1	MYO1D	3.88
cg17768253	chr16	72127550	-0.2847	0.08541	0.00103	1	TXNL4B	1.64
cg00983740	chr1	18561661	-2.769	0.8311	0.00104	1	IGSF21	78.52
cg14564965	chr6	107942932	-1.276	0.3829	0.00104	1	SOBP	83.9
cg05621401	chr10	43572065	-0.2631	0.07901	0.00104	1	RET	3.95
cg08118581	chr20	636375	-0.6504	0.1954	0.00105	1		92.1
cg26648763	chrX	20048113	-0.9784	0.294	0.00105	1	MAP7D2	18.07
cg07696658	chr5	73980914	-0.2815	0.08462	0.00105	1	HEXB	3.11
cg13569765	chr11	65141519	-5.203	1.564	0.00106	1		49.48
cg10387497	chr14	93507669	-0.7989	0.2402	0.00106	1	ITPK1	90.32
cg15892013	chr18	76738173	-0.3018	0.09073	0.00106	1		3.13
cg11124350	chr7	1251125	2.27	0.6825	0.00106	1		74.57
cg02414648	chr2	112812756	-0.4792	0.1441	0.00106	1	TMEM87B	5.6
cg14551458	chr5	123149103	-2.126	0.6393	0.00106	1		33.92
cg11779355	chr16	11439044	-0.155	0.04664	0.00106	1	RMI2	2.23
cg09853648	chr11	69492642	-1.049	0.3155	0.00107	1		89.95
cg01980587	chr19	18321929	0.7076	0.2129	0.00107	1	PDE4C	92.48
cg03371778	chr10	132365775	0.1429	0.04301	0.00107	1		98.4
cg14930872	chrX	48933517	-0.9877	0.2974	0.00108	1	WDR45	89.46
cg03769330	chr10	102380596	1.178	0.3553	0.00109	1		80.2
cg13766560	chr9	133898399	-2.077	0.6261	0.00109	1	LAMC3	71.01
cg11257113	chr17	8062204	1.167	0.3518	0.00109	1		7.74
cg25952596	chr14	101535084	4.566	1.377	0.00109	1		69.89
cg27142774	chr1	17971279	0.9122	0.2751	0.00109	1	ARHGEF10L	81.69
cg13598426	chr9	2005484	1.786	0.5391	0.0011	1		72.47
cg25881032	chr10	17627460	1.987	0.6	0.00111	1		21.42
cg01826827	chr7	112579137	-0.642	0.194	0.00112	1	C7orf60	5.17
cg18913729	chr8	97274064	-0.3764	0.1137	0.00112	1	MTERFD1	3.37
cg01862160	chr9	135456402	-1.097	0.3315	0.00112	1		24.08
cg03964091	chr22	49062324	7.369	2.227	0.00112	1	FAM19A5	52.64
cg17747450	chr10	126717019	0.4551	0.1376	0.00112	1	CTBP2	94.11
cg24974477	chr4	110650657	-0.2151	0.06502	0.00113	1	PLA2G12A	2.39
cg11810430	chr13	93379417	-1.231	0.3722	0.00113	1	GPC5	83.39
cg15325070	chr1	2792704	1.75	0.529	0.00113	1		77.5
cg04546122	chr6	135668174	-1.635	0.4946	0.00113	1	AHI1	64.27
cg24772267	chr6	72130742	-0.4543	0.1375	0.00113	1	C6orf155	4.31
cg21625563	chr22	39152448	-0.7875	0.2383	0.00114	1	UNC84B	11.39
cg26001799	chr12	120451819	-1.994	0.6036	0.00114	1	CCDC64	60.48
cg00748903	chr3	182879935	2.398	0.7259	0.00114	1	LAMP3	19.12
cg02093708	chr16	87577273	-3.422	1.036	0.00114	1		93.03
cg14461474	chr2	102508225	0.8182	0.2477	0.00114	1	MAP4K4	91.08
cg08996365	chr16	30773072	-0.4222	0.1278	0.00114	1	RNF40	4.36
cg08546107	chr12	129636016	0.833	0.2523	0.00115	1	TMEM132D	93.94
cg11876132	chr22	25348250	-0.4438	0.1346	0.00117	1		4.75
cg19961251	chr6	12468608	0.4075	0.1236	0.00117	1		4.17
cg15577135	chr3	51976003	-0.3508	0.1064	0.00117	1	PARP3	3.12
cg14192813	chr6	3446008	0.5567	0.169	0.00118	1	SLC22A23	93.53
cg08777966	chrX	122991416	-0.9433	0.2865	0.00118	1		90.88
cg20506659	chr6	33132943	-1.462	0.4441	0.00119	1	COL11A2	72.36
cg25656709	chr6	107193903	2.46	0.7476	0.00119	1		92.11
cg18466108	chr12	99038412	-0.4509	0.1371	0.0012	1	APAF1	2.66
cg09792204	chr15	28342183	-0.1783	0.05423	0.00121	1	OCA2	2.73
cg15457775	chr5	72901732	-1.332	0.4055	0.00121	1		86.88
cg25711575	chr2	178937477	-0.3118	0.09493	0.00122	1	PDE11A	3.15
cg23791011	chr10	124219564	1.877	0.5716	0.00122	1	HTRA1	22.45
cg22612743	chrX	43809103	-0.7855	0.2393	0.00123	1	NDP	8.57
cg08594816	chr10	3248399	-3.245	0.9887	0.00123	1		73.36
cg01250454	chr1	152006464	-0.7058	0.2151	0.00123	1	S100A11	91.63
cg02898499	chr16	1831468	1.237	0.377	0.00123	1	SPSB3	79.22
cg17035881	chr13	25948477	1.108	0.3378	0.00123	1	ATP8A2	52.7
cg02063360	chr14	105452560	-0.4273	0.1302	0.00123	1	C14orf79	4.91
cg00016226	chr11	120008939	-2.372	0.7231	0.00124	1	TRIM29	44.77
cg15181396	chr19	42806958	-0.2688	0.08197	0.00124	1	PAFAH1B3	3.35
cg08076624	chr1	21300098	-0.7559	0.2305	0.00124	1	EIF4G3	92.35
cg05360847	chr11	71287919	-1.392	0.4246	0.00124	1		87.28
cg05716738	chrX	41401581	-1.411	0.4304	0.00125	1	CASK	87.94
cg00751072	chr19	18529121	0.9968	0.3041	0.00125	1	SSBP4	28.13
cg01120851	chr1	6657644	0.3895	0.1188	0.00125	1	KLHL21	95.14
cg07678464	chr2	113088840	-0.6381	0.1947	0.00125	1	ZC3H6	92.18
cg26621127	chr12	65179687	-0.4335	0.1323	0.00125	1		94.61
cg04523095	chr19	36606696	-0.1916	0.0585	0.00125	1	TBCB	2.82
cg05801153	chr17	14642137	0.7628	0.2329	0.00125	1		89.94
cg10770076	chr3	100210880	1.858	0.5674	0.00126	1	TMEM45A	16.91
cg15735453	chr2	11087138	4.547	1.388	0.00126	1		36.51
cg11987802	chr11	47529924	-2.136	0.6533	0.00128	1	CUGBP1	61.3
cg08164005	chr21	27544052	0.9766	0.2987	0.00128	1	APP	87.6
cg14624130	chrX	65267406	-1.006	0.3079	0.00128	1		90.9
cg11558795	chr17	1232845	13.44	4.113	0.00128	1		40.44
cg24860511	chr19	2651146	2.477	0.7577	0.00128	1	GNG7	60.51
cg04919274	chr3	154146871	-0.5473	0.1675	0.00129	1	GPR149	4.9
cg12300123	chr6	33139539	0.7185	0.2199	0.00129	1	COL11A2	90.97
cg02120420	chr22	20278195	0.8558	0.2619	0.00129	1		84.28
cg17454695	chr12	31133066	-4.039	1.236	0.00129	1	TSPAN11	89.06
cg13201322	chrX	30261225	-0.8433	0.2581	0.00129	1	MAGEB1	90.4
cg10717991	chr2	47951724	-1.714	0.5246	0.00129	1		41.95
cg14479704	chr14	62462754	-0.9647	0.2954	0.0013	1	SYT16	87.49
cg15910890	chr19	19218885	0.6745	0.2065	0.0013	1	SLC25A42	92.01
cg14339779	chr3	25381028	-5.297	1.622	0.0013	1	RARB	70.72
cg14654966	chr9	136326460	-0.888	0.2721	0.0013	1	C9orf7	90.37
cg13777023	chr22	20964020	0.5903	0.1808	0.0013	1		94.05
cg20891326	chr3	179389971	-0.79	0.2422	0.00131	1	USP13	91.85
cg19767562	chr7	100224437	-1.198	0.3674	0.00131	1	TFR2	7.45
cg27018944	chr3	187754696	-0.637	0.1953	0.00132	1		92.93
cg16064510	chr1	6412515	-0.6368	0.1953	0.00132	1	ACOT7	91.49
ch.5.682918R	chr5	31726914	-0.1712	0.05251	0.00132	1		2.27
cg13282237	chr17	73866014	0.8254	0.2532	0.00132	1		86.97
cg12895717	chr2	66796692	-1.246	0.3823	0.00132	1	MEIS1	18.08
cg09300171	chr8	7434722	-1.3	0.399	0.00133	1	FAM90A7	58.71
cg05666658	chr16	88871951	0.3293	0.1011	0.00133	1	CDT1	97.35
cg12199905	chr5	1085279	0.6877	0.2111	0.00133	1	SLC12A7	90.93
cg18907304	chr17	216886	3.1	0.9515	0.00133	1		43.27
cg18775542	chr10	17682215	-1.079	0.3314	0.00133	1		90.13
cg24615666	chr4	146016366	0.4782	0.1469	0.00134	1	ANAPC10	94.57
cg18864561	chr5	158952498	-0.8132	0.2498	0.00134	1		90.54
cg07452866	chr7	140703310	1.592	0.4893	0.00135	1		69.91
cg08967744	chr20	61767039	0.5549	0.1706	0.00135	1		95.47
cg25021900	chr12	57522037	-0.2664	0.08189	0.00135	1	LRP1	3.27
cg01831742	chrX	43808931	-1.802	0.5542	0.00136	1	NDP	17.13
cg24667042	chr10	129704488	1.177	0.362	0.00136	1	PTPRE	84.94
cg02515596	chr11	47270692	-0.2401	0.07387	0.00136	1	ACP2	2.71
cg14463790	chr13	26337396	1.436	0.4418	0.00137	1	ATP8A2	72.92
cg15239904	chr20	55901954	-1.287	0.3961	0.00137	1		27.02
cg15292008	chr6	160928551	0.7598	0.2341	0.00138	1	LPAL2	84.16
cg07466705	chr3	11034749	-0.7005	0.2158	0.00138	1	SLC6A1	4.58
cg21293846	chrX	100356086	-1.482	0.4565	0.00139	1	CENPI	86.25
cg02983763	chrX	54848529	-0.968	0.2983	0.00139	1		93.05
cg03029175	chr11	2966049	0.343	0.1057	0.00139	1	NAP1L4	96.41
cg11186365	chr5	150004235	-0.3011	0.09281	0.00139	1	SYNPO	3.29
cg06342416	chr21	45773569	-0.4425	0.1364	0.0014	1	TRPM2	6.46
cg08540118	chr19	13001935	-0.5034	0.1552	0.0014	1	GCDH	5.95
cg06245037	chr11	44332938	-0.414	0.1277	0.0014	1	ALX4	3.4
cg04255276	chr11	65314021	-3.599	1.11	0.0014	1	LTBP3	9.15
cg07847895	chr13	114010026	-0.591	0.1823	0.00141	1	GRTP1-AS1	92.92
cg15011654	chr2	43381990	-1.255	0.3873	0.00141	1		82.02
cg22935562	chr12	23252116	-1.682	0.5192	0.00141	1		51.83
cg03449107	chr19	19314454	-0.2464	0.07608	0.00142	1	NR2C2AP	3.28
cg10145941	chr1	16178152	-0.5463	0.1687	0.00142	1	SPEN	93.07
cg13966878	chr15	54270693	-0.7497	0.2315	0.00142	1		6.61
cg27449793	chr6	32006074	0.9843	0.3039	0.00142	1	CYP21A2	86.28
cg27459300	chr19	41257036	-0.1737	0.05363	0.00142	1	C19orf54	2.07
cg22962965	chr5	90478716	1.806	0.5579	0.00142	1		23.24
cg05869119	chr2	176046457	-0.2421	0.07481	0.00143	1	ATP5G3	1.23
cg18813448	chr3	137893807	-0.342	0.1057	0.00144	1	DBR1	3.98
cg01476443	chr9	34301212	0.3394	0.1049	0.00144	1	KIF24	95.28
cg25846074	chr7	42277071	-0.2039	0.06304	0.00144	1	GLI3	3.25
cg14232851	chr9	80111634	-1.73	0.5348	0.00144	1	GNA14	79.62
cg15212426	chrX	11577053	-0.6352	0.1964	0.00144	1	ARHGAP6	92.65
cg16780879	chr2	54114544	-0.3996	0.1235	0.00144	1	PSME4	95.25
cg26065919	chr1	161102603	-0.2736	0.08459	0.00144	1	DEDD	2.93
cg20847228	chr3	50297087	0.2825	0.08739	0.00145	1		97.06
cg02390715	chr17	40330366	0.7705	0.2384	0.00145	1	KCNH4	88.93
cg21760968	chr20	6671597	-0.5173	0.1601	0.00145	1		94.79
cg14794164	chrX	67942817	-0.8941	0.2767	0.00145	1	STARD8	91.33
cg24380923	chr4	926423	-0.3365	0.1042	0.00146	1	GAK	3.21
cg23812278	chr15	47693131	-0.6301	0.1951	0.00146	1	SEMA6D	92.61
cg26572548	chr2	102003380	-0.3688	0.1142	0.00147	1	CREG2	3.07
cg04248279	chr17	184833	8.967	2.778	0.00147	1	RPH3AL	68.33
cg00240631	chrX	19766003	-0.9526	0.2952	0.00147	1	SH3KBP1	18.16
cg06426828	chr15	20549973	-1.22	0.378	0.00147	1		92.4
cg24087403	chr10	71078535	-1.127	0.3493	0.00148	1	HK1	13.12
cg04601076	chr12	21678651	-0.7031	0.218	0.00148	1	SPX	90.52
cg22433775	chr8	67976671	-0.4428	0.1373	0.00149	1	CSPP1	2.95
cg08313108	chr11	48327291	-1.585	0.4917	0.00149	1	OR4S1	89.06
cg15348609	chr12	132197061	1.562	0.4846	0.00149	1	SFRS8	74.6
cg07679203	chr4	1993400	0.191	0.05926	0.00149	1	WHSC2	98.04
cg18262750	chr10	71425993	1.07	0.3322	0.0015	1		82.12
cg03214308	chr16	50581404	0.2213	0.06868	0.0015	1	NKD1	2.88
cg14500375	chr3	193310851	-0.1693	0.05256	0.00151	1	OPA1	2.51
cg04110585	chr2	76307505	3.519	1.093	0.00152	1		65.15
cg13918613	chr10	18429126	-0.5559	0.1727	0.00152	1	CACNB2	4.92
cg04953292	chr16	66835552	0.1275	0.03964	0.00152	1	CCDC79	98.39
cg03718655	chr16	5008289	-0.1738	0.05403	0.00152	1	SEC14L5	2.94
cg21865687	chr16	2643594	-1.269	0.3945	0.00152	1	PDPK1	45.01
cg09981233	chr2	177016899	-0.4733	0.1471	0.00153	1	HOXD4	3.24
cg11364273	chr11	63768032	-0.286	0.08892	0.00153	1	MACROD1	2.96
cg22256433	chr17	7942743	-2.798	0.87	0.00153	1	ALOX15B	9.33
cg16178832	chr8	143623661	0.4433	0.1378	0.00153	1	ADGRB1	94.89
cg08975875	chrX	53741945	-1.05	0.3266	0.00153	1		12.25
cg24668155	chr15	76629156	-0.3199	0.09951	0.00153	1	ISL2	3.54
cg19720135	chr6	167178955	0.7786	0.2422	0.00154	1	RPS6KA2	89.12
cg00209206	chr16	1574816	0.7286	0.2267	0.00154	1	IFT140	90.7
cg01593378	chr9	88135871	-1.928	0.6001	0.00154	1		79.4
cg17354785	chr6	31798069	-0.7777	0.2421	0.00154	1		6.48
cg24837653	chr19	4849101	0.4564	0.1421	0.00155	1	PLIN3	95.15
cg02201962	chr20	36928578	1.082	0.3368	0.00155	1		33.41
cg08364970	chr16	88476144	0.34	0.1059	0.00155	1		97.92
cg25787499	chr11	66059156	-0.6515	0.203	0.00156	1	TMEM151A	9.62
cg05154538	chr10	126490198	-0.1908	0.05945	0.00156	1	FAM175B	3.25
cg10004481	chr14	92893598	0.2496	0.07775	0.00156	1	SLC24A4	97.03
cg08221548	chr2	26256854	-0.3259	0.1015	0.00156	1	RAB10	3.86
cg11389523	chrX	40034165	-1.52	0.474	0.00158	1	BCOR	6.59
cg06649306	chr3	194801807	-1.008	0.3148	0.0016	1	XXYLT1	87.57
cg16669596	chr6	32979932	-0.6587	0.2057	0.0016	1		90.69
cg14289611	chr4	128392068	0.6223	0.1943	0.0016	1		91.73
cg17961101	chr22	22222050	-0.6199	0.1936	0.0016	1	MAPK1	4.31
cg17446958	chr4	140854777	1.51	0.4716	0.00161	1	MAML3	69.3
cg11271075	chr17	4798005	0.6258	0.1956	0.00161	1	MINK1	93.05
cg17170429	chr7	64330819	-0.7388	0.231	0.00162	1		91.2
cg19964761	chr11	111126790	-1.037	0.3243	0.00162	1	C11orf53	89.56
cg17381512	chr5	163104352	-2.05	0.6408	0.00162	1		72.28
cg00424169	chr13	31506837	-3.626	1.134	0.00163	1	C13orf26	43.82
cg24817763	chr15	96865889	-0.4573	0.1431	0.00164	1	NR2F2-AS1	3.31
cg06009834	chr13	44833543	1.652	0.5171	0.00164	1		32.08
cg13175852	chr11	120971242	-0.8354	0.2615	0.00164	1		90.99
cg03122970	chr11	92900879	-2.301	0.7205	0.00164	1	SLC36A4	84.93
cg01289900	chr7	123099341	-0.6923	0.2168	0.00164	1	IQUB	91.28
cg11338346	chr19	23187382	0.4904	0.1536	0.00164	1	ZNF728	93.35
cg23595304	chr11	46879516	1.879	0.5887	0.00165	1	LRP4	36.21
cg26483578	chr6	130686708	-0.138	0.04322	0.00165	1		1.82
cg24306139	chr1	45190111	0.788	0.2469	0.00165	1	C1orf228	90.32
cg27400689	chr11	47586560	1.841	0.5767	0.00166	1	PTPMT1	73.95
cg17344999	chr11	114130575	0.8247	0.2584	0.00166	1		76.17
cg00197306	chr5	111703381	0.7222	0.2264	0.00166	1	EPB41L4A	87.39
cg22000795	chr11	74430468	-1.208	0.3789	0.00167	1	CHRDL2	86.36
cg22264898	chr18	3297176	2.861	0.8972	0.00167	1		22.51
cg02269978	chr6	32847585	-3.096	0.971	0.00168	1	PPP1R2P1	45.32
cg03148234	chr4	7739323	0.3782	0.1187	0.00168	1	SORCS2	95.29
cg26933795	chr12	121018746	-0.2445	0.07672	0.00168	1	POP5	3.28
cg12263130	chr17	7667626	1.329	0.417	0.00168	1	DNAH2	76.54
cg00450784	chr12	106979062	-0.5973	0.1875	0.00169	1	RFX4	3.35
cg27150186	chr21	26979856	-0.1978	0.0621	0.00169	1	MRPL39	2.46
cg17681516	chr2	43295389	1.48	0.4648	0.0017	1		92.06
cg12602563	chr7	46172401	-13.73	4.311	0.0017	1		60.56
cg12562500	chr19	6361639	-0.3651	0.1147	0.0017	1	CLPP	4.9
cg10147462	chr8	107024639	-0.8251	0.2592	0.0017	1		91.78
cg05381902	chr14	21059948	-0.5708	0.1793	0.0017	1	RNASE12	93.27
cg20565764	chr10	124327230	11.16	3.505	0.00171	1	DMBT1	26.75
cg21177604	chr1	45089868	0.7878	0.2476	0.00171	1	RNF220	89.79
cg09368135	chr11	4467867	1.337	0.4203	0.00172	1		79.99
cg07934232	chr19	36619082	-0.3202	0.1007	0.00172	1		2.57
cg26674967	chr3	88198835	-0.2099	0.06599	0.00172	1	C3orf38	3.57
cg25149881	chr11	45940058	-0.1182	0.03716	0.00172	1	PEX16	2.02
cg02829076	chr11	101915387	-0.6571	0.2067	0.00172	1		92.09
cg13927135	chr19	50128923	0.7149	0.2248	0.00172	1	PRR12	89.01
cg00379836	chr19	50372937	-0.1823	0.05734	0.00172	1	AKT1S1	2.46
cg15097876	chr10	71993604	-0.2701	0.08495	0.00173	1	PPA1	2.89
cg11894898	chr5	31007981	0.9064	0.2851	0.00173	1		81.73
cg20492807	chr1	225117750	-0.837	0.2634	0.00173	1	DNAH14	5.81
cg23402524	chr2	54885027	0.5429	0.1709	0.00173	1	SPTBN1	93.5
cg24622338	chr18	44833704	1.32	0.4156	0.00174	1		68.95
cg08027810	chr6	29593479	1.784	0.5614	0.00174	1	GABBR1	85.46
cg19177722	chr6	10414485	-0.3696	0.1164	0.00174	1	TFAP2A	2.71
cg04415008	chr2	45179526	-0.5296	0.1667	0.00174	1		4.56
cg03323895	chr15	65282504	-0.3759	0.1184	0.00174	1	SPG21	5.18
cg08138379	chr14	24036583	-0.2791	0.08789	0.00174	1	AP1G2	3.33
cg09639547	chr5	93954075	-0.2694	0.08485	0.00175	1	C5orf36	4.37
cg06406294	chr21	34915161	-0.592	0.1864	0.00175	1	GART	4.12
cg20076181	chr3	130745893	-0.6049	0.1905	0.00175	1	NEK11	6.78
cg26349906	chr1	42220199	1.007	0.3172	0.00175	1	HIVEP3	89.02
cg26298387	chr1	160068041	-0.4319	0.1361	0.00175	1	IGSF8	4
cg08087404	chr19	55629104	-0.3054	0.09621	0.00175	1	PPP1R12C	4.99
cg26745220	chr12	19847822	1.351	0.4257	0.00176	1		26.33
cg23086720	chr1	84767324	-0.2115	0.06665	0.00176	1	SAMD13	2.66
cg14232643	chr2	97481853	-0.2429	0.0766	0.00177	1	CNNM3	2.68
cg15672330	chr4	103279589	-0.5815	0.1834	0.00177	1		92.64
cg20050108	chr7	114053894	-0.8979	0.2832	0.00178	1	FOXP2	89.05
cg26965059	chr2	176032539	-0.1901	0.05999	0.00178	1	ATF2	2.06
cg17108430	chr4	108745557	-0.6799	0.2146	0.00178	1	SGMS2	10.15
cg05898754	chr1	805102	-2.017	0.6364	0.00178	1	FAM41C	27.51
cg26322137	chr3	170434072	-0.6836	0.2157	0.00179	1		91.46
cg02419716	chr7	150948324	0.6	0.1895	0.00179	1	SMARCD3	93.23
cg21502888	chr17	37022915	0.6269	0.198	0.0018	1		95.07
cg10382410	chr7	100084527	0.1741	0.055	0.0018	1	C7orf51	97.86
cg23520119	chr10	121249868	0.9674	0.3056	0.0018	1		81.49
cg24345856	chr1	1178245	8.798	2.78	0.00181	1	FAM132A	78.98
cg15633068	chr10	45504046	2.43	0.768	0.00181	1		45.86
cg23565244	chr19	5051550	0.7468	0.2361	0.00182	1	KDM4B	81.59
cg18780491	chr13	20692403	4.126	1.305	0.00182	1		29.09
cg23832814	chr10	72269044	1.387	0.4386	0.00182	1	KIAA1274	41.5
cg00705765	chr9	138405279	0.8917	0.282	0.00182	1		68.23
cg00292432	chr12	3393872	0.9819	0.3105	0.00183	1	TSPAN9	64.57
cg09158228	chr6	158957408	-0.1003	0.03171	0.00183	1	TMEM181	1.54
cg02869559	chr21	36259067	-2.4	0.7593	0.00183	1	RUNX1	21.6
cg07316147	chr21	33708289	1.219	0.3856	0.00183	1	URB1	81.01
cg13719062	chrX	107224729	-0.8624	0.2729	0.00183	1	TEX13B	91.75
cg05258914	chr6	83962736	-1.006	0.3184	0.00184	1	ME1	86.04
cg01665555	chr11	31834174	-0.4061	0.1285	0.00184	1	PAX6	4.55
cg15463404	chr19	57946540	-0.3582	0.1134	0.00185	1	ZNF749	3.73
cg25513876	chr8	15646707	-4.444	1.407	0.00185	1		87.91
cg15707176	chr9	107770255	-6.851	2.17	0.00186	1		78.24
cg17908503	chr20	21690789	-1.63	0.5163	0.00186	1	PAX1	23.11
cg05557849	chr5	134182149	-0.2262	0.07168	0.00186	1	C5orf24	2.98
cg17837894	chr7	27531429	0.5705	0.1808	0.00186	1		93.59
cg20647285	chr12	122287782	1.162	0.3683	0.00187	1	HPD	37.59
cg06252810	chr18	77378261	-3.558	1.128	0.00187	1		94.12
cg07175647	chr11	78074208	3.208	1.017	0.00187	1	GAB2	44.71
cg05507490	chr2	242808479	-1.877	0.5949	0.00187	1		13.07
cg10146853	chrX	148628940	-1.04	0.3298	0.00187	1	CXorf40A	86.79
cg05849935	chr15	75039788	-0.821	0.2603	0.00187	1	CYP1A2	90.88
cg10412312	chr12	25705861	-0.589	0.1868	0.00188	1	IFLTD1	92.34
cg01643110	chr3	47619726	-0.2355	0.07472	0.00188	1	CSPG5	3.19
cg10139015	chr11	47448256	0.4957	0.1573	0.00188	1	PSMC3	4.47
cg08887910	chr11	69895040	1.798	0.5705	0.00189	1		53.12
cg11562502	chr4	113441626	-0.2727	0.08651	0.00189	1		2.92
cg01119771	chr9	129293756	0.7044	0.2235	0.00189	1		91.83
cg04664934	chr9	27276709	1.627	0.5162	0.00189	1	LINC00032	24.35
cg25160605	chr11	21087846	-1.867	0.5925	0.00189	1	NELL1	77.51
cg04921708	chr3	197241511	0.4852	0.154	0.00189	1	BDH1	94.46
cg24479484	chrX	153362589	-1.004	0.3187	0.00189	1	MECP2	26.16
cg13412283	chr7	65280	1.09	0.346	0.0019	1		88.18
cg19883472	chr6	7532666	-2.062	0.6547	0.0019	1		82.1
cg14214239	chr2	201170828	-0.4728	0.1501	0.00191	1	SPATS2L	4.01
cg03010184	chr12	1619606	-0.9427	0.2996	0.00192	1		91.26
cg20947775	chr4	83720240	-0.6202	0.1971	0.00192	1	SCD5	3.81
cg09158218	chr1	225737259	0.5438	0.1729	0.00192	1	ENAH	94.09
cg09510794	chr3	28993414	-0.8899	0.2829	0.00192	1		90.98
cg24655089	chr3	134363091	0.775	0.2464	0.00193	1	KY	82.81
cg05247870	chr3	178154871	-1.249	0.3973	0.00194	1	LINC01014	82.41
cg16314013	chr5	126184892	1.434	0.4565	0.00195	1		45.13
cg07245476	chr16	60448068	-1.997	0.6355	0.00195	1		77.67
cg00734052	chr12	57395410	-0.2834	0.09024	0.00196	1	ZBTB39	2.85
cg07028821	chr7	140773905	-0.1736	0.05528	0.00196	1		2.31
cg16141325	chr8	90914397	-0.9203	0.2933	0.00197	1	OSGIN2	10.4
cg24496666	chr1	78511979	-0.3558	0.1134	0.00197	1	GIPC2	5
cg01090829	chr9	125693565	-0.4907	0.1564	0.00197	1	ZBTB26	4.85
cg04181321	chr19	57106852	-0.2258	0.07196	0.00197	1	ZNF71	4.12
cg18898812	chr10	108331592	1.525	0.4861	0.00198	1		45.13
cg26686927	chr3	195599256	0.9296	0.2963	0.00198	1	TNK2	81.82
cg04920869	chr1	12336515	0.8922	0.2844	0.00198	1	VPS13D	80.9
cg03552522	chr11	3697214	0.6436	0.2052	0.00198	1	NUP98	92.2
cg14102530	chr20	52680924	-8.08	2.576	0.00198	1	BCAS1	61.18
cg02470904	chr7	20686108	-1.05	0.3348	0.00199	1	ABCB5	90.52
cg16560436	chr5	78191385	-0.5805	0.1852	0.002	1	ARSB	92.16
cg02477305	chr13	23993013	0.5582	0.1781	0.002	1	SACS	94.36
cg14698782	chr2	96047180	-0.7442	0.2375	0.002	1	KCNIP3	90.13
cg09790270	chr1	205774639	-1.113	0.3553	0.00201	1	SLC41A1	27.55
cg24642372	chr5	129241297	-0.3977	0.127	0.00201	1	CHSY3	6.99
cg03353961	chr5	43067530	-0.6076	0.194	0.00201	1	LOC100132356	7.25
cg27295033	chr1	27114831	-0.2339	0.07468	0.00202	1	PIGV	1.46
cg13237947	chr6	152481678	-1.237	0.3952	0.00202	1	MIR3163	86.06
cg12210040	chr12	16759391	-0.1435	0.04586	0.00203	1	LMO3	2.27
cg01471384	chr4	107957265	-0.2365	0.07558	0.00203	1	DKK2	2.31
cg03858239	chr14	39736272	-0.2668	0.08525	0.00203	1	CTAGE5	1.67
cg04854720	chr15	75166111	0.5018	0.1604	0.00203	1	SCAMP2	3.15
cg09096424	chr15	22358099	-3.967	1.268	0.00203	1	LOC101927079	66.47
cg00593298	chr10	13890043	2.147	0.6864	0.00204	1	FRMD4A	42.99
cg14791747	chr16	20752902	-1.85	0.5914	0.00204	1	THUMPD1	22.21
cg18844301	chr2	220379000	-0.592	0.1893	0.00204	1	ACCN4	4.88
cg15935965	chr1	59550124	-0.274	0.08763	0.00204	1		3.14
cg05313771	chr19	1762435	-0.5287	0.1691	0.00204	1	ONECUT3	5.65
cg18776876	chr11	67176946	-1.673	0.535	0.00205	1	TBC1D10C	22.56
cg06434402	chrX	24028554	-0.8993	0.2876	0.00205	1	KLHL15	89.66
cg15945454	chr16	12361564	0.6413	0.2051	0.00205	1	SNX29	93.23
cg19103950	chr7	104597924	0.6241	0.1996	0.00205	1		92.84
cg23399863	chr8	61821266	1.327	0.4246	0.00205	1		53.37
cg01779903	chr5	148205646	-1.052	0.3366	0.00205	1	ADRB2	6.57
cg14005384	chr15	89877925	-0.1753	0.05608	0.00206	1	POLG	2.29
cg25925764	chr3	46924050	-0.6124	0.196	0.00206	1	PTH1R	6.63
cg13820455	chr22	49970140	-0.7123	0.228	0.00206	1	C22orf34	92.27
cg13614036	chr9	139096080	1.829	0.5853	0.00206	1	LHX3	60.81
cg11387769	chr10	130796033	0.5336	0.1708	0.00207	1		93.82
cg26011846	chr17	79108344	0.2263	0.07245	0.00207	1	AATK	97.65
cg12809930	chr11	120669745	-1.094	0.3504	0.00207	1	GRIK4	87.09
cg16822407	chr1	15392852	-0.4552	0.1457	0.00207	1	KIAA1026	4.79
cg09315290	chr14	21558530	0.7499	0.2401	0.00207	1	ZNF219	89.62
cg13289723	chr19	20320821	1.407	0.4507	0.00208	1		68.3
cg04981630	chr3	127457782	-0.6021	0.1928	0.00208	1	MGLL	91.05
cg01363284	chr16	85695124	0.7307	0.2341	0.00208	1	KIAA0182	84.34
cg15923101	chrX	39486229	-1.408	0.451	0.00208	1		25.87
cg14828066	chr1	151250056	1.557	0.4988	0.00208	1		42.45
cg20805757	chr10	129959604	1.63	0.5223	0.00208	1		43.51
cg14808390	chr9	34990199	-0.469	0.1503	0.00208	1	DNAJB5-AS1	3.32
cg01566720	chrX	105882915	-1.245	0.3991	0.00209	1	CXorf57	81.75
cg15337819	chr1	162359105	-1.813	0.5809	0.00209	1		12.39
cg14676443	chr19	58963245	-0.3316	0.1063	0.00209	1	ZNF324B	3.46
cg06723057	chr16	28549923	1.744	0.5588	0.00209	1	NUPR1	65.1
cg11502198	chr6	26597334	6.06	1.942	0.00209	1	ABT1	16.61
cg01589919	chr21	15764215	-1.017	0.326	0.00209	1		90.01
cg10021749	chr7	2557358	0.746	0.2391	0.00209	1	LFNG	86.96
cg08807995	chr16	586923	0.744	0.2385	0.00209	1	SOLH	92.23
cg12768652	chr22	39619399	1.627	0.5216	0.0021	1		40.26
cg13379325	chr20	62052259	-7.425	2.381	0.0021	1	KCNQ2	55.64
cg23513453	chr10	114038999	-1.314	0.4215	0.0021	1		83.97
cg08298447	chr2	3180802	-0.4944	0.1585	0.0021	1		93.91
cg15332951	chr17	21194739	0.7783	0.2496	0.0021	1	MAP2K3	94.76
cg02109699	chr5	5234710	1.326	0.4253	0.00211	1	ADAMTS16	80.18
cg12290655	chr10	5567820	0.7372	0.2364	0.00211	1	CALML3-AS1	76.46
cg00156802	chrX	19358457	0.4069	0.1305	0.00211	1		94.61
cg27140247	chr22	46450102	3.696	1.186	0.00211	1	C22orf26	23.97
cg17893421	chr14	77008428	2	0.6418	0.00211	1		46.01
cg07366996	chr20	17537943	-0.6572	0.2109	0.00211	1	BFSP1	91.77
cg07644869	chr8	98811757	2.434	0.7809	0.00211	1	LAPTM4B	51.73
cg03935519	chr19	45174276	0.9781	0.3139	0.00212	1	CEACAM19	87.66
cg02223801	chr7	157366933	0.3044	0.09769	0.00212	1	PTPRN2	97.08
cg15250396	chr15	69606334	1.2	0.3853	0.00212	1	PAQR5	61.53
cg08371685	chr16	15141375	-0.4424	0.142	0.00212	1	NTAN1	94.33
cg14849115	chr22	50304387	0.7968	0.2558	0.00212	1	ALG12	87.04
cg16239406	chr6	36954249	-0.2202	0.0707	0.00213	1	MTCH1	2.53
cg22917617	chrX	150861519	-0.8997	0.2889	0.00213	1		90.55
cg11701951	chr12	51477122	-0.2122	0.06814	0.00213	1	CSRNP2	2.32
cg17850642	chr12	52967687	2.458	0.7896	0.00214	1	KRT74	61.16
cg09615276	chr4	64767210	1.773	0.5698	0.00215	1		46.99
cg00366722	chr15	37393576	-0.4662	0.1498	0.00215	1	MEIS2	7.31
cg26772172	chr17	77474395	1.129	0.363	0.00215	1	HRNBP3	65.42
cg20967322	chrX	62493057	-1.066	0.3427	0.00216	1		89.6
cg17584345	chr4	8073815	1.097	0.3526	0.00216	1	ABLIM2	10.09
cg23548041	chr8	125159267	-0.5593	0.1799	0.00217	1		93.04
cg02346730	chr6	31439412	-1.422	0.4576	0.00217	1	HCG26	74.73
cg02938101	chr11	61501096	-0.2704	0.08701	0.00218	1	DAGLA	3.03
cg04396803	chr2	189957911	0.8475	0.2729	0.00219	1	COL5A2	79.16
cg09905353	chr11	100583378	-2.138	0.6886	0.00219	1	ARHGAP42	74.43
cg24234299	chr17	19553519	0.6679	0.2151	0.00219	1	ALDH3A2	91.93
cg04646860	chrX	151996001	-0.8825	0.2842	0.00219	1	CETN2	89.39
cg17999331	chr3	39196559	0.843	0.2715	0.0022	1	CSRNP1	88.25
cg25456425	chr8	143361158	0.8527	0.2747	0.0022	1	TSNARE1	79.78
cg26657768	chr20	42271225	-0.616	0.1984	0.0022	1	IFT52	91.94
cg25234390	chr4	181586217	-0.4361	0.1405	0.00221	1		3.8
cg17575087	chr5	154237720	-0.1615	0.05205	0.00221	1	CNOT8	2.52
cg22633245	chr12	109622157	-0.4697	0.1514	0.00222	1	ACACB	94.09
cg00725994	chr2	3641709	-0.9277	0.2992	0.00222	1	COLEC11	88.99
cg06759284	chr20	39986551	0.9337	0.3011	0.00223	1	LPIN3	86.33
cg06211794	chr20	48330587	-0.3114	0.1004	0.00223	1	B4GALT5	2.32
cg08782677	chrX	150346292	-1.099	0.3545	0.00223	1	GPR50	28.44
cg15134161	chr1	247037632	-0.2856	0.09215	0.00224	1	AHCTF1	95.95
cg11595323	chr12	120972941	-0.3207	0.1035	0.00224	1	RNF10	3.15
cg13656835	chr11	65656469	-0.341	0.1101	0.00224	1	CCDC85B	2.41
cg17395064	chr12	104609476	-0.5435	0.1754	0.00225	1	TXNRD1	3.96
cg06557421	chr10	125650718	-2.516	0.8123	0.00225	1	CPXM2	26.76
cg25599753	chr9	84969133	0.8751	0.2826	0.00225	1		82.05
cg23844174	chr1	2064819	-0.1904	0.06148	0.00226	1	PRKCZ	2.67
cg26869501	chr12	98912949	0.6595	0.213	0.00226	1	TMPO	91.72
cg08010229	chr1	63989336	-0.2748	0.0888	0.00227	1	EFCAB7	2.81
cg08840836	chr10	73533441	-0.1966	0.06354	0.00227	1	CDH23	2.27
cg01128511	chr4	40440442	0.6912	0.2234	0.00227	1	RBM47	93.12
cg16289728	chr19	19537018	0.5157	0.1667	0.00228	1	GATAD2A	93.6
cg07677634	chr9	80435507	-1.912	0.6182	0.00228	1	GNAQ	70.39
cg08290013	chr17	27334164	1.262	0.4084	0.00229	1	SEZ6	67.58
cg10668399	chr12	4380586	-0.1697	0.05489	0.00229	1		2.47
cg14526750	chr1	226736231	-0.3344	0.1082	0.00229	1	C1orf95	3.36
cg04990056	chr1	28099876	-0.46	0.1488	0.00229	1	STX12	3.61
cg14767917	chr21	28149763	-0.6014	0.1946	0.0023	1		93.34
cg26589930	chr10	134730571	0.4274	0.1383	0.0023	1		94.39
cg14363954	chr9	139437479	-1.483	0.48	0.0023	1	NOTCH1	68.66
cg14401897	chr19	1174667	0.7243	0.2345	0.00231	1	SBNO2	87.44
cg19615571	chr4	15658307	-1.471	0.476	0.00231	1	FBXL5	83.96
cg18223100	chr5	32308617	0.7503	0.2429	0.00231	1	MTMR12	87.07
cg06731077	chr17	79214002	1.457	0.4719	0.00231	1	ENTHD2	55.5
cg10377452	chr14	71088792	1.519	0.4918	0.00231	1	LOC101928075	85.17
cg23195199	chr4	89723908	0.6451	0.2089	0.00232	1	FAM13A	86.14
cg17974673	chrX	21958216	-1.171	0.3791	0.00232	1	SMS	83.63
cg14890978	chr1	173524261	0.7554	0.2446	0.00232	1	SLC9C2	88.48
cg04395785	chr12	1684652	3.44	1.114	0.00232	1	FBXL14	84.26
cg26861487	chr7	157549878	1.062	0.3439	0.00232	1	PTPRN2	92.23
cg25336900	chr3	50202831	0.91	0.2948	0.00233	1	SEMA3F	87.49
cg21365133	chr21	31990349	-0.8207	0.2659	0.00233	1		91.46
cg22007740	chr5	122345411	-0.679	0.22	0.00233	1		89.97
cg22455250	chr17	73559202	0.3143	0.1019	0.00234	1	LLGL2	97.02
cg24797508	chr5	67583609	1.438	0.4661	0.00234	1	PIK3R1	63.89
cg27123071	chr6	30071572	1.788	0.5796	0.00234	1	TRIM31	11.83
cg26759814	chr7	22763359	1.125	0.3647	0.00234	1		72.46
cg12551875	chr14	70105067	-0.4433	0.1438	0.00235	1	SUSD6	4.71
cg15189104	chr8	145687562	-0.3117	0.1011	0.00235	1	CYHR1	4.59
cg15907014	chr3	139038698	2.457	0.7968	0.00235	1		74.26
cg05219125	chr20	2686630	0.7263	0.2356	0.00236	1	EBF4	91.03
cg25103152	chr5	2151455	1.337	0.4338	0.00236	1		40.18
cg07542810	chr5	38468398	1.363	0.4423	0.00236	1		76.62
cg26033466	chr7	96644782	-1.694	0.5496	0.00236	1	DLX6AS	18.13
cg02479691	chr8	144773877	0.7238	0.2349	0.00237	1	ZNF707	87.24
cg10912360	chr11	94246091	1.759	0.5711	0.00237	1	C11orf97	47.16
cg15257765	chr15	89010459	-0.3864	0.1254	0.00238	1	MRPS11	4.53
cg07907506	chr3	100210582	0.9143	0.2969	0.00238	1	TMEM45A	91.9
cg14708514	chr8	141609338	-1.613	0.5237	0.00238	1	EIF2C2	10.69
cg21877903	chr12	97300879	-0.2764	0.08975	0.00238	1	NEDD1	1.98
cg16132443	chr9	100818976	-0.343	0.1114	0.00239	1	NANS	2.97
cg03785860	chr16	50424244	0.8718	0.2832	0.00239	1		83.65
cg16791267	chr12	7342161	-0.2974	0.09663	0.00239	1	PEX5	3.65
cg10814329	chr22	46692864	-0.1674	0.0544	0.0024	1	CN5H6.4	2.25
cg27628985	chr2	53743101	-1.484	0.4822	0.0024	1		81.84
cg14930844	chr6	6692688	0.5759	0.1872	0.00241	1		93.38
cg12179176	chr11	130786555	2.343	0.7619	0.00241	1	SNX19	6.86
cg03182113	chr19	50706874	-0.4549	0.1479	0.00242	1	MYH14	7.27
cg02404484	chr2	48667807	-0.3267	0.1063	0.00243	1	KLRAQ1	3.87
cg14184077	chr4	42895607	-0.743	0.2418	0.00243	1	GRXCR1	90.61
cg10808399	chr17	7297336	-0.6101	0.1986	0.00244	1	PLSCR3	5.41
cg16463963	chr2	222502170	0.8135	0.2648	0.00244	1		85.12
cg04053131	chrX	11140682	-0.9441	0.3074	0.00244	1	HCCS	89.88
cg02328921	chr6	3269541	0.5818	0.1894	0.00244	1	SLC22A23	94.8
cg10738858	chr6	8137939	-2.82	0.9181	0.00244	1		62.7
cg26769927	chr16	29674972	-0.4409	0.1436	0.00245	1	SPN	4.26
cg19985056	chr5	56595244	-3.524	1.148	0.00245	1		5.62
cg23530721	chrX	23801067	-0.7439	0.2423	0.00245	1	SAT1	8.8
cg06124711	chrX	153640000	-1.366	0.4449	0.00245	1	TAZ	15.77
cg10381076	chr19	42829639	-0.152	0.04951	0.00245	1	MEGF8	2.6
cg00474209	chr6	170600060	-0.3907	0.1273	0.00245	1	DLL1	4.35
cg26062037	chr7	94536261	-0.8788	0.2863	0.00246	1	PPP1R9A	90.54
cg09506986	chr22	45599059	0.6302	0.2053	0.00246	1	C22orf9	91.44
cg18861189	chr6	34112244	-0.4487	0.1462	0.00246	1		7.58
cg00991794	chr6	125284212	-0.1576	0.05135	0.00246	1	STL	2.1
cg12369512	chr8	54825962	-0.9677	0.3153	0.00246	1	RGS20	85.41
cg10810790	chr18	77483344	0.5647	0.184	0.00246	1	CTDP1	93.37
cg05930162	chr1	46152207	-0.5857	0.1909	0.00247	1	GPBP1L1	7.19
cg15033031	chr17	48637941	-0.402	0.131	0.00247	1	CACNA1G	5.58
cg13477582	chr6	32806909	-0.5935	0.1934	0.00247	1	TAP2	91.53
cg21976650	chr5	98172189	0.7366	0.2401	0.00247	1		87.85
cg10939251	chr15	41183106	0.5335	0.1739	0.00247	1		93.5
cg00648152	chr1	36863595	-0.1795	0.05849	0.00247	1	LSM10	2.48
cg20459327	chr15	48404420	-1.203	0.3923	0.00247	1		75.58
cg23907504	chr11	58341396	-0.8064	0.2629	0.00247	1	LPXN	11.18
cg09692695	chr2	74668286	1.071	0.3491	0.00247	1	RTKN	78.92
cg12106037	chr6	130476107	-0.5742	0.1872	0.00248	1	SAMD3	92.11
cg17986341	chr1	3649771	-1.414	0.4612	0.00248	1	TP73	64.67
cg05966078	chr3	184282246	9.034	2.946	0.00248	1	EPHB3	83.44
cg08165971	chr2	233792394	-0.6327	0.2064	0.00249	1	NGEF	6
cg05385995	chr11	86643127	-1.26	0.411	0.00249	1	PRSS23	12.98
cg24277715	chr18	37421510	-0.3774	0.1231	0.00249	1		3.06
cg24985235	chr2	184475542	1.891	0.6169	0.00249	1		81.27
cg01944593	chr16	48530677	0.9071	0.296	0.00249	1		83.07
cg20700235	chr5	1339114	0.4447	0.1451	0.0025	1	CLPTM1L	94.55
cg00168184	chr14	101301858	1.708	0.5573	0.0025	1	MEG3	80.24
cg22668875	chrX	39714571	-0.8082	0.2637	0.0025	1		19.93
cg00425671	chr10	61083330	-0.6627	0.2162	0.0025	1	FAM13C	92.22
cg07957491	chr9	134407190	1.402	0.4577	0.0025	1	UCK1	59.37
cg04175049	chr22	50894039	0.3603	0.1176	0.00251	1	SBF1	97.69
cg24124398	chr17	40075096	-0.2391	0.07806	0.00251	1	ACLY	2.73
cg05918002	chr17	5019452	-2.123	0.6932	0.00251	1	ZNF232	17.36
cg14857792	chr15	48558703	-1.432	0.4675	0.00252	1	SLC12A1	82.43
cg24093411	chr5	133449651	-0.4638	0.1515	0.00252	1	TCF7	3.06
cg15420720	chr5	172751061	1.662	0.5428	0.00252	1	STC2	60.41
cg08918640	chr2	225798340	-1.888	0.6167	0.00252	1	DOCK10	71.31
cg07259744	chr21	20914062	-0.8379	0.2737	0.00253	1		89.88
cg25382764	chr7	26283764	2.855	0.933	0.00253	1		72.77
cg20396053	chr2	241622318	-5.554	1.815	0.00254	1	AQP12B	84.07
cg13210558	chr9	138369918	1.646	0.5379	0.00254	1		91.8
cg00377133	chr18	3247815	-0.1517	0.04959	0.00254	1	MYL12A	1.23
cg10941006	chr4	942705	0.5984	0.1956	0.00254	1	TMEM175	92.36
cg14473793	chr10	124030801	1.222	0.3994	0.00255	1	BTBD16	25.37
cg01049133	chr9	137997407	1.586	0.5187	0.00255	1	OLFM1	57.57
cg25954627	chr10	8090846	-1.009	0.3298	0.00255	1		8.69
cg24870676	chr9	97090861	1.723	0.5635	0.00255	1	FAM22F	77.7
cg25036378	chrX	64708666	-2.02	0.6606	0.00255	1	ZC3H12B	70.12
cg07159778	chr10	29162739	0.9445	0.3089	0.00255	1	C10orf126	85.93
cg07449620	chrX	92929446	-2.114	0.6917	0.00256	1	FAM133A	18.88
cg02622032	chr5	133702899	-0.2212	0.07236	0.00256	1	CDKL3	3.44
cg03509671	chr3	101497876	-0.5326	0.1742	0.00256	1	FAM55C	3.65
cg25993158	chr1	2450205	0.6927	0.2266	0.00256	1	PANK4	87.54
cg08783468	chr16	4998980	8.19	2.68	0.00257	1		69.07
cg26942316	chr20	4665316	0.7459	0.2441	0.00257	1	PRNP	91.1
cg01515559	chr12	132537065	-0.6411	0.2098	0.00257	1	EP400	91.31
cg01073668	chr2	49115406	-1.91	0.6252	0.00257	1		46.81
cg02938172	chr17	185152	7.996	2.618	0.00258	1	RPH3AL	51.84
cg24524308	chr3	186857389	-0.1634	0.05349	0.00258	1	RPL39L	2.63
cg22232492	chr20	12152900	1.137	0.3723	0.00258	1		42.34
cg25714147	chr2	137747982	-0.7535	0.2468	0.00259	1	THSD7B	91.26
cg16425161	chr15	47624584	-2.064	0.676	0.00259	1		76.9
cg03803403	chr21	47169994	0.5504	0.1803	0.00259	1		93.23
cg04504095	chr6	1610688	-0.2848	0.09328	0.00259	1	FOXC1	2.93
cg04208344	chr2	220592324	-4.948	1.621	0.0026	1		92.39
cg09875974	chr2	72488413	-1.3	0.426	0.0026	1	EXOC6B	83.6
cg12134886	chr1	1763781	-0.5301	0.1737	0.0026	1	GNB1	94.06
cg12226359	chr17	80591182	-0.3894	0.1276	0.0026	1	WDR45B	94.65
cg02275620	chr1	52870655	-0.3486	0.1142	0.00261	1	PRPF38A	3.4
cg03978573	chr12	110707752	0.7592	0.2489	0.00261	1		85.39
cg18270848	chr18	73828417	-2.758	0.9041	0.00262	1		58.1
cg01136977	chr5	168006712	-0.2598	0.08518	0.00262	1	PANK3	2.93
cg19925025	chr19	710823	0.8445	0.2769	0.00262	1	PALM	87.28
cg13933734	chr1	119550484	-0.3928	0.1288	0.00262	1		2.86
cg10300814	chr6	35565116	-0.6195	0.2032	0.00262	1	FKBP5	93.1
cg09580214	chr11	47448534	4.527	1.485	0.00262	1	PSMC3	25.91
cg10504603	chr8	118773496	-0.5334	0.1749	0.00262	1		94.01
cg15927257	chr7	128865654	0.2794	0.09163	0.00262	1	AHCYL2	2.86
cg04597657	chr19	24182688	1.496	0.4907	0.00262	1		66.38
cg12489960	chr4	52905025	-1.068	0.3503	0.00262	1	SGCB	86.16
cg13861294	chr12	100750473	-1.76	0.5772	0.00262	1	SLC17A8	46.44
cg16475993	chr3	98283745	-2.795	0.9166	0.00263	1		46.75
cg25475443	chr10	125806388	-0.9557	0.3135	0.00263	1	CHST15	86.48
cg00811565	chr5	63985377	-1.809	0.5935	0.00263	1	FAM159B	66.35
cg24739016	chr4	20852285	-0.995	0.3264	0.00263	1	KCNIP4	86.41
cg05014760	chr10	60869919	-0.8584	0.2816	0.00263	1		89.68
cg10468736	chr16	1226302	0.4017	0.1318	0.00264	1	CACNA1H	95.05
cg18725375	chr11	86142478	2.161	0.7091	0.00264	1		86.64
cg01830517	chr2	243064283	3.574	1.173	0.00264	1	LOC728323	56.73
cg05135175	chr2	7150719	2.667	0.8754	0.00265	1	RNF144A	56.45
cg27545615	chr10	6249748	1.746	0.5733	0.00265	1	PFKFB3	42.28
cg12720971	chr19	695642	-1.133	0.3722	0.00265	1	PRSSL1	6.41
cg13766329	chr22	45596980	-0.4175	0.1371	0.00266	1	C22orf9	94.6
cg18845588	chr9	126080711	1.565	0.5139	0.00266	1		71.46
cg21178365	chr7	150497329	-0.2849	0.09358	0.00266	1	TMEM176B	2.81
cg22815999	chrX	154295455	-1.142	0.375	0.00266	1	MTCP1NB	89.02
cg13201995	chr6	32137705	0.4786	0.1572	0.00266	1	AGPAT1	94.51
cg18635110	chr20	3185384	-0.1583	0.05201	0.00267	1	DDRGK1	2.43
cg05085049	chrX	152909992	-0.9541	0.3135	0.00267	1	DUSP9	15.91
cg11674602	chr22	49910987	-1.896	0.623	0.00267	1	C22orf34	85.71
cg19636673	chr16	7232680	1.854	0.6091	0.00267	1	RBFOX1	44.45
cg04923011	chr10	43263580	1.034	0.3398	0.00268	1		90.63
cg09657673	chr16	24769827	-0.9386	0.3085	0.00268	1	TNRC6A	87.37
cg00158260	chr3	183747523	-0.456	0.1499	0.00268	1		94.15
cg15579696	chr1	2822706	1.641	0.5394	0.00268	1		83.79
cg13875901	chr11	61879966	2.851	0.9372	0.00269	1		14.7
cg13951223	chr1	6011309	-0.6156	0.2024	0.00269	1	NPHP4	93.63
cg22183792	chr8	57021263	2.576	0.8472	0.0027	1		33.1
cg16485558	chr5	63461566	-0.0954	0.03138	0.0027	1	RNF180	2.02
cg03368046	chr12	50790423	-1.129	0.3716	0.00271	1	FAM186A	87.27
cg02548323	chr7	101556938	1.516	0.4988	0.00271	1	CUX1	64.13
cg22552888	chr7	155329019	1.262	0.4153	0.00271	1		80.39
cg15542309	chr14	102975258	0.8914	0.2934	0.00271	1	ANKRD9	85.76
cg10129408	chr6	10421001	0.6595	0.2171	0.00272	1	TFAP2A	5.49
cg19244855	chr19	3029152	-1.177	0.3873	0.00272	1	TLE2	11.09
cg16697433	chr11	134398473	0.8222	0.2706	0.00272	1		83.9
cg03119288	chr19	10829265	-0.4115	0.1355	0.00272	1	DNM2	4.23
cg11210422	chr1	3347992	0.8	0.2634	0.00272	1	PRDM16	88.13
cg05754808	chr9	100881659	-0.361	0.1189	0.00272	1	TRIM14	4.14
cg10423286	chr15	90210720	0.7355	0.2422	0.00272	1	PLIN1	86.37
cg05779786	chr2	237028849	2.527	0.8325	0.00274	1	AGAP1	61.37
cg08172065	chr8	70981796	0.3941	0.1298	0.00274	1	PRDM14	6.02
cg19557340	chr13	35516445	-0.4028	0.1327	0.00274	1	NBEA	3.68
cg12012680	chrX	65381137	-1.135	0.3741	0.00275	1	HEPH	88.74
cg08632622	chr11	76837269	0.4425	0.1459	0.00275	1		94.84
cg17785887	chr8	98840105	1.417	0.4672	0.00276	1	LAPTM4B	43.22
cg23116984	chr15	34517290	-0.7296	0.2406	0.00276	1	TMEM85	4.33
cg25172676	chr14	67878938	-1.338	0.4412	0.00276	1	PLEK2	17.26
cg17638841	chr11	8832817	-1.145	0.3775	0.00277	1	ST5	85.45
cg02653211	chrX	53351674	-1.233	0.4066	0.00277	1	IQSEC2	10.97
cg07256503	chr9	134074137	0.8221	0.2712	0.00277	1	NUP214	85.95
cg06580046	chr16	88786310	0.9646	0.3183	0.00278	1	PIEZO1	85.23
cg12815941	chr12	81110653	-1.385	0.457	0.00278	1	MYF5	11.2
cg18439779	chr18	55400082	-0.6133	0.2024	0.00278	1	ATP8B1	92.11
cg18574764	chr6	118859021	-1.021	0.3371	0.00279	1	CEP85L	83.99
cg20849833	chr11	47345104	3.279	1.083	0.0028	1	MADD	91.29
cg23210148	chr19	45927266	-0.1454	0.048	0.0028	1	ERCC1	2.04
cg16944296	chrX	24497523	-1.216	0.4016	0.0028	1	PDK3	21.89
cg17143776	chr20	57125511	-0.6346	0.2096	0.0028	1	APCDD1L-AS1	91.9
cg10682560	chr11	31845148	-0.4694	0.155	0.0028	1		4.62
cg04887144	chr17	2318158	0.7136	0.2357	0.00281	1	LOC284009	89.58
cg03451760	chr1	197924256	-1.673	0.5524	0.00281	1		73.46
cg11348583	chr1	196746875	-3.585	1.184	0.00281	1	CFHR3	91.8
cg02090877	chr6	8482345	-5.049	1.668	0.00282	1	LOC100506207	54.34
cg18546705	chr15	53041996	-0.9349	0.309	0.00282	1		90.11
cg17222014	chr9	110681333	-0.6936	0.2292	0.00282	1		90.69
cg05335422	chr12	51735144	0.8579	0.2835	0.00282	1	CELA1	88.6
cg15488499	chr2	96191478	1.206	0.3984	0.00282	1		88.89
cg15730248	chr1	226684068	-0.8462	0.2796	0.00282	1		90.78
cg26577729	chr7	5460916	-0.4894	0.1618	0.00283	1	TNRC18	3.37
cg01502457	chr16	88934475	0.8701	0.2877	0.00283	1	PABPN1L	75.47
cg17658546	chr4	90032747	-0.362	0.1197	0.00283	1	TIGD2	4.75
cg12978205	chrX	15756392	-0.5908	0.1953	0.00284	1	CA5B	4.22
cg03262870	chr14	22384164	-0.7122	0.2355	0.00284	1		90.23
cg09192478	chr5	155970584	1.629	0.5387	0.00284	1	SGCD	66.26
cg10546817	chr14	95233855	-0.8226	0.2721	0.00285	1		9.3
cg06098425	chr7	95880513	2.504	0.8284	0.00285	1	SLC25A13	34.64
cg24922518	chr16	17651353	-0.4949	0.1638	0.00286	1		94.38
cg07556347	chr5	112497672	-0.5633	0.1864	0.00286	1	MCC	93.46
cg04816306	chr8	60050196	1.705	0.5642	0.00287	1		86.92
cg18662228	chr2	236867804	14.07	4.657	0.00287	1	AGAP1	50.86
cg24328002	chr6	9658176	6.421	2.126	0.00288	1		77.03
cg05697231	chr15	74286614	-0.9903	0.3279	0.00288	1	PML	13.33
cg08024109	chr3	197409951	0.392	0.1298	0.00288	1	KIAA0226	95
cg12000101	chr9	27540977	0.7605	0.2519	0.00288	1		88.85
cg00589181	chr3	124560306	0.8322	0.2756	0.00288	1	ITGB5	89.52
cg23935684	chr8	145103868	-0.2758	0.09134	0.00288	1		3.34
cg09328527	chr19	33462918	0.2525	0.08364	0.00289	1	C19orf40	3.13
cg02904657	chr15	40571997	3.421	1.133	0.00289	1		61.04
cg17879709	chr8	144692190	-0.1923	0.06369	0.00289	1	PYCRL	3.56
cg24609719	chr12	116410399	-0.5873	0.1946	0.00289	1	MED13L	91.93
cg12812854	chr3	145051937	-0.5621	0.1862	0.00289	1		93.25
cg16516353	chr22	46959291	1.065	0.353	0.00289	1		45.52
cg21312732	chr19	17146903	0.568	0.1882	0.0029	1		93.32
cg23104520	chr8	16489954	1.093	0.3621	0.0029	1		30.02
cg13637104	chr2	77226028	1.089	0.3609	0.00291	1	LOC101927907	77.61
cg04403917	chr7	37960974	-0.4617	0.1531	0.00291	1	EPDR1	5.11
cg00349636	chr8	37960185	2.376	0.7876	0.00291	1		56.87
cg07498248	chr2	200466120	-0.878	0.2911	0.00291	1		88.71
cg01055364	chr12	51419978	-0.1601	0.05309	0.00292	1	SLC11A2	2.67
cg00230700	chr4	84457956	-0.2211	0.07333	0.00292	1	AGPAT9	3.04
cg04744810	chr12	40618786	-0.1677	0.05565	0.00293	1	LRRK2	1.08
cg02907425	chr19	4688820	0.7371	0.2445	0.00293	1	DPP9	90.55
cg14794928	chr13	111696072	2.09	0.6937	0.00294	1		65.66
cg17339484	chr10	62704207	-0.4097	0.136	0.00294	1	RHOBTB1	2.62
cg00391399	chr2	39011692	-1.008	0.3346	0.00294	1		84.39
cg16943612	chr12	125348987	0.6489	0.2154	0.00294	1	SCARB1	92.19
cg06519449	chr7	97601680	-0.2862	0.095	0.00295	1	MGC72080	1.83
cg21180793	chr5	58096519	-0.599	0.1989	0.00295	1	RAB3C	93.48
cg03883348	chr19	45843826	-1.575	0.5229	0.00296	1	KLC3	26.07
cg06441080	chrX	18872763	-1.005	0.3338	0.00296	1		89.75
cg06128090	chr7	73080697	1.064	0.3534	0.00296	1	VPS37D	84.1
cg17054900	chr3	154042577	2.234	0.7421	0.00297	1	DHX36	23.97
cg23794133	chr21	45581608	0.8764	0.2912	0.00297	1		70.4
cg18708252	chr22	39545030	1.801	0.5982	0.00297	1	CBX7	59.5
cg05745845	chr19	56348195	0.9289	0.3086	0.00297	1	NLRP4	84.37
cg23282363	chr4	77610508	-0.2197	0.073	0.00297	1	SHROOM3	1.53
cg15917787	chr7	54015491	-0.8155	0.271	0.00297	1		90.46
cg14634657	chr10	75408628	0.8285	0.2754	0.00298	1	SYNPO2L	82.04
cg18084278	chr22	36765394	-1.489	0.4951	0.00299	1	MYH9	15.59
cg19526908	chr3	49058333	-0.1186	0.03943	0.00299	1	NDUFAF3	2.21
cg09337336	chr16	23583371	-0.5064	0.1684	0.00299	1	UBFD1	94.49
cg18877506	chr1	13910555	-0.4487	0.1492	0.00299	1	PDPN	5.16
cg12777588	chr7	4019913	-2.382	0.792	0.00299	1	SDK1	69.2
cg02989101	chr11	44126240	-1.46	0.4856	0.003	1	EXT2	90.39
cg02758138	chr21	30743854	0.5371	0.1786	0.003	1	BACH1-IT2	93.36
cg25903779	chr15	68128025	-0.3197	0.1063	0.003	1		1.9
cg10986421	chr10	106084458	1.189	0.3953	0.003	1	ITPRIP	37.36
cg17182635	chr14	101130145	0.8843	0.2941	0.003	1	LINC00523	84.81
cg23017840	chr9	37576442	-0.4133	0.1375	0.003	1	FBXO10	5.17
cg15146462	chr11	86142587	5.437	1.809	0.003	1		61.26
cg23822644	chr7	27777487	-0.443	0.1474	0.00301	1		94.48
cg04372823	chr16	85690940	0.3507	0.1167	0.00301	1	KIAA0182	96.45
cg23927837	chrX	118196842	-1.624	0.5404	0.00301	1		79.72
cg16820660	chr1	157339581	-1.437	0.4781	0.00301	1		81.17
cg20065630	chr5	139060438	0.7097	0.2362	0.00301	1	CXXC5	87.28
cg05817845	chr20	42816226	-1.481	0.493	0.00301	1	JPH2	25.59
cg00588300	chr7	134671083	-0.1809	0.06019	0.00302	1	AGBL3	2.52
cg05373962	chr22	49881684	-6.188	2.059	0.00302	1		53.74
cg24633484	chr8	27945092	0.7795	0.2594	0.00302	1		80.44
cg20344040	chr4	189553390	0.9705	0.323	0.00302	1		80.09
cg13436843	chr6	30071601	2.791	0.9288	0.00302	1	TRIM31	20.52
cg19378330	chr10	101605988	-0.1658	0.05519	0.00302	1	ABCC2	2.19
cg16956806	chr15	80984709	13.48	4.486	0.00302	1		57.09
cg15305538	chr2	131484486	-1.386	0.4615	0.00302	1		22.92
cg07392358	chr5	1410090	1.011	0.3365	0.00303	1	SLC6A3	91.03
cg23318800	chr1	150656569	-1.663	0.5537	0.00303	1	GOLPH3L	37.96
cg14536881	chr9	36740105	1.172	0.3903	0.00303	1		41.52
cg20465954	chr12	53496921	-0.4	0.1332	0.00303	1	SOAT2	4.08
cg11405027	chr3	142902310	-1.11	0.3696	0.00304	1		86.19
cg09599843	chr7	4049718	-0.726	0.2418	0.00304	1	SDK1	95.15
cg10821226	chr6	29818277	-4.254	1.417	0.00304	1		27.08
cg26858581	chr11	47873225	0.9061	0.3018	0.00304	1		89.39
cg11999288	chr6	31637244	0.7292	0.2429	0.00304	1	LY6G5B	81.56
cg18478196	chr17	4324088	-0.2148	0.07156	0.00305	1		2.42
cg22426570	chr7	136556271	-0.4963	0.1653	0.00305	1	CHRM2	4.16
cg15017496	chr11	73056771	-0.7982	0.266	0.00305	1	ARHGEF17	87.95
cg23461567	chr7	50518150	-0.1975	0.06581	0.00305	1	FIGNL1	2.48
cg21190644	chr6	2659375	1.715	0.5716	0.00305	1		76.72
cg03094517	chr6	90121367	-0.4463	0.1487	0.00306	1	RRAGD	2.66
cg17804348	chr1	3649473	-2.254	0.7512	0.00306	1	TP73	17.26
cg00712003	chr12	108987696	0.7261	0.242	0.00306	1	TMEM119	88.59
cg16712243	chr1	1249262	0.9042	0.3014	0.00306	1	CPSF3L	78.37
cg25227846	chr1	20512395	-1.08	0.3599	0.00306	1	UBXN10	9.69
cg05583020	chr10	71336947	0.2862	0.0954	0.00306	1		1.86
cg05007558	chr2	23781848	-0.9623	0.3208	0.00306	1	KLHL29	83.38
cg23325963	chr2	45160093	-0.4745	0.1582	0.00307	1		2.63
cg21013703	chr2	4021338	0.8887	0.2963	0.00307	1	LINC01304	70.93
cg23054533	chr8	139095979	0.5541	0.1848	0.00307	1		93.21
cg03003036	chrX	47038480	-1.031	0.344	0.00308	1	RBM10	86.36
cg13634653	chr15	78552612	-0.4781	0.1595	0.00308	1		93.88
cg08904079	chr9	126181029	0.7158	0.2388	0.00309	1	DENND1A	85.57
cg10315993	chr2	27008359	-2.109	0.7037	0.00309	1	CENPA	28.68
cg07941953	chr20	10508668	-0.6007	0.2005	0.0031	1	C20orf94	92.61
cg01228342	chr3	71779135	2.887	0.9634	0.0031	1	EIF4E3	5.95
cg26541741	chr2	241817207	0.348	0.1162	0.0031	1	AGXT	96.84
cg04707822	chr2	1821497	-0.166	0.05542	0.0031	1	MYT1L	2.76
cg19636240	chr19	43918465	0.8737	0.2916	0.0031	1	TEX101	85.91
cg13403999	chr6	33390148	-0.4716	0.1575	0.00311	1	SYNGAP1	93.7
cg24536194	chr11	86142530	1.066	0.3559	0.00311	1		86.11
cg01901780	chr16	75590245	-0.2488	0.0831	0.00312	1	TMEM231	3
cg08879826	chr4	8077949	1.344	0.4491	0.00312	1	ABLIM2	52.57
cg12662388	chr4	6198766	0.677	0.2261	0.00312	1	JAKMIP1	88.59
cg13732083	chr21	47605072	6.345	2.12	0.00313	1	C21orf56	14.63
cg10746788	chr7	124777718	-1.058	0.3535	0.00313	1	POT1-AS1	83.21
cg13681142	chr20	42836747	1.108	0.3701	0.00313	1	C20orf111	76.09
cg25348983	chr21	43240195	0.6397	0.2137	0.00313	1	PRDM15	90.95
cg04733000	chr2	190522764	-0.6831	0.2283	0.00314	1		9.8
cg23559748	chrX	31526551	-0.9238	0.3087	0.00314	1	DMD	88.31
cg26776401	chr19	5791686	-0.8076	0.2699	0.00314	1	DUS3L	87.17
cg03082779	chr20	45947025	2.02	0.6751	0.00314	1	ZMYND8	43.62
cg11063988	chr19	46272660	0.2122	0.07096	0.00315	1	SIX5	2.78
cg17242353	chr18	76189809	0.2416	0.08077	0.00315	1		98.45
cg18706879	chr14	74353254	-0.2409	0.08054	0.00315	1	ZNF410	2.86
cg16918263	chr1	229644277	-0.1541	0.05154	0.00315	1	NUP133	1.91
cg23211596	chr13	113563581	0.8513	0.2847	0.00316	1		77.21
cg01635736	chr12	132902607	0.3713	0.1242	0.00316	1	GALNT9	94.36
cg14312114	chr17	80571580	0.548	0.1833	0.00316	1		92.94
cg20996545	chr11	17248467	1.041	0.3481	0.00317	1		74.75
cg18596689	chr6	35766051	0.7811	0.2613	0.00317	1	CLPS	92.61
cg04501247	chr2	153289613	-0.5703	0.1908	0.00317	1	FMNL2	92.97
cg21144158	chr11	65211084	-2.499	0.8361	0.00317	1	MIR612	51.35
cg23545822	chr17	43025282	-0.2701	0.09037	0.00317	1	KIF18B	4.2
cg05588015	chr3	159898510	-0.5019	0.1679	0.00317	1		5.21
cg18543610	chr13	100627929	-1.549	0.5184	0.00317	1		32.58
cg11706037	chr11	62768477	-0.9679	0.3238	0.00317	1	SLC22A8	87.04
cg06448070	chr19	11312725	0.2693	0.09011	0.00317	1	DOCK6	97.7
cg00834192	chr8	9911404	0.9766	0.3268	0.00318	1	MSRA	46.7
cg21910709	chr5	893665	1.155	0.3866	0.00318	1	BRD9	34.24
cg16080334	chr13	114215994	0.9499	0.318	0.00319	1		80.51
cg11818777	chr12	2910306	0.7319	0.2451	0.00319	1	FKBP4	81.02
cg12949633	chr4	188534509	1.667	0.5582	0.00319	1		77.33
cg22142922	chr11	69969430	1.285	0.4303	0.0032	1	ANO1	51.93
cg08623772	chr3	49027911	-0.2042	0.06839	0.0032	1	P4HTM	2.24
cg01716959	chr11	70515714	1.131	0.3789	0.00321	1	SHANK2	84.05
cg10305891	chr15	93325285	0.8456	0.2833	0.00321	1		82.61
cg24549085	chr20	62289802	-0.2752	0.09218	0.00321	1	RTEL1	2.79
cg21686797	chr6	30303645	0.4989	0.1672	0.00321	1	TRIM39	95.36
cg10627839	chr1	196866512	-3.807	1.276	0.00321	1	CFHR4	27.72
cg17927271	chr20	60456546	0.8285	0.2777	0.00322	1	CDH4	89.47
cg26884261	chr10	99258496	-0.1363	0.04567	0.00322	1	UBTD1	2.21
cg11970359	chr20	22207573	2.184	0.732	0.00322	1		67.26
cg23755860	chr10	24658484	-0.8087	0.271	0.00322	1	KIAA1217	88.65
cg05000136	chr4	170947924	-0.2558	0.08575	0.00323	1	MFAP3L	2.9
cg09112514	chr4	55096230	-0.2012	0.06746	0.00323	1	PDGFRA	3.1
cg02212604	chr2	198380922	-0.3882	0.1301	0.00323	1	MOB4	4.64
cg04764768	chr5	97457456	0.7884	0.2643	0.00323	1		88.58
cg13543096	chr16	30125400	0.8522	0.2858	0.00324	1	LOC100271831	79.39
cg02819161	chr6	108999586	-0.4489	0.1506	0.00325	1	FOXO3	94.78
cg21414174	chr5	139601616	0.3824	0.1283	0.00325	1	CYSTM1	94.88
cg04686354	chr17	73261880	1.026	0.3441	0.00325	1	MRPS7	49.91
cg12970662	chr3	46873759	0.46	0.1543	0.00325	1	PRSS42	93.7
cg05348515	chr2	233920985	0.4039	0.1355	0.00325	1		94.6
cg23882285	chr18	18691931	-0.1869	0.06271	0.00326	1	ROCK1	2.88
cg24734076	chr4	110913374	0.7629	0.256	0.00326	1	EGF	92.04
cg15491094	chr14	95948132	-0.6029	0.2023	0.00326	1		88.68
cg07821407	chr6	26598664	0.8617	0.2892	0.00326	1	ABT1	85.8
cg12534480	chr22	43582739	-0.1866	0.0626	0.00326	1	TTLL12	2.49
cg22853140	chr17	74462145	0.8096	0.2717	0.00326	1	AANAT	8.82
cg00445997	chr7	139478495	-0.2555	0.08576	0.00326	1	TBXAS1	2.91
cg10308265	chr17	42290028	0.7198	0.2416	0.00326	1	UBTF	90.47
cg06493930	chr11	22689814	-1.672	0.5612	0.00327	1	GAS2	77.34
cg08279521	chr17	45047050	0.8871	0.2978	0.00327	1		88.45
cg07486246	chr9	137776686	0.6427	0.2158	0.00327	1	FCN2	89.57
cg07338856	chr14	56534989	0.7064	0.2372	0.00328	1		86.54
cg24932864	chr12	131155138	0.6007	0.2017	0.00328	1		91.02
cg26944130	chr6	31919723	0.6487	0.2178	0.00328	1	CFB	91.89
cg18573891	chr5	141559610	0.8898	0.2988	0.00329	1		82.85
cg05551825	chr7	5735129	-1.36	0.4567	0.00329	1	RNF216	12.14
cg06018273	chrX	152990043	-2.287	0.7683	0.00329	1	BCAP31	18.27
cg10878194	chr11	28819885	-1.499	0.5035	0.00329	1		82.47
cg11670789	chr15	93208459	5.013	1.684	0.00329	1		26.08
cg26952936	chr16	23724854	1.317	0.4425	0.0033	1	ERN2	47.64
cg00355656	chr1	229692519	1.893	0.6361	0.0033	1	ABCB10	79.65
cg14336854	chr7	11012871	0.8443	0.2837	0.0033	1	PHF14	91.06
cg17949969	chr4	8073790	1.411	0.4742	0.0033	1	ABLIM2	8.12
cg10273882	chrX	39472958	-1.065	0.358	0.0033	1		19.32
cg23507761	chr17	76993698	0.6794	0.2283	0.0033	1	CANT1	85.73
cg05323521	chr9	97020674	-0.8994	0.3023	0.00331	1	ZNF169	85.45
cg03691429	chr1	236765935	0.4083	0.1373	0.00331	1	HEATR1	93.79
cg23741583	chr6	39906844	-1.485	0.4991	0.00332	1		81.61
cg18265147	chr1	9256671	-0.19	0.06389	0.00332	1		2.85
cg14978838	chr16	55357566	-0.8096	0.2722	0.00332	1	IRX6	8.65
cg21421832	chr15	85421847	0.9292	0.3124	0.00332	1		65.28
cg24874084	chr1	54639409	0.5218	0.1755	0.00332	1	CYB5RL	94.02
cg15649857	chr1	25051716	1.009	0.3392	0.00332	1		64.34
cg13392861	chr9	37914861	0.7433	0.25	0.00333	1		88.29
cg25474910	chr6	170585964	0.8273	0.2783	0.00333	1	FLJ38122	84.79
cg17299042	chr21	32958653	-1.916	0.6446	0.00333	1		79.1
cg23070599	chr15	59910099	0.9793	0.3294	0.00334	1	GCNT3	80.56
cg00276788	chr19	38993232	1.028	0.3459	0.00334	1	RYR1	87.55
cg06419878	chr9	13230564	-0.75	0.2524	0.00334	1	MPDZ	90.89
cg21539981	chr8	58106094	0.3222	0.1084	0.00334	1		97.81
cg06725957	chr2	239036809	0.9706	0.3266	0.00335	1	ESPNL	75.16
cg07404216	chr17	19285345	0.644	0.2167	0.00335	1	MAPK7	92.06
cg06010390	chr7	101849120	0.4192	0.1411	0.00335	1	CUX1	97.33
cg02629615	chrX	33146500	-2.303	0.7755	0.00337	1	DMD	74.23
cg20525355	chr19	41190250	0.4997	0.1683	0.00337	1	NUMBL	93.15
cg13005635	chr12	11093283	-0.4172	0.1405	0.00338	1	TAS2R14	93.72
cg14498996	chr1	205197859	-0.3367	0.1134	0.00338	1	TMCC2	2.85
cg02507033	chr16	11439758	-0.6203	0.209	0.00338	1	C16orf75	5.89
cg16787477	chr1	85870184	-0.8028	0.2705	0.00339	1	DDAH1	90.17
cg13983113	chr19	33910628	-0.5841	0.1968	0.00339	1	PEPD	93.46
cg27176927	chr11	120386965	1.259	0.4241	0.00339	1	GRIK4	78.53
cg03731358	chr10	102027787	-0.8664	0.292	0.00339	1	CWF19L1	4.49
cg12544498	chr9	124962533	0.9433	0.318	0.0034	1		77.73
cg20174277	chr10	49864417	-0.4517	0.1523	0.0034	1		3.43
cg22784592	chrX	153059760	-0.9586	0.3231	0.0034	1	IDH3G	13.77
cg08553284	chr12	4381997	-1.231	0.4151	0.0034	1	CCND2	23.34
cg25619184	chr19	9546320	-0.2298	0.07746	0.0034	1	ZNF266	2.47
cg12546700	chr7	86855301	-1.066	0.3595	0.0034	1		77.1
cg02949738	chr2	211456339	-0.6626	0.2234	0.00341	1	CPS1	91.06
cg17278062	chr1	17732728	1.318	0.4445	0.00341	1		56.29
cg05402479	chr1	117209654	-0.3342	0.1127	0.00341	1	IGSF3	4.89
cg08502128	chr14	93049592	-1.384	0.4668	0.00341	1	RIN3	54.1
cg23813870	chr1	24102203	0.5441	0.1835	0.00342	1		93.58
cg05977259	chr2	48133053	-0.3201	0.108	0.00342	1	FBXO11	4.95
cg04004882	chr2	215674386	-0.1851	0.06245	0.00342	1	BARD1	2.85
cg11143694	chr6	8609171	-1.731	0.5838	0.00342	1	LOC100506207	77.6
cg05694292	chr11	122563400	1.075	0.3628	0.00343	1	UBASH3B	46.98
cg00230685	chrX	17755839	-0.7873	0.2657	0.00344	1	SCML1	17.34
cg04789365	chr1	27687695	0.9696	0.3273	0.00344	1	MAP3K6	36.09
cg23269922	chr17	1945135	-0.08867	0.02993	0.00344	1	DPH1	1.44
cg19893664	chr14	105619634	1.058	0.357	0.00344	1	JAG2	62.64
cg21158781	chr9	82299929	0.4601	0.1553	0.00345	1	TLE4	95.17
cg27654390	chr9	83005089	-1.149	0.3878	0.00345	1		85.08
cg09858175	chr12	5411829	-0.5272	0.178	0.00345	1		93.03
cg13541552	chr4	3510723	-0.5212	0.176	0.00345	1		96.44
cg01884968	chr19	14554445	0.6406	0.2163	0.00345	1	PKN1	89.88
cg01621606	chr2	189261761	0.9018	0.3045	0.00345	1	GULP1	77.95
cg17798901	chr3	100236708	2.617	0.8835	0.00345	1	TMEM45A	70.11
cg07139301	chr3	170746207	-0.4511	0.1523	0.00345	1	SLC2A2	3.89
cg26010942	chr22	49856702	-3.785	1.278	0.00346	1	C22orf34	30.24
cg02183001	chr2	206551987	1.157	0.3908	0.00346	1	NRP2	81.73
cg21417244	chr2	46926196	-0.3433	0.1159	0.00346	1	SOCS5	3.8
cg16087263	chr1	20465218	0.7279	0.2458	0.00346	1	PLA2G2F	88.74
cg27281884	chr9	125137483	-1.293	0.4369	0.00346	1	PTGS1	87.04
cg07120369	chr3	187388281	-2.699	0.9118	0.00347	1	SST	33.14
cg03783410	chr3	181443800	-0.3158	0.1067	0.00347	1	SOX2OT	4.01
cg15286942	chr2	231582349	0.9231	0.3119	0.00347	1	CAB39	31.56
cg22861340	chr1	29101849	-0.162	0.05472	0.00347	1		2.09
cg20797699	chr17	61776851	-0.3703	0.1251	0.00347	1	LIMD2	4.86
cg27597681	chr2	241264261	0.8362	0.2825	0.00347	1		84.56
cg09218727	chr10	106110312	0.9974	0.337	0.00347	1		81.63
cg00738571	chr6	42136421	1.285	0.4341	0.00348	1	GUCA1A	59.52
cg00452199	chr11	44088257	-1.944	0.6568	0.00348	1	ACCS	16.85
cg18620004	chr9	138194611	1.341	0.4532	0.00348	1		68.86
cg03900366	chr1	39587573	2.131	0.7202	0.00348	1	MACF1	64.9
cg10461264	chr12	125131065	-0.3555	0.1202	0.00348	1		3.99
cg23520613	chr5	82997803	0.6558	0.2217	0.00349	1	HAPLN1	91.73
cg07138603	chr6	27835385	-0.4163	0.1407	0.00349	1	HIST1H1B	2.9
cg23345097	chr3	119298355	-0.1776	0.06007	0.00351	1	ADPRH	2.64
cg16369153	chr8	33458104	1.014	0.3429	0.00351	1	DUSP26	71.22
cg03859792	chr16	58121049	-0.5912	0.2	0.00351	1		92.62
cg03783777	chr12	2822034	-0.5671	0.1919	0.00351	1		92.64
cg06704717	chrX	73640484	-1.082	0.3662	0.00351	1	SLC16A2	29.29
cg26165608	chr6	5261829	-0.3558	0.1204	0.00352	1	LYRM4	2.89
cg19572947	chr1	182808556	-0.3048	0.1031	0.00352	1	DHX9	4.4
cg07285995	chr14	92790364	-0.247	0.08359	0.00352	1	SLC24A4	2.47
cg01084693	chr20	56324074	-0.5245	0.1775	0.00352	1		3.32
cg05979484	chr7	55432630	-2.777	0.9398	0.00353	1	LANCL2	33.21
cg25840649	chr11	44972574	0.802	0.2715	0.00353	1	TP53I11	4.68
cg12605630	chr12	115215105	-0.5454	0.1846	0.00353	1		93.53
cg13234647	chr5	6437454	-1.28	0.4335	0.00354	1		80.05
cg13353160	chr4	153567375	0.5472	0.1853	0.00354	1	TMEM154	93.76
cg03068843	chr8	12985953	1.124	0.3804	0.00354	1	DLC1	72.96
cg10505247	chr1	207226475	-0.6649	0.2252	0.00354	1	PFKFB2	9.44
cg23075970	chr11	3222445	-1.464	0.4959	0.00355	1		77.77
cg04685387	chr10	34925640	1.894	0.6416	0.00356	1	PARD3	61.64
cg15949117	chr3	156533338	-0.6408	0.2171	0.00356	1	LINC00886	93.4
cg27124205	chr11	14444010	-2.708	0.9174	0.00356	1		35.33
cg16757984	chr17	38257936	-0.6795	0.2302	0.00356	1	NR1D1	90.24
cg24342146	chr1	160682008	-0.3149	0.1067	0.00356	1	CD48	3.5
cg18787963	chr17	76409193	1.224	0.4146	0.00356	1	PGS1	37.59
cg02948884	chr5	134369017	-0.3326	0.1127	0.00356	1	PITX1	5.26
cg01161312	chr7	91938717	-0.4846	0.1642	0.00356	1	ANKIB1	94.18
cg21478490	chr5	177422991	1.619	0.5486	0.00357	1	PROP1	58.44
cg18820734	chr2	189156538	-0.2506	0.08493	0.00357	1	GULP1	2.66
cg19036075	chr15	74220295	-0.291	0.09861	0.00357	1	LOXL1	3.21
cg25076318	chr4	3597580	-2.341	0.7935	0.00357	1		80.59
cg03932990	chr9	140252472	0.3167	0.1073	0.00357	1	EXD3	95.22
cg08121317	chr15	101327691	1.688	0.5719	0.00357	1		56.59
cg27477250	chr19	12841735	1.484	0.5031	0.00357	1	C19orf43	85.17
cg09747217	chr1	236135220	-0.1683	0.05706	0.00358	1		1.96
cg22165208	chr7	129425932	-0.5863	0.1988	0.00358	1		6.38
cg13742400	chr2	225639708	-1.252	0.4245	0.00358	1	DOCK10	55.07
cg06091288	chr10	97118046	-12.8	4.339	0.00358	1	SORBS1	61.07
cg14095692	chr18	8707237	-0.8166	0.2768	0.00358	1		13.62
cg12309456	chr17	74475402	0.3169	0.1074	0.00358	1	RHBDF2	96.91
cg24881215	chr1	151020868	-0.1955	0.0663	0.00359	1	C1orf56	2.57
cg14591390	chr4	23887667	-0.4793	0.1625	0.00359	1	PPARGC1A	93.68
cg22141002	chr14	26612539	-0.9788	0.332	0.0036	1		14.36
cg21859426	chr5	148033887	-0.5402	0.1832	0.0036	1	HTR4	5.89
cg23497217	chr11	27723214	-0.248	0.08415	0.00361	1	BDNF	3.71
cg15997251	chr10	88021787	1.456	0.4938	0.00361	1	GRID1	39.92
cg05446164	chr22	32150647	1.702	0.5774	0.00361	1	DEPDC5	64.99
cg08209743	chrX	25030802	-1.079	0.3662	0.00361	1	ARX	8.43
cg20065681	chr16	29827230	-0.253	0.08585	0.00361	1	PAGR1	3.04
cg20147497	chr11	64948604	-0.1741	0.05908	0.00361	1	CAPN1	1.85
cg11497218	chr18	10520391	1.097	0.3723	0.00362	1		14.09
cg00349050	chr22	51001330	-0.09605	0.0326	0.00362	1	C22orf41	1.17
cg14873818	chrX	83757652	-1.032	0.3504	0.00362	1	HDX	19
cg20049175	chr2	45065807	0.6956	0.2361	0.00362	1		88.7
cg02440797	chr2	134180857	-1.629	0.5529	0.00363	1	MIR7853	30.61
cg05291966	chr16	52742008	-1.422	0.4828	0.00364	1		71.82
cg13285894	chr8	76316585	-0.4044	0.1373	0.00364	1		4.9
cg13024807	chr6	53152718	-0.6096	0.207	0.00364	1	ELOVL5	92.63
cg21222826	chr3	69062762	-0.225	0.07643	0.00364	1	C3orf64	3.74
cg10599735	chr5	52096100	-0.3218	0.1093	0.00364	1	ITGA1	4.15
cg11555471	chr15	35280604	-0.2117	0.0719	0.00364	1	ZNF770	2.78
cg02865302	chr19	58840581	3.128	1.063	0.00365	1	ZSCAN22	36.69
cg17809280	chr17	2649988	0.7074	0.2403	0.00365	1		91.7
cg27442054	chr1	2449541	0.3533	0.12	0.00365	1	PANK4	96.47
cg01318760	chr10	131130705	0.5663	0.1924	0.00365	1		92.65
cg13793042	chr17	25793958	-0.194	0.06592	0.00366	1		2.16
cg07748807	chr2	240852849	0.9531	0.3239	0.00366	1		85.83
cg15282031	chr8	8483040	2.827	0.9609	0.00367	1		69.7
cg13322601	chr4	183713541	-0.282	0.09585	0.00367	1	ODZ3	97.59
cg01242196	chr6	33990181	-2.207	0.7501	0.00367	1	GRM4	63.17
cg07394341	chr11	4505722	1.083	0.3682	0.00367	1		54.43
cg27203645	chr5	172751792	0.8693	0.2955	0.00367	1	STC2	8.9
cg04344111	chr20	19984506	3.597	1.223	0.00367	1		65.1
cg08584618	chr5	133511975	-0.2664	0.09056	0.00368	1	SKP1	3.49
cg21722532	chr9	137443579	1.169	0.3975	0.00368	1		58.98
cg04084236	chr4	143766602	1.182	0.402	0.00368	1	INPP4B	18.88
cg18091225	chr7	88295607	-1.393	0.4737	0.00368	1		79.37
cg26782586	chr1	3755771	-0.4589	0.1561	0.00369	1	CEP104	93.8
cg15615683	chr9	35101553	0.7071	0.2405	0.00369	1	STOML2	90.18
cg06763443	chr5	137675015	-1.925	0.6547	0.00369	1	FAM53C	21.41
cg06737666	chr16	78080026	-0.3314	0.1127	0.00369	1		4.46
cg00139124	chr10	48366318	-1.757	0.5978	0.0037	1	ZNF488	18.63
cg17058972	chrX	20969494	-1.975	0.6717	0.0037	1		75.64
cg27447790	chr19	6781386	-0.7789	0.265	0.0037	1	VAV1	91.15
cg11489714	chr5	180324512	0.3905	0.1329	0.0037	1		94.9
cg10710703	chr22	24093130	-0.2563	0.08721	0.0037	1	ZNF70	3
cg19268434	chr6	32076967	-0.3665	0.1247	0.0037	1	TNXB	4.22
cg14183693	chr11	790177	-0.5729	0.195	0.00371	1	CEND1	4.05
cg17113546	chr12	10451780	5.714	1.945	0.00371	1		87.52
cg02885464	chr22	19554489	0.9096	0.3097	0.00372	1	LOC150185	81.28
cg09506041	chrX	65859095	-0.9303	0.3167	0.00372	1	EDA2R	12.52
cg01851088	chr3	48700337	-0.1885	0.06419	0.00372	1	CELSR3	1.27
cg15315395	chr17	63224561	1.033	0.3517	0.00373	1		78.83
cg11153400	chr22	46449498	4.534	1.544	0.00373	1	C22orf26	60.02
cg20411384	chr7	90670577	-1.147	0.3905	0.00373	1	CDK14	83.4
cg19119577	chr12	34480369	-1.701	0.5795	0.00374	1		74.17
cg07479615	chr11	1470155	1.998	0.6806	0.00374	1	BRSK2	89.95
cg03644378	chr17	7761459	-0.6821	0.2323	0.00374	1	CYB5D1	5.5
cg09334188	chr11	2025785	-1.192	0.4061	0.00374	1		11.15
cg12886918	chr12	102026926	-0.6492	0.2212	0.00375	1	MYBPC1	91.69
cg23922046	chr10	43484926	1.202	0.4096	0.00375	1		79.44
cg01984553	chr21	18091303	-0.7267	0.2476	0.00375	1		89.64
cg03426423	chr1	4079195	0.878	0.2992	0.00375	1		78.44
cg02961267	chr3	129982089	-1.664	0.5673	0.00376	1	COL6A4P2	79.87
cg24680082	chr11	93275719	-0.2054	0.07003	0.00376	1	C11orf75	1.41
cg26822754	chr22	49964480	1.689	0.5757	0.00377	1	C22orf34	66.47
cg05393733	chr16	87877300	0.3944	0.1345	0.00377	1	SLC7A5	95.58
cg13728107	chr8	21164613	-2.016	0.6874	0.00377	1	LOC101929172	72.31
cg20034372	chr15	37179610	1.027	0.3502	0.00377	1	LOC145845	10.93
cg02481065	chr1	50658808	-0.8529	0.2908	0.00377	1	ELAVL4	9.38
cg13173692	chr7	46501259	1.393	0.475	0.00377	1		66.95
cg23428387	chr22	49814324	-3.504	1.195	0.00378	1		75.08
cg15653111	chr6	34574629	0.3297	0.1125	0.00378	1	C6orf106	95.39
cg08715146	chr22	46067137	1.522	0.5192	0.00378	1	ATXN10	62.35
cg20936905	chr22	30163067	-0.3121	0.1065	0.00379	1	UCRC	2.82
cg00783170	chr22	49861705	-3.122	1.065	0.00379	1	C22orf34	81.31
cg03189479	chr6	68598701	0.6306	0.2151	0.00379	1		90.33
cg22933181	chr1	201751633	0.8438	0.2878	0.00379	1	RNU6-79P	85.11
cg13649332	chr8	1497608	-0.6276	0.2141	0.00379	1	DLGAP2	92.78
cg03747008	chr3	122477292	0.8276	0.2824	0.0038	1	HSPBAP1	89.49
cg17059687	chr14	70236379	-0.7875	0.2687	0.0038	1	SRSF5	90.93
cg08158662	chr12	34489995	1.389	0.4741	0.0038	1		49.96
cg04020897	chr3	65112432	-0.4836	0.165	0.0038	1		93.26
cg10148216	chr19	15159293	-1.461	0.4985	0.0038	1	CASP14	83.08
cg15454074	chr12	76413973	-1.565	0.5341	0.00381	1		81.87
cg05271743	chr1	205216467	2.457	0.8387	0.00381	1	TMCC2	47.16
cg03494428	chr12	53836318	1.543	0.5268	0.00381	1	PRR13	32.98
cg10806175	chr4	83941472	6.93	2.366	0.00381	1		33.41
cg06321447	chr3	177334411	0.8368	0.2857	0.00382	1	LINC00578	74.35
cg09560297	chr19	37406349	1.278	0.4364	0.00382	1	ZNF568	56.33
cg14564691	chr2	139544482	1.802	0.6154	0.00382	1		57.91
cg12112098	chr7	66686	0.7737	0.2642	0.00382	1		85.13
cg02274103	chr17	78078650	0.1845	0.063	0.00382	1	GAA	97.7
cg13614715	chr1	5552309	1.08	0.3689	0.00383	1		83.96
cg19380068	chr3	197196056	1.241	0.4238	0.00383	1		63.48
cg26257771	chrX	27825943	-0.862	0.2944	0.00383	1	MAGEB10	89.37
cg19514972	chr20	22213143	-3.859	1.318	0.00384	1		67.47
cg22537928	chr2	54789230	-1.671	0.571	0.00384	1	SPTBN1	9.21
cg26660312	chr7	5271480	7.267	2.483	0.00384	1	WIPI2	42.17
cg26710839	chr11	107642109	-2.126	0.7263	0.00384	1		71
cg15028653	chr5	134824531	-0.5564	0.1901	0.00385	1		6.73
cg04001520	chr5	166988043	-1.125	0.3845	0.00386	1	ODZ2	82.14
cg14256752	chr10	102295592	-0.373	0.1275	0.00386	1	HIF1AN	2.56
cg05095427	chr10	37188803	1.01	0.3452	0.00386	1		68.16
cg06888942	chr13	45492549	-0.4851	0.1658	0.00386	1		4.42
cg25360734	chr3	102845161	-2.474	0.8457	0.00387	1		80.24
cg27143220	chr2	10675151	1.329	0.4543	0.00387	1		77.7
cg20727728	chr11	129234245	-0.2669	0.09125	0.00387	1		2.9
cg02167203	chr6	41068553	3.731	1.276	0.00387	1	NFYA	87.21
cg01688536	chr7	35296968	-0.133	0.04549	0.00387	1		2.42
cg00624212	chr3	47020760	-0.365	0.1248	0.00388	1	NBEAL2	3.46
cg00056541	chr6	164288623	-2.299	0.7861	0.00388	1		49.26
cg11749902	chr8	41093619	-0.9138	0.3125	0.00388	1		78.62
cg11902822	chr5	148034215	-0.2335	0.07986	0.00388	1	HTR4	2.92
cg01998016	chr19	1317960	0.9376	0.3207	0.00388	1		79.5
cg08573688	chr1	164528009	-0.2905	0.09939	0.00389	1	PBX1	3.34
cg21355252	chr8	74203828	1.192	0.4078	0.00389	1	RPL7	77.7
cg08718398	chr7	107302255	-0.1953	0.06681	0.00389	1	SLC26A4	2.64
cg20538130	chr7	13837082	-0.9608	0.3288	0.00389	1		88.47
cg18700197	chrX	64723481	-0.8339	0.2853	0.00389	1	ZC3H12B	91.05
cg12304140	chr11	8084063	0.726	0.2484	0.0039	1	TUB-AS1	93.05
cg06528001	chr4	113206489	-0.2036	0.06968	0.0039	1	TIFA	2.43
cg00864384	chr2	69871130	-0.4557	0.156	0.0039	1	AAK1	4.7
cg22836769	chr10	134720534	0.7195	0.2463	0.00391	1		85.59
cg14615449	chr3	8344323	0.731	0.2503	0.00391	1	LMCD1-AS1	87.02
cg13946792	chr19	57337648	-0.647	0.2215	0.00392	1	PEG3	92.31
cg20689476	chr4	6385854	1.117	0.3823	0.00392	1	PPP2R2C	67.55
cg01923255	chr14	55878535	-0.2813	0.09631	0.00392	1	KIAA0831	5.56
cg22234943	chr11	130786575	2.425	0.8304	0.00392	1	SNX19	5.6
cg16748710	chr6	15501562	0.6231	0.2134	0.00392	1	JARID2	87.22
cg25204955	chr10	72254314	2.029	0.6948	0.00392	1	KIAA1274	21.44
cg10758889	chr20	46080538	-0.5399	0.1849	0.00393	1		93.16
cg24611264	chr11	120008944	-1.247	0.4272	0.00393	1	TRIM29	42.79
cg21244846	chr9	27529339	-0.5529	0.1894	0.00393	1	MOBKL2B	3.77
cg04411062	chr1	231115458	1.374	0.4707	0.00394	1	TTC13	21.38
cg17355066	chrX	53078219	-0.8645	0.2962	0.00394	1	GPR173	25.83
cg08255374	chr2	238848601	1.404	0.4811	0.00394	1		67.6
cg00088620	chr16	73224998	-0.9847	0.3374	0.00394	1		87.35
cg21473775	chr8	131423145	1.105	0.3785	0.00395	1		40.69
cg06587187	chr12	130968614	0.7059	0.2419	0.00395	1	RIMBP2	91.39
cg21991803	chr12	2613448	-0.9832	0.337	0.00395	1	CACNA1C	87.23
cg04816558	chr8	105970095	0.648	0.2221	0.00395	1		92.32
cg16808271	chr7	29921678	0.6263	0.2147	0.00396	1	WIPF3	92.12
cg22277106	chr7	1097457	0.481	0.1649	0.00396	1	C7orf50	93.44
cg23667267	chr2	127864762	-0.5596	0.1918	0.00396	1	BIN1	8.05
cg04099543	chr11	72983405	0.8919	0.3057	0.00396	1	P2RY6	40.37
cg10237142	chr14	25479210	-0.6233	0.2137	0.00397	1	STXBP6	91.97
cg13581027	chr10	21246375	-0.4555	0.1562	0.00397	1	NEBL	94.49
cg23996893	chr11	87002864	1.086	0.3724	0.00397	1	TMEM135	83.89
cg10931190	chr5	110406506	-0.2029	0.06961	0.00398	1	TSLP	1.38
cg03480210	chr2	39103037	0.3612	0.1239	0.00398	1	DHX57	4.15
cg21164070	chr2	18144375	-1.633	0.5602	0.00399	1		30.75
cg08257003	chr6	84140564	0.9483	0.3253	0.00399	1	ME1	15.21
cg09471455	chr11	67176914	-0.5547	0.1903	0.00399	1	TBC1D10C	4.93
cg01040461	chr14	104029520	-0.4148	0.1423	0.00399	1	BAG5	3.16
cg05842986	chrX	48333972	-1.239	0.4251	0.00399	1	FTSJ1	20.33
cg07350859	chr20	40272376	-0.7402	0.254	0.00399	1		6.61
cg12537245	chr5	73935531	0.7808	0.2679	0.00399	1	ENC1	8.36
cg27305304	chr2	216878345	-0.2502	0.08586	0.004	1	MREG	3.19
cg06807315	chr2	179387541	1.016	0.3488	0.004	1	TTN-AS1	39.99
cg03886752	chr16	29973951	1.143	0.3921	0.004	1	TMEM219	53.24
cg01812400	chr14	104179095	0.6291	0.2159	0.004	1	XRCC3	92.3
cg21256931	chr17	77231561	1.131	0.3881	0.00401	1	RBFOX3	64.69
cg27096807	chr3	111442336	-0.5056	0.1736	0.00401	1	PLCXD2	93.04
cg21342789	chr10	26936788	0.814	0.2795	0.00401	1	LINC00202-2	84.19
cg25004840	chr2	235330993	-1.535	0.5269	0.00401	1		62.82
cg09558872	chr19	9929784	-0.2741	0.09411	0.00401	1	FBXL12	4.18
cg04911038	chr14	104019587	0.2951	0.1013	0.00402	1		96.14
cg04079260	chr18	42297128	0.8085	0.2776	0.00402	1	SETBP1	79.44
cg22380353	chr13	42537904	-0.7372	0.2531	0.00402	1		88.36
cg26425130	chr15	29966827	1.352	0.4642	0.00402	1		19.33
cg09221667	chr7	98667581	0.6516	0.2238	0.00402	1	SMURF1	89.24
cg00749158	chr6	170364239	1.149	0.3946	0.00403	1		32.85
cg15888838	chr4	80131861	0.7218	0.2479	0.00403	1	LINC01088	93.41
cg19421585	chr22	49875295	-5.244	1.801	0.00403	1	C22orf34	68.82
cg07401901	chr14	59655405	-0.3175	0.1091	0.00403	1	DAAM1	3.65
cg19630629	chr7	136556193	-0.5825	0.2001	0.00403	1	CHRM2	7.46
cg16926310	chr7	72756542	0.6904	0.2372	0.00404	1	FKBP6	89.17
cg02271577	chr17	18853128	-0.5506	0.1892	0.00404	1	SLC5A10	92.87
cg07942355	chr13	113488062	0.2892	0.09937	0.00404	1	ATP11A	95.69
cg06931073	chr14	31733069	-0.6242	0.2145	0.00405	1		91.35
cg25229172	chr12	96336121	-3.023	1.039	0.00405	1	AMDHD1	18.44
cg10635912	chr19	10305863	-0.1635	0.05618	0.00405	1	DNMT1	2.32
cg22098780	chr17	7613764	5.167	1.776	0.00405	1	EFNB3	25.12
cg24662247	chr16	49547654	0.523	0.1798	0.00405	1	ZNF423	93.06
cg06957788	chr3	43343256	-0.7686	0.2642	0.00406	1	SNRK	89.07
cg03660603	chr3	86998418	-0.9351	0.3215	0.00406	1	VGLL3	87.07
cg00684075	chr2	85969661	1.595	0.5484	0.00407	1		73.66
cg24509531	chr8	42394052	-1.384	0.4758	0.00407	1	SLC20A2	81.34
cg17016922	chr5	141195365	-0.6053	0.2081	0.00407	1		91.26
cg13541247	chr1	44413047	0.4009	0.1378	0.00407	1	IPO13	4.74
cg03353849	chr21	33273208	1.984	0.6823	0.00407	1	HUNK	81.05
cg15100757	chr1	196866477	-2.302	0.7914	0.00407	1	CFHR4	45.45
cg17629906	chr12	1940652	1.402	0.4821	0.00407	1	LRTM2	33.39
cg14474618	chr1	22536861	1.332	0.4581	0.00408	1		59.21
cg27281860	chr3	105401284	0.5011	0.1724	0.00408	1	CBLB	93.37
cg11908014	chr2	30407779	-0.5272	0.1814	0.00409	1		92.75
cg04942334	chr2	235405480	-0.2446	0.08415	0.00409	1	ARL4C	1.69
cg14456175	chr12	109255673	1.367	0.4703	0.00409	1		89.28
cg26222723	chr18	77679167	0.6497	0.2236	0.00409	1	PQLC1	88.88
cg14503744	chr9	77112053	-0.1596	0.0549	0.0041	1	RORB	2.96
cg22129757	chr15	72522196	-0.2247	0.07733	0.0041	1	PKM	1.43
cg02554168	chr12	55378621	-0.2876	0.09897	0.0041	1	KIAA0748	3.37
cg24483442	chr2	225796027	-1.841	0.6338	0.0041	1	DOCK10	64.1
cg06624712	chrX	73523965	-0.8235	0.2835	0.00411	1	ZCCHC13	86.37
cg20933232	chr7	53636207	-1.58	0.5441	0.00411	1		84.43
cg11866895	chr22	39801927	0.3238	0.1115	0.00411	1	TAB1	95.34
cg21942256	chr3	156892528	-0.8399	0.2892	0.00411	1		8.19
cg17451176	chr5	140743808	-1.316	0.453	0.00412	1	PCDHGA4	18.33
cg01878430	chrX	103411021	-0.9446	0.3253	0.00412	1	FAM199X	18.94
cg24239690	chr7	5635953	-0.3384	0.1165	0.00412	1	FSCN1	2.73
cg07724905	chr11	122887526	-1.218	0.4196	0.00413	1	LOC341056	78.35
cg02785792	chr1	29139278	-0.8684	0.2991	0.00413	1	OPRD1	10.25
cg10664344	chr1	1186506	-3.665	1.263	0.00414	1		10.68
cg01010512	chr4	2539406	-0.2474	0.08524	0.00414	1		2.79
cg25203962	chr3	170746291	-0.8941	0.308	0.00414	1		6.19
cg10959866	chr9	90245483	0.517	0.1781	0.00414	1	DAPK1	93.18
cg12730240	chr14	103602284	0.8793	0.303	0.00415	1	TNFAIP2	91.1
cg14807248	chr5	111755067	-0.3725	0.1284	0.00415	1	EPB41L4A	4.87
cg09112784	chr3	10045468	0.3419	0.1178	0.00415	1	EMC3-AS1	95.19
cg24740195	chr10	6186637	-0.2206	0.076	0.00415	1	PFKFB3	3.14
cg13834013	chr3	126882399	1.28	0.441	0.00415	1		80.05
cg21642947	chr20	62153431	0.3786	0.1305	0.00415	1	PPDPF	94.64
cg15355800	chr10	120895864	3.081	1.062	0.00415	1	FAM45A	68.79
cg20110633	chr19	44302906	-0.4669	0.1609	0.00415	1	LYPD5	4.89
cg11382804	chr9	19408796	0.2303	0.07935	0.00415	1	ACER2	2.66
cg15792338	chr19	31840743	-0.6812	0.2348	0.00415	1	TSHZ3	9.76
cg07051257	chr19	39897430	-0.1952	0.06729	0.00415	1	ZFP36	3.23
cg13353574	chr8	61326925	1.426	0.4915	0.00416	1		46.2
cg24435844	chr11	22688802	-2.479	0.8545	0.00416	1	GAS2	27.82
cg17628556	chr7	56671052	1.619	0.5583	0.00416	1		84.1
cg17943663	chr17	74001963	0.9535	0.3287	0.00417	1	CDK3	45.93
cg22207207	chr11	47270041	-0.1772	0.06109	0.00417	1	ACP2	2.5
cg21636096	chr6	30313077	-0.2479	0.08547	0.00417	1	RPP21	2.03
cg16193196	chr17	75398290	0.1273	0.04389	0.00417	1	SEPT9	98.03
cg18569141	chr15	90727995	-1.568	0.5405	0.00417	1	SEMA4B	26.35
cg04736217	chr6	31804461	3.668	1.265	0.00417	1	C6orf48	57.36
cg19716048	chr4	16584394	0.6866	0.2368	0.00418	1	LDB2	90.98
cg19442201	chr15	40572550	2.457	0.8473	0.00418	1		70.65
cg17658303	chrX	137797291	-0.4749	0.1638	0.00418	1	FGF13	94.02
cg15910928	chr8	17658838	-0.2017	0.06957	0.00418	1	MTUS1	2.35
cg00850443	chr3	195793870	-0.9578	0.3304	0.00418	1	TFRC	89.66
cg25168653	chr8	134898564	1.278	0.4407	0.00418	1	LOC101927822	21.37
cg01087392	chr10	104005670	-0.4096	0.1413	0.00419	1	GBF1	2.22
cg06686422	chr5	174174566	0.7101	0.245	0.00419	1		87.35
cg17393413	chr3	40459940	-0.8455	0.2917	0.00419	1	ENTPD3	87.38
cg10290643	chr19	44556099	-0.2216	0.07646	0.00419	1	ZNF223	3.16
cg06065346	chr2	35260932	-1.087	0.3752	0.0042	1		83.84
cg25460273	chr10	129704427	6.274	2.165	0.0042	1	PTPRE	61.66
cg20497631	chr8	8647440	1.049	0.362	0.0042	1	MFHAS1	81.26
cg02960663	chr3	184279415	-0.1491	0.05145	0.0042	1	EPHB3	2.4
cg10535922	chr5	122426269	-0.3246	0.112	0.0042	1	PRDM6	6.49
cg17781494	chr7	101183115	1.027	0.3544	0.0042	1	COL26A1	87.14
cg06010380	chrX	40011867	-1.059	0.3655	0.0042	1	BCOR	8.75
cg08259405	chr20	47835467	-1.173	0.405	0.0042	1	DDX27	49.83
cg12505433	chr3	17254197	-2.942	1.015	0.0042	1	TBC1D5	91.22
cg07492056	chr3	54896471	1.74	0.6006	0.00421	1	CACNA2D3	62.81
cg05818924	chr2	232660966	-0.5358	0.185	0.00421	1	COPS7B	93.16
cg04394267	chr3	55523950	-0.4561	0.1575	0.00421	1		4.85
cg23850213	chr4	99309304	-0.582	0.2009	0.00422	1	RAP1GDS1	92.84
cg24010884	chr2	6403023	0.5058	0.1746	0.00422	1		90.94
cg17232603	chr10	89308202	-0.7924	0.2736	0.00422	1	MINPP1	90.26
cg03162913	chr12	58401753	-0.5096	0.176	0.00423	1		93.55
cg17206498	chr3	169341773	0.7538	0.2603	0.00423	1	MECOM	86.33
cg00988328	chr1	57433229	-1.584	0.547	0.00423	1	C8B	46.7
cg01544351	chr19	46142757	-0.1051	0.03631	0.00423	1	MIR330	1.78
cg13117552	chr4	2758176	-1.007	0.3478	0.00424	1	TNIP2	6.56
cg01044698	chr17	39092107	3.012	1.04	0.00424	1	KRT23	88.05
cg09321476	chr19	48616873	1.504	0.5194	0.00424	1		80.41
cg11370512	chr12	113796654	-1.148	0.3967	0.00424	1	PLBD2	10.54
cg06601579	chr7	142966	0.36	0.1243	0.00424	1		94.6
cg02587172	chr20	33597525	0.7251	0.2505	0.00424	1	TRPC4AP	90.19
cg04840175	chr6	1311496	-0.3282	0.1134	0.00425	1	FOXQ1	3.56
cg15451784	chr8	1959430	-2.964	1.024	0.00425	1		80.59
cg07613362	chr19	16462176	1.041	0.3598	0.00426	1		73.56
cg22322653	chr2	99167915	-2.253	0.7786	0.00426	1	INPP4A	72.43
cg12421651	chr9	127273145	0.7789	0.2692	0.00426	1		71.96
cg00727310	chr2	227662704	0.8356	0.2888	0.00426	1	IRS1	88.5
cg16217908	chr3	111809470	-0.3622	0.1252	0.00426	1	C3orf52	4.18
cg11850943	chr7	55432402	-4.512	1.56	0.00427	1	LANCL2	72.6
cg04221388	chr5	167689716	0.9223	0.3188	0.00427	1	ODZ2	87.96
cg13645282	chr12	19592342	-0.3361	0.1162	0.00427	1	AEBP2	2.53
cg14305139	chr8	142180543	0.2256	0.078	0.00427	1	DENND3	97.8
cg12650490	chr19	13209901	-1.66	0.574	0.00427	1	LYL1	10.62
cg12280622	chr19	7295192	0.9417	0.3256	0.00427	1	INSR	16.36
cg27180868	chr1	161008750	-0.9601	0.332	0.00428	1	TSTD1	4.18
cg24449014	chr19	42829665	-0.5151	0.1781	0.00428	1	MEGF8	5.78
cg20171011	chr11	865575	0.6445	0.2229	0.00428	1	TSPAN4	95.32
cg27440002	chr5	132208244	-0.4386	0.1517	0.00428	1	LEAP2	93.89
cg00342414	chr19	42482766	0.5637	0.195	0.00428	1	ATP1A3	89.97
cg03531388	chr13	27077539	9.367	3.24	0.00428	1		69.08
cg15529344	chrX	118891924	-1.709	0.5913	0.00429	1	ANKRD58	41.21
cg20623869	chr5	52614185	-1.887	0.6528	0.00429	1		35.2
cg23106160	chr15	64361673	0.6166	0.2133	0.00429	1		92.36
cg12584100	chr6	3023894	-0.245	0.08477	0.0043	1		2.48
cg20256820	chr3	137893779	-0.2676	0.0926	0.0043	1	DBR1	3.41
cg22046318	chr13	35212111	-0.6801	0.2353	0.0043	1		90.64
cg03184441	chr8	143558509	0.7184	0.2486	0.00431	1	BAI1	86.91
cg16493566	chr6	153304236	-0.1245	0.04309	0.00431	1	FBXO5	0.94
cg10358106	chr10	131076064	0.7595	0.2629	0.00431	1		82.55
cg00865927	chr14	53421044	0.5744	0.1988	0.00431	1		92.09
cg01823416	chr1	47082372	-0.142	0.04915	0.00432	1	MOBKL2C	2.19
cg20255933	chr12	20094250	0.1684	0.0583	0.00432	1		98.27
cg00397376	chr14	101341611	0.8607	0.298	0.00432	1		89
cg01082887	chr14	100999562	0.9614	0.3328	0.00432	1		32.78
cg16909718	chr15	41792448	0.5165	0.1788	0.00432	1	ITPKA	92.29
cg11466638	chrX	20060410	-1.075	0.3722	0.00433	1	MAP7D2	88.25
cg20580475	chr20	59458205	0.9069	0.314	0.00433	1		80.82
cg15306963	chr1	200227318	0.6095	0.2111	0.00433	1		90.75
cg13822726	chr7	99517378	-0.6592	0.2283	0.00433	1	TRIM4	4.36
cg09675889	chr19	912839	-0.3562	0.1234	0.00433	1	C19orf22	5.73
cg11681617	chrX	153979649	-0.9308	0.3224	0.00433	1	GAB3	10.64
cg10173275	chr17	77783551	-0.2274	0.07875	0.00434	1		3.23
cg09162329	chr1	189642468	-2.025	0.7013	0.00434	1		49.47
cg04283923	chrX	21948691	-0.7962	0.2758	0.00434	1		88.55
cg18410316	chr6	31207788	0.6118	0.212	0.00435	1		93.35
cg19489188	chr19	4183268	0.9915	0.3435	0.00435	1	SIRT6	80.08
cg03518417	chr1	6483657	-0.4412	0.1529	0.00435	1	ESPN	5.96
cg21984374	chr6	166290219	-2.804	0.9715	0.00435	1		60.48
cg17572116	chr12	47473388	-0.4735	0.1641	0.00435	1	AMIGO2	3.55
cg07369840	chr4	99944159	1.728	0.5989	0.00436	1	METAP1	44.04
cg20145692	chr1	40781289	-0.1289	0.04467	0.00436	1	COL9A2	1.95
cg19953843	chr22	29168388	0.3815	0.1322	0.00436	1	CCDC117	94.64
cg22454992	chr12	68737145	-0.8798	0.3049	0.00437	1		91.06
cg00537210	chr2	23786588	-1.477	0.5121	0.00437	1	KLHL29	86.34
cg15963344	chr12	122492779	0.1431	0.04962	0.00437	1	BCL7A	97.68
cg07774193	chr5	30863935	-1.136	0.3937	0.00438	1		86.67
cg03241101	chr1	6230969	1.357	0.4705	0.00438	1	CHD5	43.66
cg05035183	chr6	159187890	0.7634	0.2647	0.00438	1	EZR	90.44
cg20533893	chr6	70576030	-3.224	1.118	0.00438	1	COL19A1	48.91
cg08343926	chr10	135430378	1.01	0.3503	0.00438	1		83.9
cg13373814	chr17	48578270	0.3491	0.1211	0.00438	1		95.21
cg05238276	chr10	130084439	-1.229	0.4262	0.00439	1		85.99
cg09393859	chr17	8905090	3.892	1.35	0.00439	1		20.64
cg21141192	chr6	32166274	-0.4388	0.1522	0.00439	1	NOTCH4	93.88
cg23205676	chr1	17046897	0.8851	0.307	0.0044	1	ESPNP	89.28
cg25571060	chrX	68385381	-0.9943	0.3449	0.0044	1	PJA1	10.11
cg12268565	chrX	133685325	-0.8977	0.3114	0.0044	1		20.99
cg13931752	chr15	40660718	1.586	0.5504	0.0044	1	DISP2	57.53
cg24551342	chr3	88039503	-0.858	0.2977	0.0044	1	HTR1F	90.38
cg03765258	chr1	7210948	1.501	0.5208	0.00441	1	CAMTA1	57.09
cg23098661	chr13	21287282	0.4455	0.1546	0.00441	1	IL17D	93.78
cg04247584	chr19	47249203	-0.162	0.05622	0.00443	1	STRN4	3.03
cg00430242	chr7	98382293	0.6243	0.2168	0.00443	1		91.47
cg10158697	chrX	10030204	-0.6122	0.2126	0.00444	1	WWC3	90.4
cg18360579	chr5	112825266	-0.332	0.1153	0.00444	1	MCC	4.19
cg06861037	chr16	50278918	0.9763	0.3391	0.00444	1		74.8
cg15166831	chr9	118366800	0.9179	0.3188	0.00444	1		78.21
cg07109743	chr16	2237020	0.9834	0.3415	0.00444	1	CASKIN1	76.75
cg07369212	chr4	169432922	-1.899	0.6596	0.00444	1	PALLD	74.05
cg16473043	chr19	40790824	-0.2941	0.1022	0.00445	1	AKT2	2.08
cg01987557	chr16	81347073	0.7515	0.261	0.00445	1	GAN	84.2
cg09317676	chr12	46009735	0.419	0.1455	0.00445	1		94.58
cg18040997	chr19	47551898	-0.3541	0.123	0.00445	1	TMEM160	4.49
cg21262733	chr4	120988587	-0.3039	0.1056	0.00446	1	MAD2L1	3.63
cg14891833	chr14	89507004	-0.2331	0.08099	0.00446	1		2.7
cg16279575	chr6	12275455	1.081	0.3755	0.00446	1		74.34
cg00472324	chr1	156052196	-0.3995	0.1388	0.00446	1	MEX3A	3.86
cg11942470	chr9	86594803	-0.1713	0.05952	0.00446	1	HNRNPK	2.49
cg02961620	chr8	97330152	0.3901	0.1355	0.00446	1	PTDSS1	94.63
cg05061504	chr3	184081002	-0.2002	0.06957	0.00446	1	POLR2H	2.29
cg13000014	chr7	135243235	-0.1562	0.05427	0.00446	1	NUP205	1.8
cg16924616	chr7	96653617	1.265	0.4394	0.00446	1	DLX5	9.78
cg06122921	chr10	498333	-0.5549	0.1928	0.00446	1	DIP2C	92.94
cg15599772	chr13	44833984	0.9459	0.3287	0.00447	1		19.42
cg21770575	chr11	71282088	0.8122	0.2823	0.00447	1		93.81
cg20184106	chr3	25831402	-0.1567	0.05445	0.00447	1	OXSM	2.18
cg20129771	chr17	36595811	0.4796	0.1667	0.00447	1	ARHGAP23	93.68
cg10287714	chr1	35729781	0.3926	0.1364	0.00447	1		94.33
cg18592064	chr10	28109163	-0.5766	0.2004	0.00448	1	ARMC4	91.31
cg10037802	chr6	8343887	-1.374	0.4775	0.00448	1		85.9
cg21862635	chr9	132662774	0.6522	0.2268	0.00448	1	FNBP1	90.78
cg27346882	chr19	48111271	-0.3013	0.1048	0.00448	1	GLTSCR1	3.62
cg04221167	chrX	109683163	-0.5746	0.1998	0.00449	1	AMMECR1	92.48
cg27154418	chr19	55526208	-2.889	1.004	0.00449	1	GP6	85.22
cg09561125	chr7	108097477	-1.199	0.4168	0.00449	1	NRCAM	26.88
cg12924510	chr18	514363	1.015	0.3528	0.00449	1		93.08
cg10378667	chr12	122326303	0.914	0.3179	0.00449	1	PSMD9	31.76
cg16695634	chr19	15526423	-0.5932	0.2063	0.0045	1	AKAP8L	91.45
cg10271408	chr7	77648600	-0.09946	0.0346	0.00451	1	MAGI2	1.66
cg08817422	chr6	30654638	-0.3504	0.1219	0.00451	1	KIAA1949	2.2
cg01764713	chr17	34839287	1.575	0.5482	0.00451	1		82.2
cg06154827	chr4	26649548	-0.7132	0.2481	0.00451	1	TBC1D19	90.78
cg07564563	chr19	3548977	1.206	0.4197	0.00452	1	C19orf28	48
cg24027109	chr11	124311131	-0.8312	0.2892	0.00452	1	OR8B8	82.69
cg03107888	chr7	27241203	0.6035	0.21	0.00452	1	HOXA13	8.61
cg18297538	chr6	30071373	0.2925	0.1018	0.00452	1	TRIM31	1.52
cg15697374	chr2	235953034	1.261	0.4389	0.00453	1	SH3BP4	31.13
cg09945955	chr10	43544771	-5.47	1.904	0.00453	1		87.95
cg12048965	chr10	3848384	-2.467	0.8587	0.00453	1		43.31
cg12373998	chr7	25783064	0.6387	0.2224	0.00454	1		90.58
cg27313674	chr20	6035120	-0.4403	0.1533	0.00454	1	LRRN4	94.41
cg20366299	chr3	49056463	1.411	0.4914	0.00454	1	DALRD3	39.09
cg10515688	chr17	30844512	-1.876	0.6532	0.00455	1	MYO1D	21.56
cg13982090	chr10	11727465	1.804	0.6283	0.00455	1		35.18
cg11586189	chr1	201857591	2.461	0.8571	0.00455	1	SHISA4	71.61
cg22261612	chr11	117187137	-0.6681	0.2327	0.00455	1	BACE1	14.94
cg16075753	chr10	21243460	0.9417	0.328	0.00456	1	NEBL	71.95
cg10609068	chr12	45609265	-0.1461	0.0509	0.00456	1	ANO6	1.55
cg09237302	chr4	906077	0.6557	0.2284	0.00456	1	GAK	84.41
cg07240557	chr12	27396937	1.583	0.5514	0.00456	1	STK38L	27.41
cg06709107	chr7	101674170	-0.5874	0.2046	0.00456	1	CUX1	92.22
cg15168842	chr8	144766844	-0.156	0.05435	0.00456	1	ZNF707	1.94
cg09539481	chr3	178866695	-0.2276	0.07929	0.00456	1	PIK3CA	3.29
cg25829287	chr5	35286363	-2.355	0.8205	0.00456	1		73.3
cg15831758	chr6	170415208	-1.16	0.404	0.00457	1		77.73
cg10993230	chr3	137905908	-0.2142	0.07461	0.00457	1	ARMC8	2.99
cg26440309	chr12	52403511	0.7836	0.273	0.00457	1	GRASP	87.78
cg26843035	chr10	28821236	-0.1273	0.04436	0.00457	1	WAC	2.39
cg00932624	chr14	67975805	3.683	1.283	0.00457	1	TMEM229B	37.77
cg05480630	chrX	19697162	-1.126	0.3923	0.00457	1	SH3KBP1	28.46
cg05617754	chr5	178776021	0.6481	0.2258	0.00457	1		91.94
cg02013846	chr4	186801087	0.4739	0.1651	0.00457	1	SORBS2	93.78
cg00837088	chr6	151522179	-0.5321	0.1854	0.00458	1	LOC102723831	92.76
cg21494367	chr2	46612724	0.7843	0.2734	0.00458	1	EPAS1	87.75
cg03487065	chr10	43840571	-0.4412	0.1538	0.00458	1		93.77
cg09303645	chr12	31138958	1.528	0.5325	0.00459	1	TSPAN11	30.83
cg26192309	chr1	211765568	0.4024	0.1403	0.00459	1		96.96
cg27444828	chr3	129693128	-0.2635	0.09186	0.00459	1	TRH	4.11
cg11667305	chr7	55305149	-1.579	0.5507	0.0046	1		80.66
cg17930583	chr6	29591082	0.9339	0.3257	0.0046	1	GABBR1	68.15
cg01065563	chr12	126168827	1.228	0.4281	0.0046	1		51.21
cg03130103	chr19	53446053	0.4995	0.1742	0.00461	1	ZNF321	4.59
cg20240068	chrX	73770302	-0.191	0.06662	0.00462	1		2.65
cg21428148	chr18	9102454	-0.2737	0.09549	0.00462	1	NDUFV2	1.78
cg16734164	chr19	41316883	-0.3003	0.1048	0.00462	1		3.71
cg10945860	chr8	89250398	-0.698	0.2435	0.00462	1	MMP16	92.12
cg06407976	chr14	104118075	-0.3554	0.124	0.00462	1	KLC1	94.92
cg02248826	chr15	30115149	-0.3977	0.1388	0.00462	1	TJP1	6.5
cg01376818	chr1	238054352	-0.4868	0.1698	0.00463	1	ZP4	92.24
cg11086275	chr1	180991441	-0.1663	0.05801	0.00463	1	STX6	2.67
cg05150773	chr5	177870177	-1.519	0.53	0.00463	1	COL23A1	7.11
cg00954536	chr5	110427846	-0.193	0.06733	0.00463	1	WDR36	3.43
cg09770905	chr2	157292411	-0.1309	0.04568	0.00463	1	GPD2	2.47
cg20026737	chr12	88389682	-1.338	0.467	0.00464	1	C12orf50	23.59
cg06443042	chr11	31327199	-0.773	0.2698	0.00464	1	DCDC1	89.41
cg14496001	chrX	25039203	-1.194	0.4169	0.00464	1		16.42
cg11396695	chr5	37834848	-0.3515	0.1227	0.00465	1	GDNF	4.23
cg11067956	chr3	126654442	1.461	0.5101	0.00466	1	CHCHD6	66.68
cg11596580	chr12	3600764	-1.372	0.4793	0.00466	1	PRMT8	19.64
cg16634967	chr15	38962848	-1.615	0.564	0.00466	1		75.83
cg01425731	chr13	50202658	0.2551	0.08911	0.00467	1	ARL11	2.63
cg13539424	chr14	101544221	-0.5778	0.2018	0.00467	1		6.94
cg19089383	chr6	41104203	0.6785	0.237	0.00467	1	LOC221442	91.95
cg22431228	chr1	16359049	-1.874	0.6545	0.00467	1	CLCNKA	46.42
cg23541921	chr8	1767962	-1.123	0.3922	0.00467	1		87.87
cg21851911	chr8	75825861	1.487	0.5194	0.00467	1		71.98
cg18479972	chr17	46810705	-0.4113	0.1437	0.00467	1		5.93
cg13603510	chr19	3626908	-0.2125	0.07425	0.00468	1	C19orf29	2.51
cg12298326	chr6	168672844	0.9969	0.3483	0.00468	1		78.5
cg12798382	chr15	39764178	-0.4319	0.1509	0.00468	1		94.32
cg06998314	chr5	89771408	-0.879	0.3071	0.00468	1	POLR3G	85.98
cg18211003	chr1	196742702	-4.648	1.624	0.00468	1	CFHR3	86.11
cg11860160	chrX	153667209	-1.193	0.4167	0.00468	1	GDI1	87.73
cg14172108	chr21	34405553	8.13	2.841	0.00469	1		33.02
cg00508771	chr2	166152734	-0.5772	0.2017	0.00469	1	SCN2A	92.61
cg23047271	chr3	64210991	1.091	0.3812	0.00469	1	PRICKLE2	9.62
cg21999525	chr4	11075156	-0.6614	0.2311	0.00469	1		91.86
cg05029558	chr8	71581784	1.381	0.4828	0.00469	1	XKR9	45.09
cg25604536	chr1	154989197	0.309	0.108	0.0047	1	ZBTB7B	95.26
cg17686641	chr4	108641705	-0.2231	0.07799	0.0047	1	PAPSS1	2.54
cg14103106	chr19	14183792	-1.053	0.3681	0.0047	1	LOC113230	27.62
cg14377816	chr8	99129780	-0.2419	0.08455	0.0047	1	POP1	3.36
cg00606496	chr2	65661720	0.5425	0.1896	0.0047	1		92.26
cg19249092	chr20	35052378	0.7196	0.2515	0.0047	1	DLGAP4	88.28
cg24145595	chr5	10778241	-0.6945	0.2428	0.00471	1		90.49
cg00838269	chr11	86741928	-3.752	1.312	0.00471	1		37.75
cg06121277	chr4	5965554	1.361	0.4759	0.00471	1		45.98
cg07849278	chr5	169532400	1.693	0.5918	0.00471	1	FOXI1	72.34
cg04024499	chr13	25860865	-0.3527	0.1233	0.00471	1	MTMR6	3.93
cg13708727	chr12	7282928	-0.09408	0.0329	0.00472	1	CLSTN3	1.68
cg06264592	chr19	1393156	0.5571	0.1948	0.00472	1	NDUFS7	91.02
cg27571769	chr4	185704063	-0.5462	0.1911	0.00473	1	ACSL1	3.84
cg11338281	chr2	108312496	-0.8715	0.3049	0.00473	1		88.32
cg09874107	chr3	184870896	-0.1447	0.05063	0.00473	1	C3orf70	2.8
cg10138310	chrX	153187746	-1.054	0.3686	0.00474	1	ARHGAP4	26.72
cg21564657	chr20	25530541	0.8246	0.2885	0.00474	1	NINL	85.65
cg13510363	chr6	34857281	-0.2462	0.08614	0.00475	1	TAF11	2.8
cg16133845	chr7	156686123	-0.148	0.05178	0.00475	1	LMBR1	2.49
cg24530225	chr2	102701960	-0.8298	0.2904	0.00475	1	IL1R1	88.34
cg24392577	chr11	65314556	-2.106	0.7372	0.00475	1	LTBP3	9.62
cg24478470	chr11	69283681	-1.372	0.4803	0.00475	1		69.04
cg24724689	chr2	11087224	3.241	1.134	0.00475	1		21.05
cg23440882	chr1	875880	-0.2536	0.08876	0.00475	1	SAMD11	2.11
cg02770249	chrX	119603233	-0.5984	0.2095	0.00476	1	LAMP2	21.77
cg22119768	chr9	133340996	-0.7467	0.2614	0.00476	1	ASS1	89.39
cg21620743	chr16	74602940	-1.021	0.3574	0.00476	1	GLG1	82.69
cg03856153	chr3	61904580	-2.083	0.7293	0.00477	1	PTPRG	79.2
cg04083953	chr1	91486951	-0.1868	0.0654	0.00477	1	ZNF644	2.11
cg08689445	chrX	106898504	-0.8973	0.3142	0.00477	1		15.6
cg07040133	chr2	71222097	0.492	0.1723	0.00477	1	TEX261	2.17
cg10036309	chr20	62782715	0.8735	0.3059	0.00477	1		82.19
cg26233719	chr20	60074340	0.8759	0.3067	0.00477	1	CDH4	81.99
cg00099023	chr3	52189007	-0.2834	0.09925	0.00478	1	WDR51A	3.1
cg05406088	chr15	66947617	-7.676	2.688	0.00478	1		19.22
cg05198094	chr17	78075597	-0.3587	0.1256	0.00478	1	GAA	4.46
cg09427030	chr6	30034407	-0.2064	0.07229	0.00478	1	PPP1R11	3.02
cg23778149	chr8	65489653	-1.166	0.4083	0.00478	1	LOC401463	16.91
cg24795173	chr10	108751940	7.688	2.693	0.00478	1	SORCS1	53.63
cg15102466	chr19	38540035	1.309	0.4585	0.00478	1	SIPA1L3	20.51
cg27071072	chr8	131456011	-0.5976	0.2093	0.00479	1	ASAP1	3.5
cg26969197	chr8	65485770	-1.869	0.6548	0.00479	1		57.27
cg11117460	chr11	67982542	1.346	0.4715	0.00479	1		77.88
cg12389336	chr2	86713903	0.7309	0.2561	0.00479	1	KDM3A	83.61
cg02589604	chr2	1997887	0.7668	0.2686	0.00479	1	MYT1L	86.41
cg20453176	chr5	135692712	0.7287	0.2553	0.0048	1	TRPC7	73.76
cg02980596	chr5	50265450	-0.1585	0.05556	0.0048	1	LOC100287592	1.19
cg26417135	chr8	48814272	0.3837	0.1345	0.0048	1	PRKDC	95.46
cg07785447	chr14	95235127	-0.1948	0.06827	0.00481	1	GSC	2.35
cg23352245	chr14	44002338	9.086	3.184	0.00481	1		81.45
cg14649665	chr6	165823000	0.3552	0.1245	0.00481	1	MIR7641-2	94.8
cg05757290	chr20	50077519	1.067	0.374	0.00481	1	NFATC2	38.44
cg10160276	chr16	52583062	-0.651	0.2282	0.00481	1	TOX3	7.07
cg07482470	chr7	69124459	0.4914	0.1722	0.00481	1	AUTS2	93.05
cg11671969	chr15	80211510	0.5774	0.2024	0.00481	1	ST20	88.06
cg24156905	chr11	6440470	-0.8212	0.2879	0.00481	1	APBB1	11.42
cg00208384	chr14	22217354	2.222	0.779	0.00482	1		7.04
cg12322132	chr11	2165656	-0.3796	0.1331	0.00482	1	IGF2AS	4.93
cg17663727	chr6	1478000	-1.814	0.636	0.00482	1		79.22
cg09559008	chr17	56685103	1.667	0.5843	0.00482	1	TEX14	85.06
cg21947645	chr12	115420745	1.517	0.5319	0.00483	1		34.48
cg06838869	chr7	140098259	-0.3156	0.1106	0.00483	1	SLC37A3	3.7
cg01007872	chr6	158185915	-0.6961	0.2441	0.00483	1		7.99
cg13330146	chr8	1325274	-1.508	0.5289	0.00483	1		83.55
cg12501665	chr20	31870281	-1.179	0.4134	0.00484	1	BPIFB1	75.02
cg11172967	chr5	122847744	-0.1138	0.03989	0.00484	1	CSNK1G3	1.54
cg17521552	chr15	40293413	0.3171	0.1112	0.00484	1	EIF2AK4	95.91
cg26132809	chr11	113346428	-0.8568	0.3005	0.00484	1	DRD2	14.96
cg21337717	chr12	117308650	-0.8793	0.3084	0.00484	1	HRK	90.32
cg11204778	chr6	32862252	-0.1828	0.06413	0.00484	1		2.16
cg01963377	chrX	19809839	-1.964	0.6889	0.00485	1	SH3KBP1	30.51
cg07693661	chrX	72435007	-1.907	0.6692	0.00485	1	NAP1L2	33.11
cg17045176	chr2	106900820	-0.7286	0.2557	0.00486	1		90.57
cg21170001	chr4	188046444	-1.117	0.3921	0.00486	1		77
cg14662796	chr13	52304292	0.3685	0.1294	0.00487	1	WDFY2	94.74
cg04842828	chr21	34696676	-0.1538	0.054	0.00488	1	IFNAR1	1.28
cg15816181	chrX	82763261	-0.9218	0.3237	0.00489	1	POU3F4	16.91
cg20978460	chr7	2644443	0.4211	0.1479	0.00489	1	IQCE	95.07
cg09320367	chr1	40177469	-1.516	0.5325	0.00489	1		68.34
cg15975205	chr2	162480479	-2.28	0.8007	0.00489	1	SLC4A10	72.77
cg26142604	chr2	236888269	0.8393	0.2948	0.00489	1	AGAP1	88.17
cg27350602	chrX	136630265	-0.9702	0.3407	0.00489	1		25.76
cg22562498	chr5	111095202	3.126	1.098	0.0049	1	C5orf13	69.75
cg23791996	chr10	74091419	-0.4974	0.1747	0.0049	1		5.53
cg19455335	chr8	22457658	-0.5004	0.1758	0.0049	1	C8orf58	4.2
cg09029959	chr4	163905924	0.1452	0.05101	0.0049	1		97.99
cg20058441	chr12	109670002	0.6326	0.2222	0.0049	1	ACACB	90.1
cg17319467	chr2	30417666	0.8357	0.2936	0.00491	1		92.52
cg15118444	chr2	74710613	-0.1766	0.06204	0.00491	1	TTC31	2.15
cg22369521	chr14	101947529	1.064	0.3737	0.00491	1		82.9
cg04599946	chr16	85936480	-0.8321	0.2924	0.00492	1	IRF8	7.26
cg19154068	chr1	38260208	-0.3546	0.1246	0.00492	1	MANEAL	5.3
cg01464515	chr10	72254323	2.517	0.8846	0.00492	1	KIAA1274	16.28
cg19679003	chr15	102035794	-2.919	1.026	0.00493	1		78.97
cg26879203	chr10	23632825	-0.387	0.136	0.00493	1	C10orf67	6.92
cg21737976	chr20	1294361	-0.2279	0.08011	0.00494	1	SDCBP2	3.54
cg00422267	chr15	61492898	-0.5227	0.1838	0.00494	1	RORA	92.17
cg15222790	chr17	7196593	0.8134	0.286	0.00494	1	YBX2	87.15
cg15646593	chr4	121684353	-0.6963	0.2448	0.00494	1	PRDM5	90.5
cg11294356	chr10	89578111	-0.2157	0.07584	0.00495	1	ATAD1	2.97
cg22451140	chr7	6192094	-0.6121	0.2152	0.00495	1	USP42	91.92
cg07674513	chr19	37547948	0.8226	0.2893	0.00495	1		81.31
cg01376253	chr20	52688349	0.3996	0.1405	0.00495	1	BCAS1	95.07
cg16861909	chr1	229655141	0.4413	0.1552	0.00495	1	ABCB10	93.06
cg26688803	chr22	41214936	-0.2869	0.1009	0.00496	1	SLC25A17	3.71
cg25478114	chr6	19328477	-2.104	0.7401	0.00496	1		79.38
cg21043256	chr4	75858295	-1.123	0.3952	0.00496	1	PARM1	40.44
cg26433975	chr7	45066858	-0.707	0.2487	0.00497	1	CCM2	5.53
cg04433035	chr17	36105064	-0.2465	0.08676	0.00498	1	HNF1B	3.07
cg12621171	chr5	88185768	-0.3195	0.1124	0.00498	1	MEF2C	3.92
cg11485707	chr8	142557241	-0.8214	0.2891	0.00498	1		89.48
cg04752299	chr10	8085558	-0.2913	0.1025	0.00499	1		5.17
cg11956953	chr17	27347092	1.526	0.537	0.00499	1		4.95
cg08417425	chr5	153784856	-0.5052	0.1778	0.005	1	GALNT10	4.17
cg14982879	chr19	17871234	0.8357	0.2942	0.005	1	FCHO1	92.61
cg24870476	chr1	221910211	0.4635	0.1632	0.005	1	DUSP10	93.44
cg10059540	chr3	36756070	0.382	0.1345	0.00501	1	DCLK3	95.19
cg10470447	chr17	33288482	-0.1825	0.06427	0.00501	1	CCT6B	2.22
cg09964625	chr8	143460768	0.3965	0.1396	0.00501	1	TSNARE1	93.76
cg26333652	chr5	2750758	-0.715	0.2518	0.00501	1	IRX2	7.59
cg21468416	chr9	127019914	0.8788	0.3095	0.00501	1	NEK6	34.94
cg09966455	chr20	61930265	0.284	0.1	0.00501	1	COL20A1	96.28
cg04146137	chr1	38279984	2.072	0.7296	0.00501	1	MTF1	92.07
cg16049941	chr1	228466971	-1.265	0.4456	0.00502	1	OBSCN	88.51
cg23250700	chr19	13056068	1.84	0.6484	0.00503	1	RAD23A	72.99
cg09610772	chr11	86142407	1.764	0.6214	0.00503	1		77.85
cg01799359	chr6	103297614	-1.432	0.5045	0.00503	1		86.77
cg24159891	chr22	24989071	-0.1834	0.0646	0.00503	1	GGT1	3.05
cg07942932	chr19	1240652	-0.3995	0.1408	0.00504	1	ATP5D	6.11
cg06003473	chr1	163038653	-1.747	0.6156	0.00504	1	RGS4	45.3
cg11355363	chr18	21980685	-1.123	0.3957	0.00504	1		91.72
cg21483906	chr3	33758870	-0.2611	0.09202	0.00505	1	CLASP2	1.92
cg17522750	chr7	156469274	-0.519	0.1829	0.00505	1	RNF32	93.79
cg18050733	chr6	32904889	0.542	0.1911	0.00505	1	HLA-DMB	93.06
cg04297163	chr19	10444165	-0.3675	0.1296	0.00506	1	RAVER1	3.04
cg12726960	chr3	36421703	1.814	0.6395	0.00506	1	STAC	18.44
cg25142283	chr18	51684211	0.5621	0.1982	0.00506	1	MBD2	93.31
cg15816464	chr17	2026533	1.344	0.474	0.00506	1	SMG6	28.08
cg12590326	chrX	99679211	-1.524	0.5373	0.00506	1		69.91
cg15628959	chr1	151882675	-1.174	0.414	0.00506	1	THEM4	27.79
cg03499659	chr1	74100712	1.152	0.4062	0.00506	1		60.18
cg17682357	chr2	226439867	2.477	0.8734	0.00507	1	KIAA1486	89.23
cg14147196	chr3	11078979	-0.9408	0.3318	0.00507	1	SLC6A1	15.99
cg04736260	chr19	40005836	-0.3139	0.1107	0.00507	1	SELV	3.18
cg01286943	chr16	89157300	2.44	0.8607	0.00507	1		84.6
cg01765063	chr2	237994925	-0.3409	0.1202	0.00508	1	COPS8	3.83
cg19826284	chr12	27864218	0.2237	0.07889	0.00508	1	MRPS35	3.48
cg26152188	chr5	863294	0.9976	0.3519	0.00508	1		53.46
cg21836275	chr12	104235298	-2.471	0.8718	0.00508	1	NT5DC3	4.04
cg09928693	chr10	1343202	-0.9819	0.3464	0.00508	1	ADARB2	90.25
cg18894028	chr11	68156978	0.7898	0.2786	0.00508	1	LRP5	71.27
cg26246138	chrX	18372612	-1.204	0.4247	0.00509	1	SCML2	14.74
cg07925020	chr15	93257634	0.7937	0.2801	0.00509	1		8.5
cg10881360	chr1	24069720	-0.7865	0.2775	0.0051	1	TCEB3	9.84
cg26675379	chr5	1501640	1.271	0.4484	0.0051	1	LPCAT1	86.56
cg06151739	chr11	113120580	0.9912	0.3498	0.0051	1	NCAM1	83.56
cg11035135	chr17	17247251	0.4132	0.1458	0.00511	1	NT5M	93.43
cg22470426	chr16	279634	-0.249	0.0879	0.00511	1	LUC7L	3.35
cg14290904	chr14	36986585	0.3877	0.1369	0.00512	1	NKX2-1	6.72
cg07237882	chr5	137090689	-0.5538	0.1956	0.00513	1	HNRNPA0	4.17
cg22493358	chr7	149554896	-0.6475	0.2286	0.00513	1	ZNF862	91.1
cg10574372	chr20	52778121	0.6033	0.213	0.00513	1	CYP24A1	91.74
cg13119178	chr1	6231043	1.144	0.4039	0.00513	1	CHD5	38.64
cg00813486	chr4	8173854	-5.045	1.782	0.00513	1		19.92
cg17102141	chr4	16077520	0.5905	0.2085	0.00513	1	PROM1	89.53
cg09727158	chr8	10551190	0.6535	0.2308	0.00513	1	C8orf74	90.64
cg05853389	chr19	7493846	0.6623	0.2339	0.00513	1	ARHGEF18	85.71
cg12539606	chr6	27777856	-0.1821	0.06432	0.00514	1	HIST1H3H	2.42
cg15527134	chr1	230527578	-1.69	0.5971	0.00514	1	PGBD5	47
cg03017946	chr4	72897281	-1.312	0.4636	0.00514	1	NPFFR2	76.27
cg12814305	chrX	19530601	-0.5334	0.1884	0.00514	1	MAP3K15	92.92
cg02253142	chr15	52048211	4.428	1.564	0.00514	1	TMOD2	33.13
cg17669156	chr6	169492529	1.51	0.5335	0.00514	1		74.23
cg12336777	chr2	145210222	-1.479	0.5226	0.00514	1	ZEB2	13.69
cg02250191	chr2	27068753	0.9392	0.3318	0.00515	1		87.32
cg03278754	chrX	50553629	-1.004	0.3549	0.00515	1	SHROOM4	89.24
cg03021017	chr6	42060481	1.353	0.4782	0.00515	1		70.5
cg05851887	chr22	28199970	1.318	0.4658	0.00515	1		75.1
cg06129556	chr15	64634880	-0.4662	0.1647	0.00516	1	CSNK1G1	94.23
cg04094384	chr15	63024906	0.704	0.2488	0.00516	1	TLN2	78.66
cg16977700	chr4	174302887	-1.02	0.3603	0.00516	1		75.78
cg17122478	chrX	30320176	-2.869	1.014	0.00517	1		63.81
cg19025595	chr15	55727681	0.623	0.2202	0.00518	1	DYX1C1	6.6
cg06311613	chr17	80023480	-0.1128	0.03986	0.00518	1	DUS1L	2.19
cg09699015	chr13	32605187	-0.2941	0.104	0.00518	1	FRY	4.08
cg05028929	chr16	1138797	-7.553	2.671	0.00518	1	C1QTNF8	53.69
cg18626958	chr8	10464160	-3.998	1.414	0.00518	1	RP1L1	92.3
cg01199888	chr2	113672713	0.562	0.1987	0.00518	1	IL1F7	93.18
cg05232530	chr4	169169062	-0.6333	0.2239	0.00518	1	DDX60	91.68
cg02147292	chr11	130286439	1.037	0.3666	0.00519	1	ADAMTS8	70.65
cg06566595	chr6	110699830	0.7578	0.268	0.00519	1		87.27
cg03315247	chr3	122399498	-0.8751	0.3095	0.0052	1	PARP14	10.05
cg02448295	chr6	32941126	-5.314	1.88	0.0052	1	BRD2	8.52
cg05148192	chr13	113929959	-1.531	0.5416	0.00521	1		34.35
cg09315176	chrX	39707714	-1.154	0.4083	0.00521	1		87.41
cg20389954	chr11	62195515	1.701	0.6018	0.00521	1		38.28
cg19336191	chr11	110122959	-0.3785	0.1339	0.00521	1	RDX	94.6
cg07213649	chr11	35513608	0.4351	0.1539	0.00521	1	PAMR1	94.9
cg06460642	chr11	26637004	4.434	1.569	0.00522	1	ANO3	55.16
cg16300030	chr6	32908980	1.796	0.6354	0.00522	1	HLA-DMB	31.25
cg17964750	chr5	167415295	-2.305	0.8156	0.00522	1	TENM2	45.3
cg22919780	chr2	242753227	2.1	0.7432	0.00522	1	NEU4	91.99
cg05589482	chr18	6510309	-0.7742	0.274	0.00522	1	LINC01387	90.76
cg05770238	chr1	26686587	-0.2039	0.07216	0.00523	1		2.23
cg18515813	chr2	238223381	-8.449	2.99	0.00523	1		49.79
cg09703323	chr11	65197876	-0.5022	0.1778	0.00523	1		5.62
cg25854330	chr20	39930080	0.6261	0.2216	0.00523	1	ZHX3	92.35
cg04159877	chr11	64568069	1.072	0.3795	0.00523	1	MAP4K2	39.8
cg23321410	chr15	36882309	-0.6001	0.2124	0.00524	1	C15orf41	92.34
cg09683258	chr17	70429180	-1.214	0.4297	0.00524	1		29.33
cg08327038	chr16	69200251	-1.206	0.4269	0.00524	1	CIRH1A	75.06
cg08415125	chr3	193861521	0.495	0.1752	0.00524	1		93.55
cg24290251	chr7	25902138	1.429	0.5058	0.00524	1		13.98
cg16479768	chr4	27863659	-1.64	0.5807	0.00525	1		46.98
cg08900470	chr8	40057011	-1.812	0.6416	0.00525	1		40.4
cg12579191	chr12	96018480	-1.056	0.3738	0.00525	1		88.89
cg01025689	chr19	41014950	-1.818	0.6436	0.00525	1	SPTBN4	79.54
cg16925499	chr10	118502705	-0.581	0.2057	0.00525	1	HSPA12A	5.93
cg11689625	chr4	154386689	1.082	0.383	0.00525	1	KIAA0922	11.58
cg08538646	chr9	4435234	0.8069	0.2857	0.00525	1		88.98
cg04768602	chr8	99960148	-0.4674	0.1656	0.00526	1	OSR2	4.36
cg00565658	chr4	1348867	0.6596	0.2336	0.00526	1	KIAA1530	89.46
cg22050330	chr6	32765022	-0.3356	0.1189	0.00527	1		4.22
cg14085017	chr11	63775226	1.259	0.446	0.00527	1	MACROD1	7.3
cg07954922	chr9	139891106	-0.8464	0.2998	0.00527	1	CLIC3	6.91
cg19640473	chr1	18460320	-1.231	0.436	0.00527	1	IGSF21	57.39
cg11052780	chr8	72987499	-0.5936	0.2103	0.00527	1	TRPA1	3.28
cg16222530	chr13	95996632	1.428	0.5061	0.00527	1		77.32
cg10305829	chr4	176686709	-4.208	1.491	0.00528	1	GPM6A	87.44
cg04974323	chr3	44754398	-0.3728	0.1321	0.00528	1	ZNF502	4.5
cg23424277	chr2	219097900	0.5022	0.178	0.00528	1	ARPC2	93.39
cg10109442	chr3	50358887	-0.2781	0.09855	0.00528	1	HYAL2	3.1
cg25731337	chrX	151286477	1.355	0.4803	0.00528	1	MAGEA5	87.14
cg19240795	chr9	136335852	1.495	0.5297	0.00529	1	CACFD1	62.69
cg21631370	chr18	10965298	-0.6455	0.2288	0.00529	1	PIEZO2	90.14
cg17132506	chr20	24997481	-0.3455	0.1225	0.00529	1	ACSS1	95.18
cg25069102	chr11	64039302	-0.7856	0.2784	0.00529	1	BAD	9.98
cg26562171	chr19	46220049	-0.2419	0.08574	0.00529	1	FBXO46	3.26
cg08682532	chr15	74427499	-1.171	0.4153	0.0053	1	ISLR2	14.84
cg10513323	chr5	133839271	2.257	0.8003	0.0053	1		7.09
cg19619387	chr17	1881036	-0.6264	0.2221	0.00531	1	RTN4RL1	8.41
cg21127365	chr2	2124533	0.2807	0.09952	0.00531	1	MYT1L	95.72
cg09542854	chr16	71842906	-0.2911	0.1032	0.00531	1	AP1G1	2.73
cg16890879	chrX	25029629	-0.9886	0.3506	0.00531	1	ARX	17.12
cg12029166	chr4	186347304	-0.2936	0.1041	0.00531	1	UFSP2	5.11
cg21937593	chr3	167098088	-0.2127	0.07544	0.00532	1	ZBBX	3.15
cg01095658	chr14	68036318	-1.958	0.6944	0.00532	1	PLEKHH1	12.85
cg09591663	chr6	97346077	-0.1214	0.04305	0.00532	1	NDUFAF4	2.03
cg02792333	chr11	64051402	0.5916	0.2098	0.00532	1	GPR137	91.74
cg12450779	chr16	10479644	1.118	0.3964	0.00533	1	ATF7IP2	45.48
cg04131194	chr1	44405267	3.627	1.287	0.00533	1		70.33
cg10276576	chr11	68039926	-0.2194	0.07782	0.00533	1	C11orf24	2.7
cg27496085	chrX	153152572	-1.202	0.4263	0.00533	1		35.21
cg11965589	chr17	4799603	0.6617	0.2347	0.00533	1	MINK1	79.49
cg05664197	chr3	58292086	-0.2189	0.07766	0.00533	1	RPP14	2.6
cg13921680	chrX	146271503	-0.8819	0.3129	0.00534	1	MIR513C	88.25
cg13713667	chr14	78057532	1.942	0.6889	0.00534	1	SPTLC2	56.92
cg20848269	chrX	40013101	-2.033	0.7215	0.00534	1	BCOR	11.16
cg01229327	chr19	54311998	-3.069	1.089	0.00534	1	NLRP12	46.56
cg15081119	chr11	44971888	-0.3698	0.1312	0.00535	1	TP53I11	4.67
cg07520159	chr3	129693152	-0.5358	0.1902	0.00535	1	TRH	7.8
cg16453213	chr11	64429716	0.9898	0.3513	0.00535	1	NRXN2	76.43
cg07011025	chr1	231114438	-0.2268	0.08052	0.00535	1	ARV1	2.82
cg01476969	chr19	719323	2.053	0.7287	0.00536	1	PALM	20.21
cg07589813	chr16	14726517	-0.1979	0.07025	0.00536	1	BFAR	2.93
cg07618052	chr2	228888500	0.595	0.2112	0.00536	1	SPHKAP	92.75
cg15471079	chr4	89378292	-0.3841	0.1363	0.00536	1	HERC5	4.28
cg09827039	chr4	36328250	-1.264	0.4488	0.00536	1	DTHD1	79.65
cg02536953	chr20	13183402	1.953	0.6931	0.00536	1		59.49
cg20820249	chr5	37379267	0.7983	0.2834	0.00536	1	WDR70	5.87
cg07598097	chrX	25023356	-0.9453	0.3356	0.00536	1	ARX	11.37
cg06383163	chr8	139509073	-0.4162	0.1478	0.00536	1	FAM135B	3.78
cg05654304	chr1	12538678	-0.5144	0.1826	0.00536	1	VPS13D	6.33
cg11650160	chrX	40017883	-1.086	0.3856	0.00536	1	BCOR	4.73
cg22144875	chr19	46032431	-1.41	0.5006	0.00537	1	OPA3	15.07
cg15542408	chr5	34530434	-1.047	0.3716	0.00537	1		85.23
cg05323725	chr17	35294713	-0.4116	0.1461	0.00537	1	LHX1	4.34
cg23959119	chr19	42806179	-0.3287	0.1167	0.00538	1	PRR19	2.94
cg11481931	chr19	47154277	-0.7704	0.2736	0.00538	1	DACT3	90.23
cg09404643	chr6	106960600	-0.2401	0.08526	0.00538	1	AIM1	2.94
cg07351135	chr17	32964046	0.9899	0.3516	0.00539	1	TMEM132E	81.03
cg00807173	chr14	73445882	0.2657	0.09439	0.00539	1	ZFYVE1	95.71
cg17592148	chrX	105969956	-0.8127	0.2887	0.00539	1	RNF128	26.23
cg25921813	chr3	194797138	1.271	0.4515	0.00539	1	C3orf21	91.65
cg25504217	chr21	47455779	2.428	0.8624	0.00539	1		78.54
cg03651726	chr17	78896294	0.5186	0.1842	0.0054	1	RPTOR	92.46
cg13887716	chr9	111926967	-0.3658	0.1299	0.0054	1	C9orf4	94.59
cg01938189	chr15	79574676	1.614	0.5733	0.0054	1	ANKRD34C	27.05
cg02218973	chr9	90144609	7.329	2.604	0.0054	1	DAPK1	62.18
cg16343357	chr1	223903248	1.36	0.4834	0.00541	1	CAPN2	29.02
cg10343447	chr16	68544200	-0.1964	0.06981	0.00541	1		2.6
cg27523491	chr22	42197038	-0.2348	0.08346	0.00542	1	CCDC134	2.49
cg14898151	chr14	68232975	0.6882	0.2446	0.00542	1	ZFYVE26	79.69
cg14926641	chrX	70152364	-1.415	0.5032	0.00542	1	SLC7A3	81.1
cg17540309	chr13	33721577	-0.5453	0.1938	0.00542	1	STARD13	93.32
cg04603391	chr19	31844056	-0.8107	0.2882	0.00542	1		13.76
cg09390513	chr12	2278531	0.9516	0.3383	0.00542	1	CACNA1C	75.42
cg02914034	chr3	72622030	1.066	0.379	0.00542	1		89.69
cg16442820	chr19	49864920	-1.04	0.3698	0.00542	1	TEAD2	9.73
cg04707562	chr17	53846107	0.4486	0.1595	0.00543	1	PCTP	94.41
cg12156512	chr19	47258676	1.472	0.5233	0.00543	1	FKRP	56.15
cg16228087	chr15	40886835	-0.1594	0.05669	0.00543	1	CASC5	2.81
cg18194052	chr17	4852548	-0.4553	0.1619	0.00544	1	PFN1	3.84
cg04098263	chr6	2382649	0.4665	0.1659	0.00544	1		93.95
cg23113207	chr11	69548022	1.589	0.565	0.00544	1		76.83
cg14411859	chr14	102829041	1.14	0.4052	0.00544	1	TECPR2	10.86
cg14645995	chr11	8703877	-0.1421	0.05052	0.00544	1	RPL27A	2.43
cg09068441	chr1	32677377	0.6468	0.23	0.00545	1	DCDC2B	88.08
cg12395673	chr4	154365412	-0.5577	0.1983	0.00545	1		92.11
cg22159430	chr1	180455299	-0.5638	0.2005	0.00545	1	ACBD6	92.54
cg02425511	chr1	64637392	1.527	0.5432	0.00545	1	ROR1	46.72
cg03324123	chr1	231004380	-0.6676	0.2375	0.00545	1	C1orf198	6.14
cg25319609	chr3	48229823	-0.9667	0.3439	0.00545	1	CDC25A	14.21
cg22863277	chr20	5278620	-2.52	0.8965	0.00545	1		66.18
cg04763286	chrX	128812388	-1.189	0.4231	0.00545	1		14.37
cg16664210	chr9	112260756	-0.7157	0.2546	0.00546	1	PTPN3	6.8
cg04338714	chr11	77500924	-0.585	0.2081	0.00546	1	RSF1	91.49
cg02013904	chr16	73067772	0.4537	0.1614	0.00546	1	ZFHX3	93.42
cg11080404	chr20	62121972	0.9145	0.3254	0.00546	1	EEF1A2	61.42
cg23597057	chr1	154733198	-0.6364	0.2265	0.00547	1	KCNN3	6.7
cg15543905	chrX	74020369	-0.9161	0.326	0.00547	1	KIAA2022	91.12
cg16884400	chr2	176046185	-0.253	0.09004	0.00547	1	ATP5G3	3.01
cg03910605	chr5	178019014	0.4555	0.1621	0.00547	1	COL23A1	94.89
cg00706410	chr18	18700723	-0.7953	0.283	0.00548	1		85.45
cg18313765	chr15	62559502	0.8185	0.2913	0.00548	1		90.32
cg11740845	chr17	8638742	0.4581	0.1631	0.00548	1	CCDC42	93.73
cg13061045	chr7	19036549	-0.6477	0.2305	0.00548	1	HDAC9	91.47
cg21934659	chr17	37783201	-0.5119	0.1822	0.00549	1	PPP1R1B	5.05
cg03376183	chr17	61699771	0.3182	0.1133	0.00549	1	MAP3K3	2.21
cg20735459	chr2	232799132	0.9697	0.3452	0.00549	1		80.47
cg04672769	chr5	140070921	-0.3569	0.1271	0.00549	1	HARS	3.78
cg06800558	chr11	29455031	0.7962	0.2835	0.0055	1		83.68
cg25194481	chr1	24977931	-0.4604	0.1639	0.0055	1	SRRM1	92.9
cg15463769	chr3	49058069	0.1787	0.06363	0.0055	1	DALRD3	2.49
cg25549472	chr12	1583801	0.7843	0.2793	0.0055	1	ERC1	88.9
cg24882813	chr9	32582000	-3.496	1.245	0.0055	1		75.83
cg12675800	chr14	39639447	-0.1157	0.0412	0.0055	1	TRAPPC6B	1.58
cg24401747	chr19	13274604	-0.5441	0.1938	0.0055	1		6.02
cg15244168	chr11	65403161	0.2372	0.08447	0.0055	1	PCNXL3	97.46
cg23202545	chr20	334129	0.6518	0.2321	0.00551	1	NRSN2	81.74
cg26955143	chr6	90123396	0.9524	0.3392	0.00551	1	RRAGD	77.92
[truncated: 815,884 more rows]
