# Supplementary material for: Prenatal vitamin intake in first month of pregnancy and DNA methylation in cord blood and placenta in two prospective cohorts
Source: Epigenetics Chromatin. 2022 Aug 2;15:28. doi: 10.1186/s13072-022-00460-9 (PMC9344645; doi:10.1186/s13072-022-00460-9)
Supplement: Supplementary file 7 — Additional file 7. Supplemental Table 7. Gene ontology enrichment results for MARBLES cord blood. [file 13072_2022_460_MOESM7_ESM.csv]

GO_ID	TERM	N	DE	P.DE	FDR
GO:0007039	protein catabolic process in the vacuole	19	9	0.00071735030728475	1
GO:0072148	epithelial cell fate commitment	16	9	0.000775726225298135	1
GO:0021924	cell proliferation in external granule layer	17	8	0.00371628311882907	1
GO:0021930	cerebellar granule cell precursor proliferation	17	8	0.00371628311882907	1
GO:0021534	cell proliferation in hindbrain	18	8	0.00475981987128246	1
GO:0009912	auditory receptor cell fate commitment	5	4	0.00530500635852623	1
GO:0060120	inner ear receptor cell fate commitment	5	4	0.00530500635852623	1
GO:0006892	post-Golgi vesicle-mediated transport	103	27	0.00566675183963589	1
GO:0090091	positive regulation of extracellular matrix disassembly	8	5	0.00568466678437969	1
GO:1904480	positive regulation of intestinal absorption	4	3	0.00619344053893173	1
GO:1904731	positive regulation of intestinal lipid absorption	4	3	0.00619344053893173	1
GO:0060160	negative regulation of dopamine receptor signaling pathway	3	3	0.00649667293838535	1
GO:0035107	appendage morphogenesis	138	36	0.00696386574751037	1
GO:0035108	limb morphogenesis	138	36	0.00696386574751037	1
GO:0031330	negative regulation of cellular catabolic process	252	51	0.00701131669788475	1
GO:0048638	regulation of developmental growth	330	71	0.00704973189307651	1
GO:1900210	positive regulation of cardiolipin metabolic process	2	2	0.00710357738388473	1
GO:1990830	cellular response to leukemia inhibitory factor	94	23	0.00726601749154286	1
GO:0048663	neuron fate commitment	62	18	0.00745430428600007	1
GO:0030326	embryonic limb morphogenesis	116	31	0.00813752578404366	1
GO:0035113	embryonic appendage morphogenesis	116	31	0.00813752578404366	1
GO:0032754	positive regulation of interleukin-5 production	8	5	0.00838993314366179	1
GO:0021936	regulation of cerebellar granule cell precursor proliferation	12	6	0.00878080048594882	1
GO:1990823	response to leukemia inhibitory factor	95	23	0.00917439608581004	1
GO:0071442	positive regulation of histone H3-K14 acetylation	4	3	0.00923121298647236	1
GO:1990535	neuron projection maintenance	10	5	0.00934121030932103	1
GO:0045604	regulation of epidermal cell differentiation	58	15	0.00942088820828915	1
GO:0048665	neuron fate specification	29	10	0.0095461911612537	1
GO:1903350	response to dopamine	89	21	0.00963610994045087	1
GO:0050890	cognition	295	63	0.00982681553424939	1
GO:0071867	response to monoamine	107	25	0.0101247494792989	1
GO:0071869	response to catecholamine	107	25	0.0101247494792989	1
GO:0007610	behavior	577	111	0.0101924704369101	1
GO:0038171	cannabinoid signaling pathway	9	5	0.01030705028361	1
GO:0014063	negative regulation of serotonin secretion	5	3	0.0107220060628822	1
GO:0007616	long-term memory	34	12	0.0107871767233272	1
GO:2000767	positive regulation of cytoplasmic translation	8	4	0.0119320405691316	1
GO:0061647	histone H3-K9 modification	48	14	0.0125060073180774	1
GO:0045682	regulation of epidermis development	65	16	0.0126052160728348	1
GO:0048736	appendage development	171	41	0.0129063843923307	1
GO:0060173	limb development	171	41	0.0129063843923307	1
GO:1905146	lysosomal protein catabolic process	15	6	0.0133071238591605	1
GO:0042733	embryonic digit morphogenesis	56	17	0.013366711696023	1
GO:0090522	vesicle tethering involved in exocytosis	3	3	0.0133904584253217	1
GO:0048880	sensory system development	379	77	0.0136474828180347	1
GO:0006007	glucose catabolic process	19	8	0.0138589995829531	1
GO:0071926	endocannabinoid signaling pathway	6	4	0.0140145968377882	1
GO:0022614	membrane to membrane docking	5	3	0.0147791332296614	1
GO:0048589	developmental growth	624	120	0.0157505652446368	1
GO:0007413	axonal fasciculation	22	9	0.0162562231213713	1
GO:0106030	neuron projection fasciculation	22	9	0.0162562231213713	1
GO:0007423	sensory organ development	552	106	0.0162876693039467	1
GO:0010944	negative regulation of transcription by competitive promoter binding	10	5	0.0163940515822726	1
GO:0007611	learning or memory	254	55	0.0165939102493242	1
GO:1903351	cellular response to dopamine	88	20	0.016842552417146	1
GO:0008038	neuron recognition	49	16	0.0170074654066723	1
GO:0034201	response to oleic acid	6	4	0.0170462827775656	1
GO:0021759	globus pallidus development	4	3	0.0174199650491645	1
GO:0150063	visual system development	373	75	0.0176947930871542	1
GO:0032048	cardiolipin metabolic process	17	6	0.0177063568966793	1
GO:0090296	regulation of mitochondrial DNA replication	5	3	0.017748497970231	1
GO:0006893	Golgi to plasma membrane transport	59	16	0.0179858306592248	1
GO:0001827	inner cell mass cell fate commitment	2	2	0.018058821287376	1
GO:1990764	myofibroblast contraction	2	2	0.018512658490967	1
GO:0046688	response to copper ion	40	10	0.0185870545447942	1
GO:0055075	potassium ion homeostasis	31	10	0.0191536195644805	1
GO:0150172	regulation of phosphatidylcholine metabolic process	10	5	0.0194247412000422	1
GO:0120034	positive regulation of plasma membrane bounded cell projection assembly	104	25	0.0195980705155395	1
GO:0042551	neuron maturation	45	14	0.0197850209144902	1
GO:0000338	protein deneddylation	10	4	0.0198913117106634	1
GO:1904729	regulation of intestinal lipid absorption	11	4	0.02017096868573	1
GO:0021940	positive regulation of cerebellar granule cell precursor proliferation	10	5	0.0202352497335405	1
GO:0001654	eye development	369	74	0.0205893711189774	1
GO:0071868	cellular response to monoamine stimulus	103	23	0.0206564086821934	1
GO:0071870	cellular response to catecholamine stimulus	103	23	0.0206564086821934	1
GO:0001546	preantral ovarian follicle growth	3	2	0.0206704230061974	1
GO:0048162	multi-layer follicle stage	3	2	0.0206704230061974	1
GO:0007613	memory	118	29	0.0210853289650901	1
GO:1900029	positive regulation of ruffle assembly	15	6	0.0211685168383507	1
GO:1903301	positive regulation of hexokinase activity	6	3	0.0212957163485235	1
GO:0016242	negative regulation of macroautophagy	34	10	0.0214899389048019	1
GO:1904350	regulation of protein catabolic process in the vacuole	10	5	0.0216494197617083	1
GO:0098856	intestinal lipid absorption	21	6	0.0218874673227168	1
GO:0009895	negative regulation of catabolic process	310	59	0.0223735182651807	1
GO:0015937	coenzyme A biosynthetic process	11	5	0.022573483421418	1
GO:0006305	DNA alkylation	76	18	0.0225760508879345	1
GO:0006306	DNA methylation	76	18	0.0225760508879345	1
GO:0060041	retina development in camera-type eye	147	34	0.0230082807655778	1
GO:0060847	endothelial cell fate specification	4	3	0.023590857268465	1
GO:0140331	aminophospholipid translocation	7	4	0.0236185392912763	1
GO:0071287	cellular response to manganese ion	12	5	0.0237614531794888	1
GO:0015880	coenzyme A transport	2	2	0.0238312194800451	1
GO:0035349	coenzyme A transmembrane transport	2	2	0.0238312194800451	1
GO:0071106	adenosine 3',5'-bisphosphate transmembrane transport	2	2	0.0238312194800451	1
GO:0006957	complement activation, alternative pathway	18	5	0.023876407943739	1
GO:0010971	positive regulation of G2/M transition of mitotic cell cycle	27	9	0.0240018750930661	1
GO:0032049	cardiolipin biosynthetic process	8	4	0.0244086109138152	1
GO:0010812	negative regulation of cell-substrate adhesion	68	18	0.0249227323573735	1
GO:0060259	regulation of feeding behavior	28	8	0.0249825012438324	1
GO:0009790	embryo development	1035	185	0.0253998023416628	1
GO:0065001	specification of axis polarity	4	3	0.0256459060280896	1
GO:0044241	lipid digestion	21	6	0.0257744702886848	1
GO:0010764	negative regulation of fibroblast migration	9	4	0.0257767267127328	1
GO:0045607	regulation of inner ear auditory receptor cell differentiation	9	4	0.0260797617350229	1
GO:0045631	regulation of mechanoreceptor differentiation	9	4	0.0260797617350229	1
GO:2000980	regulation of inner ear receptor cell differentiation	9	4	0.0260797617350229	1
GO:0006003	fructose 2,6-bisphosphate metabolic process	5	3	0.0263836535310076	1
GO:0001547	antral ovarian follicle growth	8	4	0.0265687500006957	1
GO:0006878	cellular copper ion homeostasis	15	5	0.0280600048500712	1
GO:0032232	negative regulation of actin filament bundle assembly	35	11	0.028108407199153	1
GO:0006914	autophagy	516	90	0.0285931540782646	1
GO:0061919	process utilizing autophagic mechanism	516	90	0.0285931540782646	1
GO:0021937	cerebellar Purkinje cell-granule cell precursor cell signaling involved in regulation of granule cell precursor cell proliferation	7	4	0.0286285701796333	1
GO:1905279	regulation of retrograde transport, endosome to Golgi	7	4	0.029131295908263	1
GO:0010387	COP9 signalosome assembly	5	3	0.0292347714920255	1
GO:0048167	regulation of synaptic plasticity	197	43	0.0293161927508154	1
GO:0051497	negative regulation of stress fiber assembly	32	10	0.0293312457000816	1
GO:0001958	endochondral ossification	26	9	0.0295919708675187	1
GO:0036075	replacement ossification	26	9	0.0295919708675187	1
GO:1903966	monounsaturated fatty acid biosynthetic process	2	2	0.0299688895132676	1
GO:0046471	phosphatidylglycerol metabolic process	35	9	0.0299783610660349	1
GO:0060456	positive regulation of digestive system process	15	5	0.0306186177733543	1
GO:0055107	Golgi to secretory granule transport	2	2	0.0307024899249161	1
GO:1904556	L-tryptophan transmembrane transport	2	2	0.0312634123356111	1
GO:0051017	actin filament bundle assembly	157	37	0.0314452661060328	1
GO:0034109	homotypic cell-cell adhesion	89	21	0.0315026416835417	1
GO:0090298	negative regulation of mitochondrial DNA replication	2	2	0.0315216015579896	1
GO:0006576	cellular biogenic amine metabolic process	98	20	0.031650226484903	1
GO:0032634	interleukin-5 production	17	6	0.0317127828380812	1
GO:0032674	regulation of interleukin-5 production	17	6	0.0317127828380812	1
GO:0048066	developmental pigmentation	44	12	0.0322567716918688	1
GO:0010842	retina layer formation	25	9	0.0326036509738965	1
GO:0015936	coenzyme A metabolic process	18	6	0.0328868874033	1
GO:0001953	negative regulation of cell-matrix adhesion	41	12	0.0333744451099174	1
GO:0006636	unsaturated fatty acid biosynthetic process	50	11	0.0336462523717215	1
GO:0010592	positive regulation of lamellipodium assembly	29	9	0.0337402461194327	1
GO:0090233	negative regulation of spindle checkpoint	3	2	0.0338918586161454	1
GO:0140499	negative regulation of mitotic spindle assembly checkpoint signaling	3	2	0.0338918586161454	1
GO:1902426	deactivation of mitotic spindle assembly checkpoint	3	2	0.0338918586161454	1
GO:0021551	central nervous system morphogenesis	2	2	0.034011569656589	1
GO:0030388	fructose 1,6-bisphosphate metabolic process	10	4	0.0343572238851897	1
GO:1902902	negative regulation of autophagosome assembly	15	5	0.0343599491087973	1
GO:0050892	intestinal absorption	41	10	0.0345332577407166	1
GO:0060249	anatomical structure homeostasis	306	57	0.0346018863792171	1
GO:0060349	bone morphogenesis	92	23	0.0348349047359246	1
GO:0050771	negative regulation of axonogenesis	64	18	0.0349606468612039	1
GO:0015827	tryptophan transport	5	3	0.0350972634134417	1
GO:1903299	regulation of hexokinase activity	11	4	0.0353950365072149	1
GO:0007409	axonogenesis	418	90	0.035524538227466	1
GO:0032796	uropod organization	2	2	0.0357169045058444	1
GO:0007626	locomotory behavior	179	39	0.0361221229756684	1
GO:0033505	floor plate morphogenesis	2	2	0.036795524768895	1
GO:0034112	positive regulation of homotypic cell-cell adhesion	13	5	0.0368522145706868	1
GO:0015823	phenylalanine transport	2	2	0.0370408708935331	1
GO:0006825	copper ion transport	15	5	0.037265669473225	1
GO:0032736	positive regulation of interleukin-13 production	12	5	0.037298055316664	1
GO:0006667	sphinganine metabolic process	2	2	0.0374235082078888	1
GO:0006198	cAMP catabolic process	9	5	0.0376214942491713	1
GO:1904580	regulation of intracellular mRNA localization	3	2	0.0377245681176014	1
GO:1904582	positive regulation of intracellular mRNA localization	3	2	0.0377245681176014	1
GO:0040013	negative regulation of locomotion	389	67	0.0382627890724756	1
GO:0086010	membrane depolarization during action potential	36	11	0.0382977919922019	1
GO:0061053	somite development	82	19	0.038601518735194	1
GO:0051491	positive regulation of filopodium assembly	30	10	0.0388874655925341	1
GO:0098657	import into cell	227	46	0.038899118578784	1
GO:0008206	bile acid metabolic process	49	11	0.0389181070212802	1
GO:1902751	positive regulation of cell cycle G2/M phase transition	30	9	0.0393557557229217	1
GO:0001798	positive regulation of type IIa hypersensitivity	2	2	0.0394243860616491	1
GO:0002894	positive regulation of type II hypersensitivity	2	2	0.0394243860616491	1
GO:0021536	diencephalon development	76	18	0.0395571526307556	1
GO:1900273	positive regulation of long-term synaptic potentiation	23	8	0.0397402066837405	1
GO:0071242	cellular response to ammonium ion	5	3	0.0397486008621723	1
GO:0002291	T cell activation via T cell receptor contact with antigen bound to MHC molecule on antigen presenting cell	10	4	0.0399982750200603	1
GO:0035610	protein side chain deglutamylation	5	3	0.0401859944689308	1
GO:0019087	transformation of host cell by virus	2	2	0.0403586896454792	1
GO:0048639	positive regulation of developmental growth	174	38	0.0404678639320061	1
GO:1905165	regulation of lysosomal protein catabolic process	8	4	0.0405541233621307	1
GO:1900240	negative regulation of phenotypic switching	2	2	0.0408612952061244	1
GO:1905916	negative regulation of cell differentiation involved in phenotypic switching	2	2	0.0408612952061244	1
GO:1905931	negative regulation of vascular associated smooth muscle cell differentiation involved in phenotypic switching	2	2	0.0408612952061244	1
GO:0061572	actin filament bundle organization	160	37	0.0412152164737547	1
GO:1900208	regulation of cardiolipin metabolic process	4	2	0.0413208390082242	1
GO:0001544	initiation of primordial ovarian follicle growth	2	2	0.0416581479501229	1
GO:0010506	regulation of autophagy	313	57	0.0418202486894523	1
GO:0045161	neuronal ion channel clustering	11	5	0.0418993868207891	1
GO:0060844	arterial endothelial cell fate commitment	2	2	0.0420149068289752	1
GO:1905319	mesenchymal stem cell migration	3	2	0.0422577545302032	1
GO:1905320	regulation of mesenchymal stem cell migration	3	2	0.0422577545302032	1
GO:1905322	positive regulation of mesenchymal stem cell migration	3	2	0.0422577545302032	1
GO:0007221	positive regulation of transcription of Notch receptor target	7	4	0.0422960648467653	1
GO:0071440	regulation of histone H3-K14 acetylation	6	3	0.0426927725284011	1
GO:2000768	positive regulation of nephron tubule epithelial cell differentiation	2	2	0.0432223313962567	1
GO:0010288	response to lead ion	24	7	0.0432785348486487	1
GO:0045176	apical protein localization	15	6	0.0433341849051523	1
GO:0021679	cerebellar molecular layer development	2	2	0.0438966047510915	1
GO:0021687	cerebellar molecular layer morphogenesis	2	2	0.0438966047510915	1
GO:0060023	soft palate development	5	3	0.0439006364317977	1
GO:0039020	pronephric nephron tubule development	2	2	0.0439875457045107	1
GO:0072114	pronephros morphogenesis	2	2	0.0439875457045107	1
GO:0045797	positive regulation of intestinal cholesterol absorption	3	2	0.0441682570489649	1
GO:0030299	intestinal cholesterol absorption	18	5	0.0442401948425823	1
GO:0050931	pigment cell differentiation	34	10	0.0445071264260018	1
GO:0010977	negative regulation of neuron projection development	137	32	0.0452978032281772	1
GO:0009084	glutamine family amino acid biosynthetic process	17	5	0.0455892060070556	1
GO:1903364	positive regulation of cellular protein catabolic process	155	31	0.0456778149413376	1
GO:0021817	nucleokinesis involved in cell motility in cerebral cortex radial glia guided migration	2	2	0.0457483335937204	1
GO:0001708	cell fate specification	92	21	0.0459281198461614	1
GO:0097638	L-arginine import across plasma membrane	6	3	0.0460806919559204	1
GO:0097035	regulation of membrane lipid distribution	58	15	0.0461078722342636	1
GO:0032616	interleukin-13 production	19	6	0.0461224681871452	1
GO:0032656	regulation of interleukin-13 production	19	6	0.0461224681871452	1
GO:0051271	negative regulation of cellular component movement	365	62	0.0461393989138481	1
GO:0043010	camera-type eye development	321	63	0.0463833624364255	1
GO:0036151	phosphatidylcholine acyl-chain remodeling	14	5	0.0465793906639128	1
GO:0051597	response to methylmercury	6	3	0.0468107451200331	1
GO:0015696	ammonium transport	10	4	0.0471580787008566	1
GO:0072488	ammonium transmembrane transport	10	4	0.0471580787008566	1
GO:1905037	autophagosome organization	102	21	0.0472011456710723	1
GO:0031329	regulation of cellular catabolic process	804	133	0.0473072959993057	1
GO:1904646	cellular response to amyloid-beta	45	11	0.0473838468242762	1
GO:1903541	regulation of exosomal secretion	17	6	0.0476866148558499	1
GO:1904478	regulation of intestinal absorption	13	4	0.0477424722835894	1
GO:0022605	mammalian oogenesis stage	8	3	0.0477431565659455	1
GO:1900151	regulation of nuclear-transcribed mRNA catabolic process, deadenylation-dependent decay	18	6	0.047754856407577	1
GO:0003190	atrioventricular valve formation	8	4	0.0478644171340319	1
GO:0008542	visual learning	44	12	0.0479684148329631	1
GO:2000352	negative regulation of endothelial cell apoptotic process	33	8	0.0481204445038041	1
GO:0061577	calcium ion transmembrane transport via high voltage-gated calcium channel	17	6	0.0481429027456259	1
GO:0032639	TRAIL production	2	2	0.0484149754384417	1
GO:0032679	regulation of TRAIL production	2	2	0.0484149754384417	1
GO:0032759	positive regulation of TRAIL production	2	2	0.0484149754384417	1
GO:1904636	response to ionomycin	3	2	0.0485351628402387	1
GO:1904637	cellular response to ionomycin	3	2	0.0485351628402387	1
GO:0071894	histone H2B conserved C-terminal lysine ubiquitination	2	2	0.0485623259377208	1
GO:0007497	posterior midgut development	2	2	0.0487194513833003	1
GO:0009954	proximal/distal pattern formation	32	9	0.0488017025424951	1
GO:0044106	cellular amine metabolic process	110	21	0.0490377587074582	1
GO:0034110	regulation of homotypic cell-cell adhesion	33	10	0.0491503956209681	1
GO:0019693	ribose phosphate metabolic process	388	66	0.0498740444022415	1
GO:1903964	monounsaturated fatty acid metabolic process	3	2	0.0504576212652628	1
GO:0060839	endothelial cell fate commitment	8	4	0.0508212911974225	1
GO:1990079	cartilage homeostasis	3	2	0.0508259887257769	1
GO:0045332	phospholipid translocation	47	13	0.0508315165674697	1
GO:1900027	regulation of ruffle assembly	31	9	0.0509327375799162	1
GO:0070734	histone H3-K27 methylation	19	6	0.0517703192824294	1
GO:1905475	regulation of protein localization to membrane	174	36	0.0520203692891624	1
GO:0045616	regulation of keratinocyte differentiation	37	9	0.0522492956120921	1
GO:0061387	regulation of extent of cell growth	110	27	0.0531013952181376	1
GO:0048625	myoblast fate commitment	5	3	0.0532662495716759	1
GO:0001824	blastocyst development	106	20	0.0533893942728158	1
GO:0046470	phosphatidylcholine metabolic process	74	16	0.053455420031654	1
GO:0035810	positive regulation of urine volume	14	5	0.0535781053544817	1
GO:0003211	cardiac ventricle formation	9	4	0.0538913360306437	1
GO:0002270	plasmacytoid dendritic cell activation	3	2	0.0540336628358616	1
GO:0061564	axon development	466	96	0.054039470696269	1
GO:0060331	negative regulation of response to interferon-gamma	7	3	0.0542352962755866	1
GO:0060336	negative regulation of interferon-gamma-mediated signaling pathway	7	3	0.0542352962755866	1
GO:1904879	positive regulation of calcium ion transmembrane transport via high voltage-gated calcium channel	3	2	0.0542797657192468	1
GO:0016571	histone methylation	141	29	0.0542830384908024	1
GO:0034144	negative regulation of toll-like receptor 4 signaling pathway	12	4	0.0542926286558966	1
GO:0097187	dentinogenesis	6	3	0.0545296335641401	1
GO:0014062	regulation of serotonin secretion	8	3	0.0546026838037919	1
GO:1900449	regulation of glutamate receptor signaling pathway	6	3	0.0550256932236708	1
GO:0006655	phosphatidylglycerol biosynthetic process	10	4	0.0552965627196254	1
GO:0048546	digestive tract morphogenesis	44	12	0.0553222885477739	1
GO:0001794	type IIa hypersensitivity	3	2	0.0553601790701529	1
GO:0001796	regulation of type IIa hypersensitivity	3	2	0.0553601790701529	1
GO:0002445	type II hypersensitivity	3	2	0.0553601790701529	1
GO:0002892	regulation of type II hypersensitivity	3	2	0.0553601790701529	1
GO:0098920	retrograde trans-synaptic signaling by lipid	5	3	0.0556524277644352	1
GO:0098921	retrograde trans-synaptic signaling by endocannabinoid	5	3	0.0556524277644352	1
GO:0009259	ribonucleotide metabolic process	377	64	0.0556569774331129	1
GO:0030318	melanocyte differentiation	25	8	0.0556769941148447	1
GO:1902498	regulation of protein autoubiquitination	6	3	0.0557606076069179	1
GO:0050795	regulation of behavior	71	15	0.0558262440606527	1
GO:0010715	regulation of extracellular matrix disassembly	17	6	0.0559566296309443	1
GO:0010507	negative regulation of autophagy	82	18	0.0559977385444022	1
GO:0015914	phospholipid transport	96	21	0.0563379831501673	1
GO:0043654	recognition of apoptotic cell	7	3	0.0564277211004333	1
GO:0008361	regulation of cell size	181	40	0.0568935810735612	1
GO:0050770	regulation of axonogenesis	154	37	0.0569251115359218	1
GO:0060291	long-term synaptic potentiation	99	22	0.0569288443781541	1
GO:0007632	visual behavior	50	13	0.0570980457401359	1
GO:0000045	autophagosome assembly	98	20	0.0571272081947898	1
GO:0034204	lipid translocation	52	14	0.0572972889191641	1
GO:0070327	thyroid hormone transport	11	4	0.0573125998151268	1
GO:0009150	purine ribonucleotide metabolic process	360	61	0.0584029518917506	1
GO:0110032	positive regulation of G2/MI transition of meiotic cell cycle	3	2	0.0584057557650459	1
GO:1904049	negative regulation of spontaneous neurotransmitter secretion	2	2	0.0585898348644334	1
GO:0042074	cell migration involved in gastrulation	15	5	0.058711392323611	1
GO:0021520	spinal cord motor neuron cell fate specification	9	4	0.0587650359528616	1
GO:0019418	sulfide oxidation	3	2	0.0598176913228001	1
GO:0070221	sulfide oxidation, using sulfide:quinone oxidoreductase	3	2	0.0598176913228001	1
GO:0050858	negative regulation of antigen receptor-mediated signaling pathway	30	7	0.0598803926905755	1
GO:0003290	atrial septum secundum morphogenesis	2	2	0.0599323237651837	1
GO:0048706	embryonic skeletal system development	120	27	0.0601507056648349	1
GO:0050968	detection of chemical stimulus involved in sensory perception of pain	3	2	0.0604775572050242	1
GO:0044728	DNA methylation or demethylation	100	20	0.0609239001846804	1
GO:0002315	marginal zone B cell differentiation	9	4	0.0609519429190282	1
GO:0060083	smooth muscle contraction involved in micturition	2	2	0.0611028275425074	1
GO:1904352	positive regulation of protein catabolic process in the vacuole	5	3	0.0611332209895157	1
GO:0060842	arterial endothelial cell differentiation	6	3	0.0612294294051507	1
GO:0015917	aminophospholipid transport	9	4	0.0616155975844937	1
GO:0072521	purine-containing compound metabolic process	407	68	0.0616458231235659	1
GO:0071353	cellular response to interleukin-4	32	8	0.0616785498996187	1
GO:1900271	regulation of long-term synaptic potentiation	46	12	0.0618278195045701	1
GO:0045838	positive regulation of membrane potential	16	5	0.0620439425465949	1
GO:0001905	activation of membrane attack complex	3	2	0.0620962264937122	1
GO:0001969	regulation of activation of membrane attack complex	3	2	0.0620962264937122	1
GO:0015801	aromatic amino acid transport	13	5	0.0621065965348242	1
GO:0006264	mitochondrial DNA replication	13	4	0.0621463361464419	1
GO:0060359	response to ammonium ion	6	3	0.0622467310205188	1
GO:0051489	regulation of filopodium assembly	47	13	0.0625408000415797	1
GO:1901897	regulation of relaxation of cardiac muscle	6	3	0.0629105875128993	1
GO:0033572	transferrin transport	10	4	0.0630795606895554	1
GO:0001886	endothelial cell morphogenesis	13	5	0.0630855402333448	1
GO:0048308	organelle inheritance	15	5	0.0634297829680353	1
GO:0048313	Golgi inheritance	15	5	0.0634297829680353	1
GO:0055070	copper ion homeostasis	18	5	0.0637612286198399	1
GO:1901992	positive regulation of mitotic cell cycle phase transition	93	19	0.0638924221371762	1
GO:0051567	histone H3-K9 methylation	37	10	0.064366559679158	1
GO:0048705	skeletal system morphogenesis	218	45	0.0645635342543774	1
GO:0010918	positive regulation of mitochondrial membrane potential	11	4	0.0646599878381226	1
GO:1900153	positive regulation of nuclear-transcribed mRNA catabolic process, deadenylation-dependent decay	15	5	0.0648778339005147	1
GO:2000146	negative regulation of cell motility	357	59	0.065169009140433	1
GO:0055067	monovalent inorganic cation homeostasis	150	29	0.0652009354658789	1
GO:1903830	magnesium ion transmembrane transport	17	5	0.065208305414234	1
GO:0018195	peptidyl-arginine modification	27	7	0.065386102839801	1
GO:1901898	negative regulation of relaxation of cardiac muscle	2	2	0.065404042789643	1
GO:1905281	positive regulation of retrograde transport, endosome to Golgi	2	2	0.0656906964351255	1
GO:0006991	response to sterol depletion	18	6	0.0657465153502055	1
GO:0048871	multicellular organismal homeostasis	503	88	0.0657893731186231	1
GO:0036438	maintenance of lens transparency	6	3	0.0659635131122867	1
GO:0021983	pituitary gland development	43	11	0.0659855284447142	1
GO:0042866	pyruvate biosynthetic process	5	2	0.0661485356178035	1
GO:0035754	B cell chemotaxis	7	3	0.0663631725908225	1
GO:0032753	positive regulation of interleukin-4 production	25	7	0.0664327388942604	1
GO:0110135	Norrin signaling pathway	3	2	0.0666705030115098	1
GO:0009308	amine metabolic process	115	21	0.0669324433707333	1
GO:1902499	positive regulation of protein autoubiquitination	3	2	0.0669600568386391	1
GO:0055064	chloride ion homeostasis	17	6	0.0674750018704057	1
GO:0055083	monovalent inorganic anion homeostasis	17	6	0.0674750018704057	1
GO:0035434	copper ion transmembrane transport	7	3	0.0675270834142568	1
GO:0001894	tissue homeostasis	260	47	0.0676853731947484	1
GO:0040018	positive regulation of multicellular organism growth	29	8	0.0676926425429326	1
GO:0048485	sympathetic nervous system development	21	7	0.067810814177752	1
GO:0060242	contact inhibition	9	4	0.0679969796093128	1
GO:0060245	detection of cell density	9	4	0.0679969796093128	1
GO:0007586	digestion	134	23	0.068158399387524	1
GO:0070914	UV-damage excision repair	13	4	0.0683169353704041	1
GO:0009185	ribonucleoside diphosphate metabolic process	106	22	0.0684787071926072	1
GO:0044313	protein K6-linked deubiquitination	3	2	0.0689034711956682	1
GO:0110030	regulation of G2/MI transition of meiotic cell cycle	4	2	0.0689505553368673	1
GO:1904036	negative regulation of epithelial cell apoptotic process	49	11	0.0690286148154681	1
GO:0018022	peptidyl-lysine methylation	130	26	0.0691691658197896	1
GO:0007033	vacuole organization	178	33	0.069290731092045	1
GO:0045165	cell fate commitment	258	50	0.0697912207368884	1
GO:0060350	endochondral bone morphogenesis	53	14	0.0698346231011872	1
GO:0021590	cerebellum maturation	3	2	0.0702152933872663	1
GO:0021699	cerebellar cortex maturation	3	2	0.0702152933872663	1
GO:0090066	regulation of anatomical structure size	513	94	0.0703474504069256	1
GO:0014807	regulation of somitogenesis	6	3	0.0708072361909079	1
GO:0034968	histone lysine methylation	115	24	0.0712400645145797	1
GO:0015822	ornithine transport	7	3	0.0714220523645499	1
GO:0120032	regulation of plasma membrane bounded cell projection assembly	184	37	0.0715060475660386	1
GO:0048484	enteric nervous system development	15	5	0.0719191406754138	1
GO:0006163	purine nucleotide metabolic process	387	64	0.0719435375996506	1
GO:0048670	regulation of collateral sprouting	20	7	0.0721912539122114	1
GO:0033314	mitotic DNA replication checkpoint signaling	10	3	0.0722967922898435	1
GO:0006338	chromatin remodeling	233	38	0.0723521289593455	1
GO:0045779	negative regulation of bone resorption	16	5	0.0724208884769936	1
GO:0002866	positive regulation of acute inflammatory response to antigenic stimulus	7	3	0.0725728730092756	1
GO:0010038	response to metal ion	368	64	0.0728681917449844	1
GO:1901834	regulation of deadenylation-independent decapping of nuclear-transcribed mRNA	1	1	0.0731535940630984	1
GO:1901835	positive regulation of deadenylation-independent decapping of nuclear-transcribed mRNA	1	1	0.0731535940630984	1
GO:1904246	negative regulation of polynucleotide adenylyltransferase activity	1	1	0.0731535940630984	1
GO:0048193	Golgi vesicle transport	286	51	0.0734022593952115	1
GO:0001660	fever generation	11	4	0.0736015683234116	1
GO:0007612	learning	143	31	0.0736643309735627	1
GO:0010899	regulation of phosphatidylcholine catabolic process	3	2	0.07396613385585	1
GO:0003011	involuntary skeletal muscle contraction	3	2	0.0742095910714924	1
GO:0060021	roof of mouth development	85	20	0.0742692632826177	1
GO:0046058	cAMP metabolic process	22	8	0.0744252663914152	1
GO:1903649	regulation of cytoplasmic transport	28	8	0.0745814909773594	1
GO:0043583	ear development	213	42	0.0749666903535338	1
GO:0033866	nucleoside bisphosphate biosynthetic process	59	14	0.0750034039460159	1
GO:0034030	ribonucleoside bisphosphate biosynthetic process	59	14	0.0750034039460159	1
GO:0034033	purine nucleoside bisphosphate biosynthetic process	59	14	0.0750034039460159	1
GO:0060042	retina morphogenesis in camera-type eye	57	14	0.0750966693468741	1
GO:0060837	blood vessel endothelial cell differentiation	11	4	0.075265370683942	1
GO:0030300	regulation of intestinal cholesterol absorption	10	3	0.0756660339547691	1
GO:1903979	negative regulation of microglial cell activation	8	3	0.0757122980174656	1
GO:0009403	toxin biosynthetic process	1	1	0.075754112316141	1
GO:0035137	hindlimb morphogenesis	34	10	0.0758191118281193	1
GO:0046831	regulation of RNA export from nucleus	12	4	0.0758401728285707	1
GO:1903118	urate homeostasis	1	1	0.0758865558873888	1
GO:0002943	tRNA dihydrouridine synthesis	4	2	0.0759437215527179	1
GO:1902038	positive regulation of hematopoietic stem cell differentiation	1	1	0.0760928848053286	1
GO:0032808	lacrimal gland development	7	3	0.0761908897265893	1
GO:1901508	positive regulation of acylglycerol transport	3	2	0.0762293481779307	1
GO:1905885	positive regulation of triglyceride transport	3	2	0.0762293481779307	1
GO:0010269	response to selenium ion	11	3	0.0763323454240539	1
GO:0045986	negative regulation of smooth muscle contraction	15	5	0.0763465580938748	1
GO:1900223	positive regulation of amyloid-beta clearance	7	3	0.0764064122765986	1
GO:1902514	regulation of calcium ion transmembrane transport via high voltage-gated calcium channel	15	5	0.0765522390440923	1
GO:0007210	serotonin receptor signaling pathway	37	7	0.0766486825820597	1
GO:0061351	neural precursor cell proliferation	145	31	0.0767480872618839	1
GO:0097164	ammonium ion metabolic process	22	6	0.0767772932327583	1
GO:1903748	negative regulation of establishment of protein localization to mitochondrion	8	3	0.0767803890348217	1
GO:0086050	membrane repolarization during bundle of His cell action potential	1	1	0.0767888537529502	1
GO:0086052	membrane repolarization during SA node cell action potential	1	1	0.0767888537529502	1
GO:0070935	3'-UTR-mediated mRNA stabilization	20	6	0.0769435367950223	1
GO:0021853	cerebral cortex GABAergic interneuron migration	6	3	0.0770291642780076	1
GO:1901491	negative regulation of lymphangiogenesis	3	2	0.0773090665947315	1
GO:0021892	cerebral cortex GABAergic interneuron differentiation	11	4	0.0773946508812819	1
GO:0061889	negative regulation of astrocyte activation	5	2	0.0779538189526549	1
GO:1902803	regulation of synaptic vesicle transport	6	3	0.0780113552747631	1
GO:2000351	regulation of endothelial cell apoptotic process	58	11	0.0780230977302323	1
GO:0097640	L-ornithine import across plasma membrane	1	1	0.078377358734658	1
GO:0071495	cellular response to endogenous stimulus	1333	218	0.0784288991299966	1
GO:1902369	negative regulation of RNA catabolic process	71	15	0.0785920021265171	1
GO:0030336	negative regulation of cell migration	342	56	0.0786632039390219	1
GO:0009719	response to endogenous stimulus	1587	253	0.0787137718472938	1
GO:0000904	cell morphogenesis involved in differentiation	694	137	0.0788148324158144	1
GO:0071415	cellular response to purine-containing compound	14	5	0.0789697708513513	1
GO:0045605	negative regulation of epidermal cell differentiation	12	4	0.0789930382406925	1
GO:0045683	negative regulation of epidermis development	12	4	0.0789930382406925	1
GO:0055081	anion homeostasis	40	10	0.0789934204815119	1
GO:0015693	magnesium ion transport	18	5	0.0789987354898161	1
GO:0080121	AMP transport	3	2	0.0790360198014146	1
GO:0034462	small-subunit processome assembly	3	2	0.0792187802241445	1
GO:0060159	regulation of dopamine receptor signaling pathway	11	4	0.0793250657546682	1
GO:0035725	sodium ion transmembrane transport	177	37	0.0794568936088602	1
GO:0048312	intracellular distribution of mitochondria	8	3	0.079604072435222	1
GO:0007219	Notch signaling pathway	169	33	0.0801257605723921	1
GO:0036335	intestinal stem cell homeostasis	3	2	0.080219347762574	1
GO:1902263	apoptotic process involved in embryonic digit morphogenesis	3	2	0.0815986594303657	1
GO:0051668	localization within membrane	634	111	0.0821477280139219	1
GO:0014054	positive regulation of gamma-aminobutyric acid secretion	3	2	0.0821828694536162	1
GO:0031331	positive regulation of cellular catabolic process	426	73	0.0823095806382354	1
GO:0060491	regulation of cell projection assembly	186	37	0.0823656215178245	1
GO:0042350	GDP-L-fucose biosynthetic process	3	2	0.0824427048201576	1
GO:0035608	protein deglutamylation	7	3	0.0824446190233585	1
GO:0042426	choline catabolic process	4	2	0.0828394777644655	1
GO:0048704	embryonic skeletal system morphogenesis	94	21	0.0828569278408157	1
GO:0006304	DNA modification	120	22	0.0828685271299189	1
GO:0016236	macroautophagy	290	50	0.0830011628926932	1
GO:0050434	positive regulation of viral transcription	3	2	0.0837489812128456	1
GO:0021700	developmental maturation	278	51	0.0839133404383536	1
GO:0006612	protein targeting to membrane	122	22	0.0842195826253221	1
GO:0071873	response to norepinephrine	3	2	0.0843078311133946	1
GO:0055059	asymmetric neuroblast division	6	3	0.0845469478423161	1
GO:0098655	cation transmembrane transport	892	148	0.0846415034793648	1
GO:0003407	neural retina development	70	16	0.0846631090298005	1
GO:0006479	protein methylation	180	33	0.0846743888752363	1
GO:0008213	protein alkylation	180	33	0.0846743888752363	1
GO:0090325	regulation of locomotion involved in locomotory behavior	4	2	0.0858012751098862	1
GO:0008037	cell recognition	153	28	0.0859062626165247	1
GO:0048483	autonomic nervous system development	47	12	0.0860095494305706	1
GO:0006275	regulation of DNA replication	107	20	0.0860269420481899	1
GO:0030220	platelet formation	19	6	0.0860753098209849	1
GO:0036344	platelet morphogenesis	19	6	0.0860753098209849	1
GO:0045162	clustering of voltage-gated sodium channels	6	3	0.0867138514742646	1
GO:0048565	digestive tract development	126	27	0.0868395605827137	1
GO:0014859	negative regulation of skeletal muscle cell proliferation	4	2	0.0870689777033202	1
GO:1902723	negative regulation of skeletal muscle satellite cell proliferation	4	2	0.0870689777033202	1
GO:0032776	DNA methylation on cytosine	6	3	0.0871252508526542	1
GO:0015939	pantothenate metabolic process	5	2	0.0871307433358031	1
GO:0099533	positive regulation of presynaptic cytosolic calcium concentration	3	2	0.0872919800701828	1
GO:0099703	induction of synaptic vesicle exocytosis by positive regulation of presynaptic cytosolic calcium ion concentration	3	2	0.0872919800701828	1
GO:0045196	establishment or maintenance of neuroblast polarity	3	2	0.0874328359827052	1
GO:0045200	establishment of neuroblast polarity	3	2	0.0874328359827052	1
GO:1903225	negative regulation of endodermal cell differentiation	3	2	0.0877197693506973	1
GO:1904645	response to amyloid-beta	56	12	0.0879182990697104	1
GO:2000479	regulation of cAMP-dependent protein kinase activity	20	6	0.0880759433262078	1
GO:0045453	bone resorption	65	14	0.0882486665906236	1
GO:1903895	negative regulation of IRE1-mediated unfolded protein response	5	2	0.0887899323303197	1
GO:0021798	forebrain dorsal/ventral pattern formation	7	3	0.0889284762801158	1
GO:0070291	N-acylethanolamine metabolic process	5	2	0.0890627365320368	1
GO:0032633	interleukin-4 production	33	8	0.0891993462707702	1
GO:0032673	regulation of interleukin-4 production	33	8	0.0891993462707702	1
GO:1990182	exosomal secretion	20	6	0.0893572726480529	1
GO:2000035	regulation of stem cell division	12	4	0.0900733901500919	1
GO:1905340	regulation of protein localization to kinetochore	4	2	0.0903222985442904	1
GO:1905342	positive regulation of protein localization to kinetochore	4	2	0.0903222985442904	1
GO:0039019	pronephric nephron development	3	2	0.0904276327004441	1
GO:0043129	surfactant homeostasis	12	4	0.0904746028005334	1
GO:0001738	morphogenesis of a polarized epithelium	94	22	0.0906778326142632	1
GO:1902745	positive regulation of lamellipodium organization	37	10	0.0907176260844917	1
GO:0014075	response to amine	49	11	0.0908585603171679	1
GO:0018197	peptidyl-aspartic acid modification	3	2	0.0908606885904004	1
GO:0001101	response to acid chemical	135	26	0.0909422762414755	1
GO:0097036	regulation of plasma membrane sterol distribution	1	1	0.0910208285586554	1
GO:0060419	heart growth	104	21	0.0910359192028743	1
GO:0009135	purine nucleoside diphosphate metabolic process	103	21	0.0911625267048868	1
GO:0009179	purine ribonucleoside diphosphate metabolic process	103	21	0.0911625267048868	1
GO:0001756	somitogenesis	63	14	0.0912091984883383	1
GO:0042220	response to cocaine	54	13	0.0912277451960894	1
GO:0043474	pigment metabolic process involved in pigmentation	4	2	0.0913313068033109	1
GO:0021538	epithalamus development	3	2	0.0915097414347077	1
GO:0021986	habenula development	3	2	0.0915097414347077	1
GO:0032933	SREBP signaling pathway	15	5	0.0915555417412881	1
GO:0000076	DNA replication checkpoint signaling	17	4	0.0916214228872142	1
GO:0001975	response to amphetamine	33	8	0.091698882084333	1
GO:0003159	morphogenesis of an endothelium	20	6	0.0921541977648142	1
GO:0061154	endothelial tube morphogenesis	20	6	0.0921541977648142	1
GO:0030048	actin filament-based movement	126	28	0.0924094203468991	1
GO:1901506	regulation of acylglycerol transport	4	2	0.0927070633526548	1
GO:1905883	regulation of triglyceride transport	4	2	0.0927070633526548	1
GO:0021894	cerebral cortex GABAergic interneuron development	7	3	0.0928719659058241	1
GO:1902311	regulation of copper ion transmembrane transport	1	1	0.0930542405977082	1
GO:0000050	urea cycle	10	3	0.0930921003595673	1
GO:0002438	acute inflammatory response to antigenic stimulus	24	6	0.0932053735236051	1
GO:0070542	response to fatty acid	64	13	0.093239816867525	1
GO:2000785	regulation of autophagosome assembly	39	9	0.0933111633291753	1
GO:0055076	transition metal ion homeostasis	135	23	0.093373188852532	1
GO:0000710	meiotic mismatch repair	4	2	0.0935133909418022	1
GO:1901696	cannabinoid biosynthetic process	1	1	0.0935372150784352	1
GO:0009888	tissue development	1857	299	0.0935580174050174	1
GO:0062033	positive regulation of mitotic sister chromatid segregation	4	2	0.093671274162045	1
GO:0060280	negative regulation of ovulation	1	1	0.0939383170564548	1
GO:0046390	ribose phosphate biosynthetic process	185	33	0.0939558842339275	1
GO:0006855	xenobiotic transmembrane transport	7	3	0.0941211771066403	1
GO:0070973	protein localization to endoplasmic reticulum exit site	7	3	0.0941372713211144	1
GO:0070670	response to interleukin-4	35	8	0.0941716305006861	1
GO:0071400	cellular response to oleic acid	3	2	0.094304856451747	1
GO:0036138	peptidyl-histidine hydroxylation	1	1	0.0945795415601412	1
GO:0042265	peptidyl-asparagine hydroxylation	1	1	0.0945795415601412	1
GO:0062149	detection of stimulus involved in sensory perception of pain	25	7	0.0945880514178713	1
GO:0021516	dorsal spinal cord development	20	6	0.0948006301519355	1
GO:0044088	regulation of vacuole organization	45	10	0.0949243066774145	1
GO:0090679	cell differentiation involved in phenotypic switching	5	2	0.095330287436774	1
GO:1905420	vascular associated smooth muscle cell differentiation involved in phenotypic switching	5	2	0.095330287436774	1
GO:1905915	regulation of cell differentiation involved in phenotypic switching	5	2	0.095330287436774	1
GO:1905930	regulation of vascular associated smooth muscle cell differentiation involved in phenotypic switching	5	2	0.095330287436774	1
GO:0021782	glial cell development	116	24	0.0954546966022612	1
GO:0045751	negative regulation of Toll signaling pathway	1	1	0.0954641814445533	1
GO:0010257	NADH dehydrogenase complex assembly	52	9	0.0954906232867743	1
GO:0032981	mitochondrial respiratory chain complex I assembly	52	9	0.0954906232867743	1
GO:0043009	chordate embryonic development	608	106	0.0955145270071452	1
GO:1901096	regulation of autophagosome maturation	13	4	0.0956932966800476	1
GO:0030856	regulation of epithelial cell differentiation	153	27	0.0957863811185009	1
GO:0031345	negative regulation of cell projection organization	185	38	0.0958076701795848	1
GO:0007270	neuron-neuron synaptic transmission	6	3	0.0958132761918458	1
GO:0072178	nephric duct morphogenesis	10	4	0.0962102697102407	1
GO:0070863	positive regulation of protein exit from endoplasmic reticulum	13	4	0.0962245100363809	1
GO:0048598	embryonic morphogenesis	588	106	0.0964621419524821	1
GO:0051651	maintenance of location in cell	211	38	0.0965241888912993	1
GO:0009792	embryo development ending in birth or egg hatching	628	109	0.0965576796149543	1
GO:0043414	macromolecule methylation	313	51	0.0966299769413652	1
GO:0051457	maintenance of protein location in nucleus	23	6	0.0967094734271066	1
GO:0060211	regulation of nuclear-transcribed mRNA poly(A) tail shortening	15	5	0.0969124992061102	1
GO:0039702	viral budding via host ESCRT complex	21	5	0.0970862431228849	1
GO:0001885	endothelial cell development	64	15	0.0971649328472292	1
GO:0003002	regionalization	329	60	0.0972274065430537	1
GO:0021767	mammillary body development	1	1	0.0972406448156169	1
GO:0061373	mammillary axonal complex development	1	1	0.0972406448156169	1
GO:0061374	mammillothalamic axonal tract development	1	1	0.0972406448156169	1
GO:0061381	cell migration in diencephalon	1	1	0.0972406448156169	1
GO:0043143	regulation of translation by machinery localization	1	1	0.0975490119617329	1
GO:2000698	positive regulation of epithelial cell differentiation involved in kidney development	6	3	0.0975538073185054	1
GO:1904351	negative regulation of protein catabolic process in the vacuole	3	2	0.0976996344411702	1
GO:1905166	negative regulation of lysosomal protein catabolic process	3	2	0.0976996344411702	1
GO:0021702	cerebellar Purkinje cell differentiation	11	4	0.0978065266552731	1
GO:0034398	telomere tethering at nuclear periphery	4	2	0.0980710576637289	1
GO:0044821	meiotic telomere tethering at nuclear periphery	4	2	0.0980710576637289	1
GO:0070197	meiotic attachment of telomere to nuclear envelope	4	2	0.0980710576637289	1
GO:0045944	positive regulation of transcription by RNA polymerase II	1155	190	0.0984475863316708	1
GO:0098876	vesicle-mediated transport to the plasma membrane	134	28	0.098482053470386	1
GO:1903569	positive regulation of protein localization to ciliary membrane	1	1	0.0988542196848546	1
GO:0021815	modulation of microtubule cytoskeleton involved in cerebral cortex radial glia guided migration	4	2	0.0990896347084835	1
GO:0071763	nuclear membrane organization	33	8	0.0991530288233453	1
GO:0033133	positive regulation of glucokinase activity	5	2	0.0994788289221266	1
GO:0051569	regulation of histone H3-K4 methylation	31	8	0.0996550351101026	1
GO:0071481	cellular response to X-ray	14	5	0.0996679223218232	1
GO:0060322	head development	784	140	0.0998962859940982	1
GO:0009894	regulation of catabolic process	942	151	0.100074271795604	1
GO:0042668	auditory receptor cell fate determination	1	1	0.101291105562691	1
GO:0045609	positive regulation of inner ear auditory receptor cell differentiation	1	1	0.101291105562691	1
GO:0045633	positive regulation of mechanoreceptor differentiation	1	1	0.101291105562691	1
GO:2000982	positive regulation of inner ear receptor cell differentiation	1	1	0.101291105562691	1
GO:0051444	negative regulation of ubiquitin-protein transferase activity	19	5	0.101316307295756	1
GO:0006225	UDP biosynthetic process	1	1	0.101440509223623	1
GO:0009194	pyrimidine ribonucleoside diphosphate biosynthetic process	1	1	0.101440509223623	1
GO:0046704	CDP metabolic process	1	1	0.101440509223623	1
GO:0046705	CDP biosynthetic process	1	1	0.101440509223623	1
GO:0072330	monocarboxylic acid biosynthetic process	213	33	0.101636578215572	1
GO:0034143	regulation of toll-like receptor 4 signaling pathway	26	6	0.101762644838514	1
GO:0051623	positive regulation of norepinephrine uptake	1	1	0.101825656271913	1
GO:0072749	cellular response to cytochalasin B	1	1	0.101825656271913	1
GO:1901328	response to cytochalasin B	1	1	0.101825656271913	1
GO:0008315	G2/MI transition of meiotic cell cycle	5	2	0.101903734578055	1
GO:0046813	receptor-mediated virion attachment to host cell	4	2	0.10206741877796	1
GO:0086045	membrane depolarization during AV node cell action potential	6	3	0.10228817725371	1
GO:0035116	embryonic hindlimb morphogenesis	27	8	0.102424304001149	1
GO:0032581	ER-dependent peroxisome organization	1	1	0.102615933071677	1
GO:0106101	ER-dependent peroxisome localization	1	1	0.102615933071677	1
GO:0006560	proline metabolic process	10	3	0.102796007023499	1
GO:1900078	positive regulation of cellular response to insulin stimulus	25	7	0.102967510211427	1
GO:0071486	cellular response to high light intensity	3	2	0.103098867290472	1
GO:0033504	floor plate development	8	3	0.103284440584769	1
GO:0061326	renal tubule development	93	21	0.103285083980272	1
GO:0071286	cellular response to magnesium ion	7	3	0.10346476819634	1
GO:0046620	regulation of organ growth	106	21	0.103520368976656	1
GO:0060074	synapse maturation	25	8	0.103551231171989	1
GO:0035265	organ growth	177	34	0.103581597782909	1
GO:1905477	positive regulation of protein localization to membrane	105	22	0.103729565658364	1
GO:1904035	regulation of epithelial cell apoptotic process	94	17	0.103824964071528	1
GO:0014901	satellite cell activation involved in skeletal muscle regeneration	4	2	0.10390817943913	1
GO:0051253	negative regulation of RNA metabolic process	1319	210	0.104411826258872	1
GO:0030534	adult behavior	130	27	0.104781636521997	1
GO:0006289	nucleotide-excision repair	59	12	0.104995927646368	1
GO:0051355	proprioception involved in equilibrioception	1	1	0.105056327460184	1
GO:2001207	regulation of transcription elongation from RNA polymerase I promoter	1	1	0.105056327460184	1
GO:2001208	negative regulation of transcription elongation by RNA polymerase I	1	1	0.105056327460184	1
GO:0001835	blastocyst hatching	27	6	0.105343222805586	1
GO:0035188	hatching	27	6	0.105343222805586	1
GO:0071684	organism emergence from protective structure	27	6	0.105343222805586	1
GO:1990963	establishment of blood-retinal barrier	1	1	0.105627615952153	1
GO:0035315	hair cell differentiation	47	11	0.105696609374763	1
GO:0061090	positive regulation of sequestering of zinc ion	1	1	0.105700936393472	1
GO:0046031	ADP metabolic process	90	18	0.10578930386898	1
GO:0033143	regulation of intracellular steroid hormone receptor signaling pathway	73	16	0.105952503269157	1
GO:0140059	dendrite arborization	10	4	0.106005073228672	1
GO:0097252	oligodendrocyte apoptotic process	3	2	0.106064116539778	1
GO:1901534	positive regulation of hematopoietic progenitor cell differentiation	5	2	0.106267520316624	1
GO:0021527	spinal cord association neuron differentiation	12	4	0.106508659752619	1
GO:0021686	cerebellar granular layer maturation	1	1	0.106613988956211	1
GO:0021933	radial glia guided migration of cerebellar granule cell	1	1	0.106613988956211	1
GO:0071896	protein localization to adherens junction	6	3	0.106902927138167	1
GO:0098664	G protein-coupled serotonin receptor signaling pathway	32	6	0.106921302108237	1
GO:1903362	regulation of cellular protein catabolic process	252	44	0.106979882719874	1
GO:0060992	response to fungicide	7	3	0.107014642968452	1
GO:0002518	lymphocyte chemotaxis across high endothelial venule	1	1	0.107072537185947	1
GO:0007212	dopamine receptor signaling pathway	40	10	0.107283028263129	1
GO:0010164	response to cesium ion	1	1	0.107318512181364	1
GO:0032231	regulation of actin filament bundle assembly	105	23	0.10734001312051	1
GO:0010501	RNA secondary structure unwinding	8	3	0.107631733207116	1
GO:0010039	response to iron ion	32	8	0.107679242797376	1
GO:0003285	septum secundum development	3	2	0.107689918649437	1
GO:0019228	neuronal action potential	32	8	0.107759265863676	1
GO:0090176	microtubule cytoskeleton organization involved in establishment of planar polarity	3	2	0.107805696352106	1
GO:0098703	calcium ion import across plasma membrane	25	7	0.108100187209497	1
GO:0017003	protein-heme linkage	1	1	0.108107435673222	1
GO:0017006	protein-tetrapyrrole linkage	1	1	0.108107435673222	1
GO:0018063	cytochrome c-heme linkage	1	1	0.108107435673222	1
GO:1903729	regulation of plasma membrane organization	15	5	0.108175608433222	1
GO:0055017	cardiac muscle tissue growth	96	19	0.108254272020191	1
GO:1904505	regulation of telomere maintenance in response to DNA damage	4	2	0.108275718019144	1
GO:1904506	negative regulation of telomere maintenance in response to DNA damage	4	2	0.108275718019144	1
GO:0002475	antigen processing and presentation via MHC class Ib	14	4	0.108287589605822	1
GO:0014041	regulation of neuron maturation	10	4	0.108574068201853	1
GO:0050951	sensory perception of temperature stimulus	25	7	0.108615829773998	1
GO:0021631	optic nerve morphogenesis	6	3	0.10874596520414	1
GO:1902145	regulation of response to cell cycle checkpoint signaling	1	1	0.108752948046979	1
GO:1902151	regulation of response to DNA integrity checkpoint signaling	1	1	0.108752948046979	1
GO:1902153	regulation of response to DNA damage checkpoint signaling	1	1	0.108752948046979	1
GO:0045934	negative regulation of nucleobase-containing compound metabolic process	1428	224	0.108953815382507	1
GO:0010575	positive regulation of vascular endothelial growth factor production	28	7	0.108980685344856	1
GO:1902743	regulation of lamellipodium organization	54	13	0.109019927930163	1
GO:0046835	carbohydrate phosphorylation	25	7	0.109265241942173	1
GO:1905341	negative regulation of protein localization to kinetochore	1	1	0.109389476251282	1
GO:0048667	cell morphogenesis involved in neuron differentiation	544	109	0.109728485385799	1
GO:2001260	regulation of semaphorin-plexin signaling pathway	3	2	0.109936363596384	1
GO:0010477	response to sulfur dioxide	1	1	0.110134233014491	1
GO:0007215	glutamate receptor signaling pathway	52	14	0.110165741051843	1
GO:0044804	autophagy of nucleus	16	5	0.11039916599835	1
GO:0071501	cellular response to sterol depletion	16	5	0.110435348549901	1
GO:0071417	cellular response to organonitrogen compound	627	105	0.110685725035773	1
GO:0044065	regulation of respiratory system process	16	5	0.110780163700164	1
GO:0021680	cerebellar Purkinje cell layer development	26	7	0.111057814490374	1
GO:0002812	biosynthetic process of antibacterial peptides active against Gram-negative bacteria	1	1	0.111175997699047	1
GO:0055123	digestive system development	136	28	0.111321904702543	1
GO:0021910	smoothened signaling pathway involved in ventral spinal cord patterning	6	3	0.111358820805527	1
GO:1905151	negative regulation of voltage-gated sodium channel activity	3	1	0.111519663898338	1
GO:0070861	regulation of protein exit from endoplasmic reticulum	25	6	0.111526400513697	1
GO:0032990	cell part morphogenesis	652	128	0.111951157142486	1
GO:0006193	ITP catabolic process	1	1	0.111958918331215	1
GO:0009207	purine ribonucleoside triphosphate catabolic process	1	1	0.111958918331215	1
GO:0042774	plasma membrane ATP synthesis coupled electron transport	1	1	0.112029980436084	1
GO:0006288	base-excision repair, DNA ligation	1	1	0.112075239146419	1
GO:0035393	chemokine (C-X-C motif) ligand 9 production	1	1	0.112185270883728	1
GO:0035394	regulation of chemokine (C-X-C motif) ligand 9 production	1	1	0.112185270883728	1
GO:0035395	negative regulation of chemokine (C-X-C motif) ligand 9 production	1	1	0.112185270883728	1
GO:0043200	response to amino acid	116	22	0.112263889302991	1
GO:0006686	sphingomyelin biosynthetic process	7	3	0.112291441903245	1
GO:0097734	extracellular exosome biogenesis	21	6	0.11233977061517	1
GO:1905062	positive regulation of cardioblast proliferation	1	1	0.112340883031218	1
GO:0106035	protein maturation by [4Fe-4S] cluster transfer	6	2	0.112623413204513	1
GO:0032989	cellular component morphogenesis	744	143	0.113280721765258	1
GO:0001736	establishment of planar polarity	72	17	0.113548466706075	1
GO:0007164	establishment of tissue polarity	72	17	0.113548466706075	1
GO:0031548	regulation of brain-derived neurotrophic factor receptor signaling pathway	3	2	0.113573113304654	1
GO:0015876	acetyl-CoA transport	1	1	0.113635393788019	1
GO:0090611	ubiquitin-independent protein catabolic process via the multivesicular body sorting pathway	5	2	0.113672062434013	1
GO:0030279	negative regulation of ossification	37	9	0.113785658032724	1
GO:0098739	import across plasma membrane	177	34	0.113827546869113	1
GO:0046950	cellular ketone body metabolic process	9	3	0.114030705851457	1
GO:0060038	cardiac muscle cell proliferation	60	13	0.114056452414732	1
GO:0051881	regulation of mitochondrial membrane potential	74	14	0.114112359113883	1
GO:0030473	nuclear migration along microtubule	3	2	0.114155789301452	1
GO:0006055	CMP-N-acetylneuraminate biosynthetic process	1	1	0.114229297889866	1
GO:0046381	CMP-N-acetylneuraminate metabolic process	1	1	0.114229297889866	1
GO:0033131	regulation of glucokinase activity	10	3	0.11433858005566	1
GO:0010591	regulation of lamellipodium assembly	42	10	0.114595693173657	1
GO:0021521	ventral spinal cord interneuron specification	7	3	0.114624045257103	1
GO:0060573	cell fate specification involved in pattern specification	7	3	0.114624045257103	1
GO:0014855	striated muscle cell proliferation	76	16	0.114643241299239	1
GO:0032618	interleukin-15 production	1	1	0.114792816919379	1
GO:0032658	regulation of interleukin-15 production	1	1	0.114792816919379	1
GO:0032738	positive regulation of interleukin-15 production	1	1	0.114792816919379	1
GO:0035664	TIRAP-dependent toll-like receptor signaling pathway	1	1	0.114792816919379	1
GO:0035665	TIRAP-dependent toll-like receptor 4 signaling pathway	1	1	0.114792816919379	1
GO:0008156	negative regulation of DNA replication	32	7	0.114953261637801	1
GO:0044030	regulation of DNA methylation	30	7	0.115087692452696	1
GO:0045124	regulation of bone resorption	44	10	0.115122552656245	1
GO:0099170	postsynaptic modulation of chemical synaptic transmission	15	5	0.115123369247118	1
GO:0007399	nervous system development	2400	404	0.115207780530874	1
GO:0002128	tRNA nucleoside ribose methylation	1	1	0.115445091845724	1
GO:0071398	cellular response to fatty acid	38	8	0.115461402472754	1
GO:0006526	arginine biosynthetic process	5	2	0.115504147569967	1
GO:0015748	organophosphate ester transport	139	26	0.115574638616889	1
GO:0008344	adult locomotory behavior	71	16	0.115593858927408	1
GO:0035846	oviduct epithelium development	3	2	0.115682266671422	1
GO:0048668	collateral sprouting	26	8	0.115852360216818	1
GO:0009887	animal organ morphogenesis	1004	175	0.115922024796146	1
GO:0010044	response to aluminum ion	5	2	0.115959769873619	1
GO:0048104	establishment of body hair or bristle planar orientation	3	2	0.115995340280506	1
GO:0048105	establishment of body hair planar orientation	3	2	0.115995340280506	1
GO:1902031	regulation of NADP metabolic process	5	2	0.116346246530307	1
GO:0050965	detection of temperature stimulus involved in sensory perception of pain	16	5	0.116600932020423	1
GO:1902656	calcium ion import into cytosol	26	7	0.11662913108959	1
GO:0051041	positive regulation of calcium-independent cell-cell adhesion	1	1	0.116676069444529	1
GO:1900450	negative regulation of glutamate receptor signaling pathway	1	1	0.116676069444529	1
GO:1901989	positive regulation of cell cycle phase transition	114	21	0.116749730888929	1
GO:1904048	regulation of spontaneous neurotransmitter secretion	3	2	0.116894444904419	1
GO:0072080	nephron tubule development	90	20	0.117055864545495	1
GO:0008306	associative learning	78	17	0.117270168049942	1
GO:0031649	heat generation	18	5	0.11739186479145	1
GO:0014719	skeletal muscle satellite cell activation	7	3	0.117732749734103	1
GO:0030513	positive regulation of BMP signaling pathway	37	9	0.117773543687482	1
GO:0007417	central nervous system development	1014	177	0.11789356388878	1
GO:0030858	positive regulation of epithelial cell differentiation	63	12	0.118512842232415	1
GO:1903125	negative regulation of thioredoxin peroxidase activity by peptidyl-threonine phosphorylation	1	1	0.118582851616625	1
GO:1904887	Wnt signalosome assembly	1	1	0.118582851616625	1
GO:2000469	negative regulation of peroxidase activity	1	1	0.118582851616625	1
GO:2000616	negative regulation of histone H3-K9 acetylation	1	1	0.119172571883713	1
GO:1905276	regulation of epithelial tube formation	7	3	0.119329982480111	1
GO:1905278	positive regulation of epithelial tube formation	7	3	0.119329982480111	1
GO:0003278	apoptotic process involved in heart morphogenesis	5	2	0.11936054186607	1
GO:0008592	regulation of Toll signaling pathway	4	2	0.119408893514342	1
GO:0046782	regulation of viral transcription	19	5	0.119473709284002	1
GO:0045596	negative regulation of cell differentiation	662	107	0.119485738492053	1
GO:0097011	cellular response to granulocyte macrophage colony-stimulating factor stimulus	9	3	0.119607094553047	1
GO:0097012	response to granulocyte macrophage colony-stimulating factor	9	3	0.119607094553047	1
GO:0007420	brain development	742	132	0.120005804620342	1
GO:0006164	purine nucleotide biosynthetic process	185	32	0.12007734818201	1
GO:0098662	inorganic cation transmembrane transport	782	128	0.120535156379286	1
GO:0106040	regulation of GABA-A receptor activity	1	1	0.1205825378434	1
GO:0050808	synapse organization	424	81	0.12065973528119	1
GO:0046851	negative regulation of bone remodeling	18	5	0.120961427408518	1
GO:0071695	anatomical structure maturation	227	40	0.120999954950845	1
GO:1903400	L-arginine transmembrane transport	8	3	0.121008604820295	1
GO:0045892	negative regulation of transcription, DNA-templated	1210	193	0.121121497492069	1
GO:0060846	blood vessel endothelial cell fate commitment	3	2	0.121189244302706	1
GO:0097101	blood vessel endothelial cell fate specification	3	2	0.121189244302706	1
GO:0044331	cell-cell adhesion mediated by cadherin	28	8	0.121550379069188	1
GO:0003207	cardiac chamber formation	12	4	0.121683782582435	1
GO:0009152	purine ribonucleotide biosynthetic process	164	29	0.121927844035025	1
GO:0055119	relaxation of cardiac muscle	17	5	0.121943214582474	1
GO:0006999	nuclear pore organization	14	4	0.121983623523165	1
GO:0044058	regulation of digestive system process	44	9	0.121984778430357	1
GO:0001820	serotonin secretion	10	3	0.122217152344088	1
GO:0035330	regulation of hippo signaling	21	7	0.122290164088827	1
GO:0007176	regulation of epidermal growth factor-activated receptor activity	30	7	0.122551476328827	1
GO:0009260	ribonucleotide biosynthetic process	177	31	0.12268633357209	1
GO:0048671	negative regulation of collateral sprouting	10	4	0.122846484783463	1
GO:0099541	trans-synaptic signaling by lipid	7	3	0.12298301619421	1
GO:0099542	trans-synaptic signaling by endocannabinoid	7	3	0.12298301619421	1
GO:0048143	astrocyte activation	25	6	0.123105321744587	1
GO:0097278	complement-dependent cytotoxicity	10	3	0.123192671666226	1
GO:0010085	polarity specification of proximal/distal axis	1	1	0.123512267634919	1
GO:0048321	axial mesodermal cell differentiation	1	1	0.123512267634919	1
GO:0048322	axial mesodermal cell fate commitment	1	1	0.123512267634919	1
GO:0048327	axial mesodermal cell fate specification	1	1	0.123512267634919	1
GO:0060460	left lung morphogenesis	1	1	0.123512267634919	1
GO:0060802	epiblast cell-extraembryonic ectoderm cell signaling involved in anterior/posterior axis specification	1	1	0.123512267634919	1
GO:0090010	transforming growth factor beta receptor signaling pathway involved in primitive streak formation	1	1	0.123512267634919	1
GO:0003181	atrioventricular valve morphogenesis	24	7	0.123528607301051	1
GO:0031133	regulation of axon diameter	4	2	0.123636043306214	1
GO:0106217	tRNA C3-cytosine methylation	1	1	0.123828056315659	1
GO:0097681	double-strand break repair via alternative nonhomologous end joining	4	2	0.123881944511579	1
GO:0030393	fructoselysine metabolic process	1	1	0.124185704949707	1
GO:1905167	positive regulation of lysosomal protein catabolic process	3	2	0.124353832188412	1
GO:1903507	negative regulation of nucleic acid-templated transcription	1212	193	0.124520890837328	1
GO:1903672	positive regulation of sprouting angiogenesis	28	6	0.124536848827475	1
GO:1905906	regulation of amyloid fibril formation	16	4	0.124922069590708	1
GO:1990791	dorsal root ganglion development	7	3	0.12564101706762	1
GO:0043001	Golgi to plasma membrane protein transport	40	9	0.125653734100411	1
GO:0001964	startle response	25	7	0.125697042506085	1
GO:0030810	positive regulation of nucleotide biosynthetic process	21	5	0.125799963250513	1
GO:1900373	positive regulation of purine nucleotide biosynthetic process	21	5	0.125799963250513	1
GO:0030278	regulation of ossification	114	23	0.125914201816699	1
GO:0071211	protein targeting to vacuole involved in autophagy	4	2	0.126015733030387	1
GO:1902064	regulation of transcription from RNA polymerase II promoter involved in spermatogenesis	1	1	0.12631865347712	1
GO:1901585	regulation of acid-sensing ion channel activity	1	1	0.126393388463484	1
GO:0019230	proprioception	5	2	0.126420644966341	1
GO:0045932	negative regulation of muscle contraction	23	6	0.126585910436918	1
GO:0032876	negative regulation of DNA endoreduplication	1	1	0.126652027930282	1
GO:0003382	epithelial cell morphogenesis	33	9	0.126710998095441	1
GO:0048839	inner ear development	188	36	0.126844594999549	1
GO:0001976	nervous system process involved in regulation of systemic arterial blood pressure	12	4	0.126932392397668	1
GO:0061113	pancreas morphogenesis	4	2	0.12748361954691	1
GO:0042415	norepinephrine metabolic process	14	4	0.127498754536988	1
GO:0034972	histone H3-R26 methylation	1	1	0.127861550605542	1
GO:0060817	inactivation of paternal X chromosome	1	1	0.127861550605542	1
GO:0021576	hindbrain formation	1	1	0.128009156063152	1
GO:0021588	cerebellum formation	1	1	0.128009156063152	1
GO:0021732	midbrain-hindbrain boundary maturation	1	1	0.128009156063152	1
GO:0022004	midbrain-hindbrain boundary maturation during brain development	1	1	0.128009156063152	1
GO:1902679	negative regulation of RNA biosynthetic process	1214	193	0.128039286190205	1
GO:0045472	response to ether	14	4	0.128148640853353	1
GO:0000028	ribosomal small subunit assembly	18	4	0.128216241663207	1
GO:2000649	regulation of sodium ion transmembrane transporter activity	57	13	0.128294558106844	1
GO:2000739	regulation of mesenchymal stem cell differentiation	7	3	0.128380613959666	1
GO:0071610	chemokine (C-C motif) ligand 1 production	1	1	0.128446869114389	1
GO:0071652	regulation of chemokine (C-C motif) ligand 1 production	1	1	0.128446869114389	1
GO:0071654	positive regulation of chemokine (C-C motif) ligand 1 production	1	1	0.128446869114389	1
GO:0060284	regulation of cell development	499	91	0.128483961725114	1
GO:0086100	endothelin receptor signaling pathway	7	3	0.128652740743031	1
GO:0030510	regulation of BMP signaling pathway	96	20	0.128703085488152	1
GO:0090207	regulation of triglyceride metabolic process	39	8	0.12875261712336	1
GO:0031061	negative regulation of histone methylation	22	6	0.128986729227444	1
GO:0002041	intussusceptive angiogenesis	1	1	0.12902400205564	1
GO:0070143	mitochondrial alanyl-tRNA aminoacylation	1	1	0.129149515411273	1
GO:0070527	platelet aggregation	67	14	0.129184513781042	1
GO:0021915	neural tube development	152	31	0.129214138719763	1
GO:0040007	growth	926	155	0.129224266823658	1
GO:0010769	regulation of cell morphogenesis involved in differentiation	96	21	0.129323470844203	1
GO:0032535	regulation of cellular component size	378	71	0.129481625402298	1
GO:0003192	mitral valve formation	3	2	0.129502635082432	1
GO:0030186	melatonin metabolic process	1	1	0.129902493695414	1
GO:0030187	melatonin biosynthetic process	1	1	0.129902493695414	1
GO:0046219	indolalkylamine biosynthetic process	1	1	0.129902493695414	1
GO:0030046	parallel actin filament bundle assembly	7	3	0.129930616425443	1
GO:0036506	maintenance of unfolded protein	3	2	0.129997487501701	1
GO:1904378	maintenance of unfolded protein involved in ERAD pathway	3	2	0.129997487501701	1
GO:0019627	urea metabolic process	12	3	0.130092022643146	1
GO:0071941	nitrogen cycle metabolic process	12	3	0.130092022643146	1
GO:0098917	retrograde trans-synaptic signaling	10	4	0.13012927269823	1
GO:2000813	negative regulation of barbed-end actin filament capping	4	2	0.130322956388288	1
GO:0086091	regulation of heart rate by cardiac conduction	38	10	0.130392368375873	1
GO:0090168	Golgi reassembly	4	2	0.130633391330771	1
GO:0031468	nuclear membrane reassembly	14	4	0.130654109380895	1
GO:0030038	contractile actin filament bundle assembly	106	23	0.130945680641271	1
GO:0043149	stress fiber assembly	106	23	0.130945680641271	1
GO:0003016	respiratory system process	37	9	0.131007359346298	1
GO:0060644	mammary gland epithelial cell differentiation	17	5	0.131217734992843	1
GO:0043578	nuclear matrix organization	3	2	0.131311812889683	1
GO:0090292	nuclear matrix anchoring at nuclear membrane	3	2	0.131311812889683	1
GO:0060998	regulation of dendritic spine development	61	15	0.131389163771326	1
GO:1903115	regulation of actin filament-based movement	39	10	0.131454603727207	1
GO:0010042	response to manganese ion	20	5	0.131702474602429	1
GO:0048505	regulation of timing of cell differentiation	7	3	0.131988772914089	1
GO:0051583	dopamine uptake involved in synaptic transmission	12	4	0.132014828184873	1
GO:0051934	catecholamine uptake involved in synaptic transmission	12	4	0.132014828184873	1
GO:0006956	complement activation	58	9	0.132520275507571	1
GO:0032259	methylation	355	56	0.132897318854791	1
GO:0030704	vitelline membrane formation	1	1	0.13301651522455	1
GO:0042706	eye photoreceptor cell fate commitment	1	1	0.13301651522455	1
GO:0046552	photoreceptor cell fate commitment	1	1	0.13301651522455	1
GO:0048074	negative regulation of eye pigmentation	1	1	0.13301651522455	1
GO:0048086	negative regulation of developmental pigmentation	1	1	0.13301651522455	1
GO:0060220	camera-type eye photoreceptor cell fate commitment	1	1	0.13301651522455	1
GO:0097154	GABAergic neuron differentiation	13	4	0.133141997929304	1
GO:0031062	positive regulation of histone methylation	41	9	0.133200906155681	1
GO:0042430	indole-containing compound metabolic process	21	5	0.133255366920831	1
GO:0006325	chromatin organization	386	61	0.13350876902817	1
GO:0010642	negative regulation of platelet-derived growth factor receptor signaling pathway	12	4	0.134380731960795	1
GO:1902224	ketone body metabolic process	10	3	0.13455838496451	1
GO:0010470	regulation of gastrulation	16	5	0.134573044676935	1
GO:0045664	regulation of neuron differentiation	195	38	0.134614854745818	1
GO:0040008	regulation of growth	655	110	0.134629249957934	1
GO:1903978	regulation of microglial cell activation	19	4	0.135012844836876	1
GO:1901993	regulation of meiotic cell cycle phase transition	10	3	0.135066220204254	1
GO:0034224	cellular response to zinc ion starvation	1	1	0.135491447421537	1
GO:0120127	response to zinc ion starvation	1	1	0.135491447421537	1
GO:0021692	cerebellar Purkinje cell layer morphogenesis	17	5	0.135828631106044	1
GO:0044788	modulation by host of viral process	29	6	0.13594301406919	1
GO:0090502	RNA phosphodiester bond hydrolysis, endonucleolytic	77	13	0.136389772686565	1
GO:0016246	RNA interference	13	4	0.136626347335934	1
GO:1903317	regulation of protein maturation	66	13	0.136826980328883	1
GO:0001659	temperature homeostasis	174	33	0.136834136077847	1
GO:0090493	catecholamine uptake	18	5	0.137005179960131	1
GO:0001501	skeletal system development	503	89	0.13736882461994	1
GO:0030320	cellular monovalent inorganic anion homeostasis	8	3	0.137581950690804	1
GO:0030644	cellular chloride ion homeostasis	8	3	0.137581950690804	1
GO:0045608	negative regulation of inner ear auditory receptor cell differentiation	4	2	0.137640928690815	1
GO:0045632	negative regulation of mechanoreceptor differentiation	4	2	0.137640928690815	1
GO:2000981	negative regulation of inner ear receptor cell differentiation	4	2	0.137640928690815	1
GO:1902307	positive regulation of sodium ion transmembrane transport	21	6	0.13808594904294	1
GO:0039695	DNA-templated viral transcription	1	1	0.138235751727163	1
GO:1904971	regulation of viral translation	1	1	0.138235751727163	1
GO:1904973	positive regulation of viral translation	1	1	0.138235751727163	1
GO:1905698	positive regulation of polysome binding	1	1	0.138235751727163	1
GO:0061026	cardiac muscle tissue regeneration	8	3	0.138245100746575	1
GO:0006357	regulation of transcription by RNA polymerase II	2452	358	0.138400116647974	1
GO:0006561	proline biosynthetic process	6	2	0.138419257819907	1
GO:0055129	L-proline biosynthetic process	6	2	0.138419257819907	1
GO:0071526	semaphorin-plexin signaling pathway	40	11	0.138632767926019	1
GO:0061086	negative regulation of histone H3-K27 methylation	5	2	0.13886993439912	1
GO:1904585	response to putrescine	1	1	0.138907317304173	1
GO:1904586	cellular response to putrescine	1	1	0.138907317304173	1
GO:1990828	hepatocyte dedifferentiation	1	1	0.138907317304173	1
GO:0034465	response to carbon monoxide	4	2	0.13897763536098	1
GO:0032239	regulation of nucleobase-containing compound transport	15	4	0.13898806311063	1
GO:2000651	positive regulation of sodium ion transmembrane transporter activity	16	5	0.139056550249203	1
GO:0072019	proximal convoluted tubule development	1	1	0.139071214091961	1
GO:0072229	metanephric proximal convoluted tubule development	1	1	0.139071214091961	1
GO:1902860	propionyl-CoA biosynthetic process	1	1	0.139071214091961	1
GO:0032536	regulation of cell projection size	12	4	0.139096752024745	1
GO:0009953	dorsal/ventral pattern formation	84	17	0.139468047083683	1
GO:0072522	purine-containing compound biosynthetic process	194	33	0.139497375160366	1
GO:0055086	nucleobase-containing small molecule metabolic process	555	85	0.139537151055543	1
GO:0010766	negative regulation of sodium ion transport	21	6	0.139614049665986	1
GO:0009132	nucleoside diphosphate metabolic process	124	23	0.139663300038122	1
GO:0032483	regulation of Rab protein signal transduction	7	3	0.139730155182881	1
GO:0060586	multicellular organismal iron ion homeostasis	9	3	0.140000367258151	1
GO:1902600	proton transmembrane transport	146	23	0.140388211254691	1
GO:0051412	response to corticosterone	22	5	0.140435569225039	1
GO:0051953	negative regulation of amine transport	27	6	0.140482184705277	1
GO:0010636	positive regulation of mitochondrial fusion	4	2	0.140610322079585	1
GO:0048858	cell projection morphogenesis	634	124	0.140666338353748	1
GO:0006735	NADH regeneration	10	4	0.140690400935509	1
GO:0061621	canonical glycolysis	10	4	0.140690400935509	1
GO:0061718	glucose catabolic process to pyruvate	10	4	0.140690400935509	1
GO:0002028	regulation of sodium ion transport	89	19	0.140790858777365	1
GO:1990000	amyloid fibril formation	32	7	0.140834400763759	1
GO:0060591	chondroblast differentiation	5	2	0.140879773922684	1
GO:0061642	chemoattraction of axon	3	2	0.141165077474531	1
GO:0033145	positive regulation of intracellular steroid hormone receptor signaling pathway	13	4	0.141184410517903	1
GO:0031060	regulation of histone methylation	69	14	0.141213327742486	1
GO:0050860	negative regulation of T cell receptor signaling pathway	22	5	0.141311820608571	1
GO:0070050	neuron cellular homeostasis	34	8	0.141565440148204	1
GO:0031620	regulation of fever generation	9	3	0.141566199003359	1
GO:0046687	response to chromate	1	1	0.141644572705373	1
GO:0071247	cellular response to chromate	1	1	0.141644572705373	1
GO:1901423	response to benzene	1	1	0.141644572705373	1
GO:1902220	positive regulation of intrinsic apoptotic signaling pathway in response to osmotic stress	1	1	0.141644572705373	1
GO:1904710	positive regulation of granulosa cell apoptotic process	1	1	0.141644572705373	1
GO:0046833	positive regulation of RNA export from nucleus	5	2	0.142105312189529	1
GO:0031400	negative regulation of protein modification process	513	84	0.142294226873477	1
GO:0140112	extracellular vesicle biogenesis	23	6	0.142539329285294	1
GO:0140157	ammonium import across plasma membrane	3	2	0.142602878110139	1
GO:0021532	neural tube patterning	37	9	0.142654876021519	1
GO:0045780	positive regulation of bone resorption	19	5	0.142835540351182	1
GO:0046628	positive regulation of insulin receptor signaling pathway	22	6	0.142845321226557	1
GO:0061085	regulation of histone H3-K27 methylation	10	3	0.142944640382412	1
GO:1905184	positive regulation of protein serine/threonine phosphatase activity	2	1	0.143250256177729	1
GO:0051402	neuron apoptotic process	245	43	0.143315153475798	1
GO:0051141	negative regulation of NK T cell proliferation	1	1	0.143593805636921	1
GO:0090382	phagosome maturation	24	6	0.143828552795966	1
GO:0060244	negative regulation of cell proliferation involved in contact inhibition	4	2	0.143849061611751	1
GO:0010832	negative regulation of myotube differentiation	15	4	0.144035472229682	1
GO:0035376	sterol import	10	3	0.14412100100911	1
GO:0070508	cholesterol import	10	3	0.14412100100911	1
GO:0051154	negative regulation of striated muscle cell differentiation	39	8	0.144126560882994	1
GO:0010635	regulation of mitochondrial fusion	13	4	0.144148564416059	1
GO:1901995	positive regulation of meiotic cell cycle phase transition	5	2	0.1443006217581	1
GO:0051148	negative regulation of muscle cell differentiation	68	13	0.144383741488636	1
GO:0021889	olfactory bulb interneuron differentiation	11	4	0.144972929147458	1
GO:0061088	regulation of sequestering of zinc ion	5	2	0.144999209441233	1
GO:0150003	regulation of spontaneous synaptic transmission	7	3	0.145024450555479	1
GO:0035790	platelet-derived growth factor receptor-alpha signaling pathway	5	2	0.145318113022697	1
GO:0060134	prepulse inhibition	12	4	0.145576243061744	1
GO:0043585	nose morphogenesis	3	2	0.145617393549777	1
GO:0007398	ectoderm development	22	6	0.14594922146005	1
GO:0061209	cell proliferation involved in mesonephros development	4	2	0.146148904939207	1
GO:0019896	axonal transport of mitochondrion	18	5	0.146238761518702	1
GO:0006757	ATP generation from ADP	82	16	0.146266135678122	1
GO:1903525	regulation of membrane tubulation	7	3	0.146316173193712	1
GO:0048934	peripheral nervous system neuron differentiation	12	4	0.146353399062546	1
GO:0048935	peripheral nervous system neuron development	12	4	0.146353399062546	1
GO:0150094	amyloid-beta clearance by cellular catabolic process	8	3	0.146422047690237	1
GO:1904304	regulation of gastro-intestinal system smooth muscle contraction	6	2	0.146585988254381	1
GO:1904306	positive regulation of gastro-intestinal system smooth muscle contraction	6	2	0.146585988254381	1
GO:0086004	regulation of cardiac muscle cell contraction	34	9	0.146758142431833	1
GO:0045893	positive regulation of transcription, DNA-templated	1561	247	0.146782659998817	1
GO:1903508	positive regulation of nucleic acid-templated transcription	1561	247	0.146782659998817	1
GO:0034104	negative regulation of tissue remodeling	20	5	0.146950725785045	1
GO:0032917	polyamine acetylation	2	1	0.147465733696472	1
GO:0032918	spermidine acetylation	2	1	0.147465733696472	1
GO:0097370	protein O-GlcNAcylation via threonine	1	1	0.147715357904461	1
GO:0048521	negative regulation of behavior	17	4	0.147883345479163	1
GO:1901629	regulation of presynaptic membrane organization	1	1	0.148091470483061	1
GO:1901631	positive regulation of presynaptic membrane organization	1	1	0.148091470483061	1
GO:1903215	negative regulation of protein targeting to mitochondrion	6	2	0.148117920307227	1
GO:0046717	acid secretion	43	9	0.148505575451937	1
GO:0048593	camera-type eye morphogenesis	120	25	0.148538308760506	1
GO:0016241	regulation of macroautophagy	141	25	0.148583983374983	1
GO:0061217	regulation of mesonephros development	4	2	0.148775911620086	1
GO:0072106	regulation of ureteric bud formation	4	2	0.148775911620086	1
GO:0072107	positive regulation of ureteric bud formation	4	2	0.148775911620086	1
GO:0007422	peripheral nervous system development	80	18	0.148790779343992	1
GO:0046850	regulation of bone remodeling	51	11	0.148829311146786	1
GO:0098659	inorganic cation import across plasma membrane	108	21	0.148850931580437	1
GO:0099587	inorganic ion import across plasma membrane	108	21	0.148850931580437	1
GO:0015728	mevalonate transport	1	1	0.14916776111703	1
GO:0051780	behavioral response to nutrient	1	1	0.14916776111703	1
GO:1902257	negative regulation of apoptotic process involved in outflow tract morphogenesis	2	1	0.149183799776037	1
GO:1904667	negative regulation of ubiquitin protein ligase activity	12	3	0.149278572648044	1
GO:0032782	bile acid secretion	12	3	0.149586524858356	1
GO:0021775	smoothened signaling pathway involved in ventral spinal cord interneuron specification	3	2	0.149843398986857	1
GO:0021776	smoothened signaling pathway involved in spinal cord motor neuron cell fate specification	3	2	0.149843398986857	1
GO:0120039	plasma membrane bounded cell projection morphogenesis	630	123	0.14993887821845	1
GO:0033146	regulation of intracellular estrogen receptor signaling pathway	35	8	0.149984793841435	1
GO:0033602	negative regulation of dopamine secretion	4	2	0.15021923096825	1
GO:0030888	regulation of B cell proliferation	64	12	0.150228033464774	1
GO:0042552	myelination	134	27	0.150246555410585	1
GO:0098912	membrane depolarization during atrial cardiac muscle cell action potential	3	2	0.150363946936077	1
GO:0048812	neuron projection morphogenesis	615	120	0.150468268930201	1
GO:0007220	Notch receptor processing	9	3	0.150570226672116	1
GO:0021578	hindbrain maturation	5	2	0.150730325668021	1
GO:2000047	regulation of cell-cell adhesion mediated by cadherin	21	6	0.150827078707673	1
GO:1904936	interneuron migration	8	3	0.150841644228325	1
GO:0060213	positive regulation of nuclear-transcribed mRNA poly(A) tail shortening	13	4	0.150870487588225	1
GO:0019320	hexose catabolic process	34	8	0.151041502338794	1
GO:1990573	potassium ion import across plasma membrane	49	11	0.151145829774377	1
GO:0022900	electron transport chain	161	23	0.151235583364832	1
GO:0060394	negative regulation of pathway-restricted SMAD protein phosphorylation	12	4	0.151352038281604	1
GO:0060971	embryonic heart tube left/right pattern formation	4	2	0.151424902599787	1
GO:0003219	cardiac right ventricle formation	4	2	0.151487830281204	1
GO:0046636	negative regulation of alpha-beta T cell activation	41	8	0.151820056268586	1
GO:0035695	mitophagy by induced vacuole formation	1	1	0.152013402818209	1
GO:0002092	positive regulation of receptor internalization	26	7	0.152053616124045	1
GO:0071625	vocalization behavior	19	6	0.152253486787529	1
GO:0042352	GDP-L-fucose salvage	1	1	0.152318836547432	1
GO:1902680	positive regulation of RNA biosynthetic process	1563	247	0.152447985018047	1
GO:0002052	positive regulation of neuroblast proliferation	23	6	0.152617476069929	1
GO:0035115	embryonic forelimb morphogenesis	31	8	0.152738993519243	1
GO:0006020	inositol metabolic process	11	3	0.152763828367039	1
GO:0097639	L-lysine import across plasma membrane	2	1	0.152995652356595	1
GO:0060429	epithelium development	1099	177	0.153337175221861	1
GO:1902373	negative regulation of mRNA catabolic process	59	12	0.153419767110838	1
GO:0010739	positive regulation of protein kinase A signaling	11	3	0.153423983108715	1
GO:0044154	histone H3-K14 acetylation	14	4	0.153430040682645	1
GO:0009117	nucleotide metabolic process	479	74	0.153573943945147	1
GO:0030029	actin filament-based process	788	143	0.153636155510124	1
GO:0015705	iodide transport	7	3	0.153704041209776	1
GO:0010469	regulation of signaling receptor activity	165	29	0.153817029538052	1
GO:0048469	cell maturation	170	29	0.153824070223335	1
GO:0009644	response to high light intensity	4	2	0.154170930255188	1
GO:1904502	regulation of lipophagy	5	2	0.154237649359374	1
GO:1904504	positive regulation of lipophagy	5	2	0.154237649359374	1
GO:0061054	dermatome development	4	2	0.154717089569855	1
GO:0061183	regulation of dermatome development	4	2	0.154717089569855	1
GO:0022600	digestive system process	104	18	0.154729831168187	1
GO:0002885	positive regulation of hypersensitivity	5	2	0.154748778020594	1
GO:0035564	regulation of kidney size	4	2	0.154765489490079	1
GO:0018101	protein citrullination	5	2	0.155064791067693	1
GO:0036414	histone citrullination	5	2	0.155064791067693	1
GO:0043201	response to leucine	13	4	0.155087400035063	1
GO:0090231	regulation of spindle checkpoint	16	4	0.155237127241656	1
GO:0090266	regulation of mitotic cell cycle spindle assembly checkpoint	16	4	0.155237127241656	1
GO:1903504	regulation of mitotic spindle checkpoint	16	4	0.155237127241656	1
GO:0018216	peptidyl-arginine methylation	15	4	0.155294895597277	1
GO:0033088	negative regulation of immature T cell proliferation in thymus	4	2	0.155320475649669	1
GO:0048875	chemical homeostasis within a tissue	14	4	0.155344852516712	1
GO:0042755	eating behavior	36	7	0.155502663803006	1
GO:0051208	sequestering of calcium ion	122	23	0.155502676593881	1
GO:0036258	multivesicular body assembly	30	6	0.155871480273445	1
GO:1902965	regulation of protein localization to early endosome	8	3	0.155937208920482	1
GO:1902966	positive regulation of protein localization to early endosome	8	3	0.155937208920482	1
GO:0070509	calcium ion import	90	18	0.155972251406469	1
GO:1905897	regulation of response to endoplasmic reticulum stress	81	15	0.156094763776268	1
GO:0003188	heart valve formation	13	4	0.156176845074009	1
GO:0006753	nucleoside phosphate metabolic process	487	75	0.156239756104011	1
GO:0006174	dADP phosphorylation	1	1	0.156351241756072	1
GO:0006186	dGDP phosphorylation	1	1	0.156351241756072	1
GO:0006756	AMP phosphorylation	1	1	0.156351241756072	1
GO:0061508	CDP phosphorylation	1	1	0.156351241756072	1
GO:0061565	dAMP phosphorylation	1	1	0.156351241756072	1
GO:0061566	CMP phosphorylation	1	1	0.156351241756072	1
GO:0061567	dCMP phosphorylation	1	1	0.156351241756072	1
GO:0061568	GDP phosphorylation	1	1	0.156351241756072	1
GO:0061569	UDP phosphorylation	1	1	0.156351241756072	1
GO:0061570	dCDP phosphorylation	1	1	0.156351241756072	1
GO:0061571	TDP phosphorylation	1	1	0.156351241756072	1
GO:0008049	male courtship behavior	1	1	0.156444443234358	1
GO:0021694	cerebellar Purkinje cell layer formation	13	4	0.156740376910169	1
GO:0045927	positive regulation of growth	257	46	0.156909217783966	1
GO:0035844	cloaca development	4	2	0.157088488387341	1
GO:0030032	lamellipodium assembly	72	16	0.157231855989952	1
GO:0071250	cellular response to nitrite	1	1	0.157252723746251	1
GO:0080033	response to nitrite	1	1	0.157252723746251	1
GO:1901558	response to metformin	1	1	0.157252723746251	1
GO:1901860	positive regulation of mitochondrial DNA metabolic process	1	1	0.157252723746251	1
GO:0045345	positive regulation of MHC class I biosynthetic process	5	2	0.157304563109804	1
GO:0006998	nuclear envelope organization	47	10	0.157327822307453	1
GO:0014905	myoblast fusion involved in skeletal muscle regeneration	4	2	0.157335865763083	1
GO:2000104	negative regulation of DNA-dependent DNA replication	15	4	0.157341786664091	1
GO:0015694	mercury ion transport	1	1	0.157461407748592	1
GO:0015723	bilirubin transport	1	1	0.157461407748592	1
GO:0030653	beta-lactam antibiotic metabolic process	1	1	0.157461407748592	1
GO:0042316	penicillin metabolic process	1	1	0.157461407748592	1
GO:1901086	benzylpenicillin metabolic process	1	1	0.157461407748592	1
GO:0090329	regulation of DNA-dependent DNA replication	46	9	0.157483886505166	1
GO:0032703	negative regulation of interleukin-2 production	27	6	0.157517996089744	1
GO:0045747	positive regulation of Notch signaling pathway	45	10	0.15795480244306	1
GO:1901615	organic hydroxy compound metabolic process	534	78	0.158250196573124	1
GO:0001682	tRNA 5'-leader removal	13	3	0.158420065085293	1
GO:0051481	negative regulation of cytosolic calcium ion concentration	13	4	0.15844908402187	1
GO:0097699	vascular endothelial cell response to fluid shear stress	2	1	0.158915865411129	1
GO:0002524	hypersensitivity	10	3	0.159310793463014	1
GO:0003007	heart morphogenesis	246	45	0.159378999882938	1
GO:0038146	chemokine (C-X-C motif) ligand 12 signaling pathway	5	2	0.159594734033861	1
GO:0000052	citrulline metabolic process	8	3	0.159638619617421	1
GO:0070947	neutrophil-mediated killing of fungus	2	1	0.1598330567326	1
GO:0072657	protein localization to membrane	559	94	0.160179599535481	1
GO:0000122	negative regulation of transcription by RNA polymerase II	899	143	0.1602530920477	1
GO:0051005	negative regulation of lipoprotein lipase activity	7	2	0.160629270969699	1
GO:0021756	striatum development	17	5	0.160889089825325	1
GO:0044771	meiotic cell cycle phase transition	11	3	0.161126249351665	1
GO:0010960	magnesium ion homeostasis	13	4	0.161352640120197	1
GO:0022008	neurogenesis	1629	281	0.161831183297508	1
GO:1901164	negative regulation of trophoblast cell migration	8	2	0.162148987309336	1
GO:0008202	steroid metabolic process	316	46	0.162197263868291	1
GO:1904245	regulation of polynucleotide adenylyltransferase activity	2	1	0.162378345596067	1
GO:0065008	regulation of biological quality	3712	562	0.162425777953906	1
GO:2000738	positive regulation of stem cell differentiation	19	5	0.162643037422732	1
GO:1904328	regulation of myofibroblast contraction	1	1	0.162722751014346	1
GO:0042428	serotonin metabolic process	9	3	0.162781100955706	1
GO:0010800	positive regulation of peptidyl-threonine phosphorylation	30	7	0.162833200354417	1
GO:0045606	positive regulation of epidermal cell differentiation	27	6	0.162869311122412	1
GO:0009896	positive regulation of catabolic process	491	80	0.163087607408657	1
GO:1904798	positive regulation of core promoter binding	6	2	0.163390468481275	1
GO:0019637	organophosphate metabolic process	920	139	0.163685131654455	1
GO:1900239	regulation of phenotypic switching	6	2	0.163749306156729	1
GO:0051292	nuclear pore complex assembly	9	3	0.163901747073433	1
GO:0051570	regulation of histone H3-K9 methylation	24	6	0.16439416806909	1
GO:0048588	developmental cell growth	234	46	0.165159773329903	1
GO:0009737	response to abscisic acid	1	1	0.165231756504148	1
GO:0009738	abscisic acid-activated signaling pathway	1	1	0.165231756504148	1
GO:0009787	regulation of abscisic acid-activated signaling pathway	1	1	0.165231756504148	1
GO:0009789	positive regulation of abscisic acid-activated signaling pathway	1	1	0.165231756504148	1
GO:0071215	cellular response to abscisic acid stimulus	1	1	0.165231756504148	1
GO:1901419	regulation of response to alcohol	1	1	0.165231756504148	1
GO:1905957	regulation of cellular response to alcohol	1	1	0.165231756504148	1
GO:0022406	membrane docking	86	17	0.165835827610006	1
GO:2001027	negative regulation of endothelial cell chemotaxis	7	2	0.16598311094016	1
GO:0098909	regulation of cardiac muscle cell action potential involved in regulation of contraction	8	3	0.166235513348953	1
GO:0015861	cytidine transport	1	1	0.166517827480186	1
GO:0002089	lens morphogenesis in camera-type eye	22	6	0.166546782413315	1
GO:0016122	xanthophyll metabolic process	2	1	0.166656348057005	1
GO:0060996	dendritic spine development	99	22	0.166914030994841	1
GO:0014050	negative regulation of glutamate secretion	5	2	0.166916523604579	1
GO:0099601	regulation of neurotransmitter receptor activity	61	14	0.166999661155856	1
GO:0030252	growth hormone secretion	15	4	0.167047891349571	1
GO:0045995	regulation of embryonic development	63	14	0.167185661894216	1
GO:0042177	negative regulation of protein catabolic process	118	22	0.167380755950901	1
GO:0061502	early endosome to recycling endosome transport	4	2	0.167634931468772	1
GO:0006656	phosphatidylcholine biosynthetic process	29	7	0.167820345943914	1
GO:0009653	anatomical structure morphogenesis	2679	435	0.167844384220875	1
GO:0046368	GDP-L-fucose metabolic process	4	2	0.167915110400018	1
GO:0006797	polyphosphate metabolic process	1	1	0.167944027282118	1
GO:0003171	atrioventricular valve development	27	7	0.168220804045773	1
GO:1990046	stress-induced mitochondrial fusion	2	1	0.168374764505326	1
GO:0072577	endothelial cell apoptotic process	64	11	0.168431596439091	1
GO:0051939	gamma-aminobutyric acid import	4	2	0.168814108689101	1
GO:0007187	G protein-coupled receptor signaling pathway, coupled to cyclic nucleotide second messenger	65	10	0.169043712291269	1
GO:0040034	regulation of development, heterochronic	8	3	0.169322310689632	1
GO:0014002	astrocyte development	43	9	0.169485387804055	1
GO:0007272	ensheathment of neurons	136	27	0.169613790135639	1
GO:0008366	axon ensheathment	136	27	0.169613790135639	1
GO:1904666	regulation of ubiquitin protein ligase activity	23	5	0.169656923160638	1
GO:0090297	positive regulation of mitochondrial DNA replication	2	1	0.169924133113944	1
GO:0048194	Golgi vesicle budding	10	3	0.17012394221888	1
GO:1901699	cellular response to nitrogen compound	681	110	0.170127440695252	1
GO:0032962	positive regulation of inositol trisphosphate biosynthetic process	5	2	0.170251927665494	1
GO:0007405	neuroblast proliferation	58	13	0.170456091705722	1
GO:1903573	negative regulation of response to endoplasmic reticulum stress	43	9	0.170672656403684	1
GO:0051568	histone H3-K4 methylation	59	12	0.171357019019019	1
GO:0006090	pyruvate metabolic process	106	19	0.171499513539588	1
GO:0030034	microvillar actin bundle assembly	1	1	0.171568190593623	1
GO:0021904	dorsal/ventral neural tube patterning	22	6	0.171753245380528	1
GO:0035853	chromosome passenger complex localization to spindle midzone	1	1	0.172155422120516	1
GO:1903998	regulation of eating behavior	10	3	0.172259794520639	1
GO:0097084	vascular associated smooth muscle cell development	10	3	0.172718006619236	1
GO:0090116	C-5 methylation of cytosine	4	2	0.172758361647028	1
GO:0048793	pronephros development	8	3	0.172963699091693	1
GO:0022407	regulation of cell-cell adhesion	443	70	0.173015250899568	1
GO:0098609	cell-cell adhesion	884	141	0.173135414633732	1
GO:0050801	ion homeostasis	781	120	0.173408568965256	1
GO:0051492	regulation of stress fiber assembly	91	19	0.173446132440147	1
GO:1901097	negative regulation of autophagosome maturation	5	2	0.173686303725252	1
GO:1902310	positive regulation of peptidyl-serine dephosphorylation	2	1	0.173817676811937	1
GO:0046639	negative regulation of alpha-beta T cell differentiation	26	6	0.173860286612592	1
GO:2000545	negative regulation of endothelial cell chemotaxis to fibroblast growth factor	4	1	0.173942433530641	1
GO:0043181	vacuolar sequestering	1	1	0.174490974362981	1
GO:0071502	cellular response to temperature stimulus	5	2	0.174556493320344	1
GO:0032705	negative regulation of interleukin-21 production	5	1	0.174593712859164	1
GO:0045820	negative regulation of glycolytic process	14	4	0.174916679445584	1
GO:0090313	regulation of protein targeting to membrane	35	8	0.174929799972902	1
GO:1903826	arginine transmembrane transport	10	3	0.174958772877411	1
GO:0060136	embryonic process involved in female pregnancy	6	2	0.175007687426268	1
GO:1901800	positive regulation of proteasomal protein catabolic process	114	20	0.175463588883281	1
GO:0021544	subpallium development	23	6	0.175615201585369	1
GO:2000026	regulation of multicellular organismal development	1375	214	0.175725278766027	1
GO:1904691	negative regulation of type B pancreatic cell proliferation	2	1	0.175773469158477	1
GO:0045541	negative regulation of cholesterol biosynthetic process	8	2	0.175805675564925	1
GO:0090206	negative regulation of cholesterol metabolic process	8	2	0.175805675564925	1
GO:0106119	negative regulation of sterol biosynthetic process	8	2	0.175805675564925	1
GO:0090314	positive regulation of protein targeting to membrane	29	7	0.175908834075843	1
GO:0045665	negative regulation of neuron differentiation	69	15	0.176015121945978	1
GO:0044242	cellular lipid catabolic process	214	34	0.176096312075575	1
GO:0046041	ITP metabolic process	2	1	0.176198534789376	1
GO:0009154	purine ribonucleotide catabolic process	42	9	0.176236371000946	1
GO:0030182	neuron differentiation	1361	238	0.176236486564272	1
GO:0140207	tripeptide import across plasma membrane	1	1	0.17654950032823	1
GO:0038195	urokinase plasminogen activator signaling pathway	2	1	0.176907727923812	1
GO:0050859	negative regulation of B cell receptor signaling pathway	8	2	0.176949076288416	1
GO:0033169	histone H3-K9 demethylation	14	4	0.177015270747597	1
GO:0032623	interleukin-2 production	62	12	0.177124232897992	1
GO:0032663	regulation of interleukin-2 production	62	12	0.177124232897992	1
GO:0051899	membrane depolarization	83	17	0.177142832652411	1
GO:0006699	bile acid biosynthetic process	36	7	0.177794182086587	1
GO:0006705	mineralocorticoid biosynthetic process	11	3	0.17784403346943	1
GO:0021956	central nervous system interneuron axonogenesis	1	1	0.177886300529753	1
GO:0010793	regulation of mRNA export from nucleus	5	2	0.178004089101591	1
GO:0090341	negative regulation of secretion of lysosomal enzymes	1	1	0.178061590518104	1
GO:0045046	protein import into peroxisome membrane	6	2	0.178185841485963	1
GO:0009744	response to sucrose	7	2	0.178657856506309	1
GO:0034285	response to disaccharide	7	2	0.178657856506309	1
GO:0051817	modulation of process of other organism involved in symbiotic interaction	80	14	0.17873507567627	1
GO:1903542	negative regulation of exosomal secretion	4	2	0.178758248876876	1
GO:0046458	hexadecanal metabolic process	1	1	0.178784470780581	1
GO:1904784	NLRP1 inflammasome complex assembly	1	1	0.17882826927083	1
GO:0002088	lens development in camera-type eye	83	16	0.178880394424407	1
GO:1901213	regulation of transcription from RNA polymerase II promoter involved in heart development	8	3	0.17901794101848	1
GO:0006297	nucleotide-excision repair, DNA gap filling	5	2	0.179275854179237	1
GO:0021688	cerebellar molecular layer formation	1	1	0.179288044667572	1
GO:0060853	Notch signaling pathway involved in arterial endothelial cell fate commitment	1	1	0.179288044667572	1
GO:1902742	apoptotic process involved in development	39	9	0.17931354856976	1
GO:2000179	positive regulation of neural precursor cell proliferation	54	12	0.179331451439883	1
GO:0007386	compartment pattern specification	4	2	0.179366757597831	1
GO:1901857	positive regulation of cellular respiration	14	3	0.179389751818119	1
GO:0046849	bone remodeling	90	17	0.179456459827087	1
GO:0090208	positive regulation of triglyceride metabolic process	23	5	0.179741312705461	1
GO:0000393	spliceosomal conformational changes to generate catalytic conformation	6	2	0.180107995031184	1
GO:0048640	negative regulation of developmental growth	112	23	0.180273101319158	1
GO:0060828	regulation of canonical Wnt signaling pathway	250	46	0.180304213438229	1
GO:0033559	unsaturated fatty acid metabolic process	115	16	0.180430359513705	1
GO:0033087	negative regulation of immature T cell proliferation	5	2	0.180439912619128	1
GO:0006633	fatty acid biosynthetic process	162	24	0.180555460608336	1
GO:0072659	protein localization to plasma membrane	282	52	0.180610257231515	1
GO:1902023	L-arginine transport	10	3	0.180952001851717	1
GO:0048666	neuron development	1103	197	0.181011993284884	1
GO:1904780	negative regulation of protein localization to centrosome	2	1	0.181333102092038	1
GO:0007631	feeding behavior	98	16	0.181356237334194	1
GO:0016577	histone demethylation	29	7	0.181623218710861	1
GO:0051151	negative regulation of smooth muscle cell differentiation	22	5	0.18182805152774	1
GO:0045787	positive regulation of cell cycle	311	49	0.18215753243457	1
GO:0010639	negative regulation of organelle organization	343	58	0.182231449449608	1
GO:0048137	spermatocyte division	2	1	0.182508321943721	1
GO:1905042	negative regulation of epithelium regeneration	1	1	0.182540844898522	1
GO:0036150	phosphatidylserine acyl-chain remodeling	9	3	0.18263951951612	1
GO:0042176	regulation of protein catabolic process	388	64	0.182646371932451	1
GO:0150105	protein localization to cell-cell junction	21	6	0.182780601026703	1
GO:0014912	negative regulation of smooth muscle cell migration	42	8	0.182903836532072	1
GO:0002285	lymphocyte activation involved in immune response	189	29	0.183052362283598	1
GO:0060486	club cell differentiation	4	2	0.183266861850897	1
GO:2001241	positive regulation of extrinsic apoptotic signaling pathway in absence of ligand	10	3	0.183408564996366	1
GO:0048003	antigen processing and presentation of lipid antigen via MHC class Ib	7	2	0.183540934085573	1
GO:0048007	antigen processing and presentation, exogenous lipid antigen via MHC class Ib	7	2	0.183540934085573	1
GO:0007194	negative regulation of adenylate cyclase activity	20	5	0.183631389373559	1
GO:0002265	astrocyte activation involved in immune response	4	2	0.183969911380612	1
GO:0007494	midgut development	13	4	0.183992686376383	1
GO:0090285	negative regulation of protein glycosylation in Golgi	2	1	0.184137487890958	1
GO:0060420	regulation of heart growth	79	15	0.18446243219149	1
GO:0019674	NAD metabolic process	30	7	0.184571377824594	1
GO:0045841	negative regulation of mitotic metaphase/anaphase transition	40	8	0.184708379225903	1
GO:0090188	negative regulation of pancreatic juice secretion	4	2	0.185043174308407	1
GO:0050961	detection of temperature stimulus involved in sensory perception	19	5	0.185341377585975	1
GO:1903651	positive regulation of cytoplasmic transport	13	4	0.185363200203975	1
GO:0007216	G protein-coupled glutamate receptor signaling pathway	15	5	0.185386081308113	1
GO:0009261	ribonucleotide catabolic process	47	10	0.185563044549239	1
GO:0009214	cyclic nucleotide catabolic process	14	5	0.185681196940352	1
GO:0006623	protein targeting to vacuole	37	8	0.185758135817436	1
GO:0030516	regulation of axon extension	95	21	0.18585328457213	1
GO:0015866	ADP transport	7	2	0.185988006243302	1
GO:2000177	regulation of neural precursor cell proliferation	87	18	0.18619855687855	1
GO:0046847	filopodium assembly	62	14	0.186262126289141	1
GO:0031643	positive regulation of myelination	18	5	0.186276740083461	1
GO:1990822	basic amino acid transmembrane transport	15	4	0.186474044161145	1
GO:0021895	cerebral cortex neuron differentiation	23	6	0.186494378496568	1
GO:2000113	negative regulation of cellular macromolecule biosynthetic process	1515	225	0.18669963707952	1
GO:0007198	adenylate cyclase-inhibiting serotonin receptor signaling pathway	7	2	0.186730763638695	1
GO:0035103	sterol regulatory element binding protein cleavage	1	1	0.186732411158985	1
GO:1901308	regulation of sterol regulatory element binding protein cleavage	1	1	0.186732411158985	1
GO:1901310	positive regulation of sterol regulatory element binding protein cleavage	1	1	0.186732411158985	1
GO:0014829	vascular associated smooth muscle contraction	26	6	0.186758732940113	1
GO:2000138	positive regulation of cell proliferation involved in heart morphogenesis	6	2	0.18680365567851	1
GO:0043277	apoptotic cell clearance	51	10	0.187367417750736	1
GO:0015874	norepinephrine transport	25	5	0.187456082467659	1
GO:0098660	inorganic ion transmembrane transport	850	136	0.187526570074808	1
GO:2000812	regulation of barbed-end actin filament capping	6	2	0.187560828283153	1
GO:0010574	regulation of vascular endothelial growth factor production	58	8	0.187590134369734	1
GO:0015988	energy coupled proton transmembrane transport, against electrochemical gradient	1	1	0.188078319760603	1
GO:0015990	electron transport coupled proton transport	1	1	0.188078319760603	1
GO:0035847	uterine epithelium development	1	1	0.188120903618037	1
GO:0035849	nephric duct elongation	1	1	0.188120903618037	1
GO:0035852	horizontal cell localization	1	1	0.188120903618037	1
GO:0097379	dorsal spinal cord interneuron posterior axon guidance	1	1	0.188120903618037	1
GO:2000742	regulation of anterior head development	1	1	0.188120903618037	1
GO:2000744	positive regulation of anterior head development	1	1	0.188120903618037	1
GO:0031058	positive regulation of histone modification	92	17	0.188256740745025	1
GO:1902904	negative regulation of supramolecular fiber organization	165	31	0.188409283960613	1
GO:1904062	regulation of cation transmembrane transport	353	59	0.188410500599509	1
GO:0036257	multivesicular body organization	31	6	0.188517863927424	1
GO:0098962	regulation of postsynaptic neurotransmitter receptor activity	17	5	0.188566817724257	1
GO:0050767	regulation of neurogenesis	364	67	0.188566984255182	1
GO:0046293	formaldehyde biosynthetic process	1	1	0.188567479305992	1
GO:0040014	regulation of multicellular organism growth	61	12	0.188626360013029	1
GO:0070986	left/right axis specification	14	4	0.188677374245037	1
GO:0045981	positive regulation of nucleotide metabolic process	40	8	0.188680025725742	1
GO:1900544	positive regulation of purine nucleotide metabolic process	40	8	0.188680025725742	1
GO:0021545	cranial nerve development	52	12	0.188690055269308	1
GO:1990778	protein localization to cell periphery	331	60	0.18874941797344	1
GO:0070613	regulation of protein processing	64	12	0.188896380841372	1
GO:0090315	negative regulation of protein targeting to membrane	6	2	0.18894131414206	1
GO:0042450	arginine biosynthetic process via ornithine	2	1	0.189595100147625	1
GO:1901098	positive regulation of autophagosome maturation	6	2	0.189664115944693	1
GO:0006684	sphingomyelin metabolic process	15	4	0.189773702362645	1
GO:1903543	positive regulation of exosomal secretion	15	4	0.189973833695904	1
GO:0060972	left/right pattern formation	21	5	0.189975311546268	1
GO:0120054	intestinal motility	2	1	0.19001799569788	1
GO:0120055	small intestinal transit	2	1	0.19001799569788	1
GO:0120057	regulation of small intestinal transit	2	1	0.19001799569788	1
GO:0120058	positive regulation of small intestinal transit	2	1	0.19001799569788	1
GO:1903216	regulation of protein processing involved in protein targeting to mitochondrion	2	1	0.190093657586504	1
GO:1903217	negative regulation of protein processing involved in protein targeting to mitochondrion	2	1	0.190093657586504	1
GO:0070373	negative regulation of ERK1 and ERK2 cascade	78	14	0.190149482198458	1
GO:0051639	actin filament network formation	12	4	0.190211520100728	1
GO:0048278	vesicle docking	59	12	0.190235113705786	1
GO:0051279	regulation of release of sequestered calcium ion into cytosol	79	15	0.190244860980754	1
GO:0086012	membrane depolarization during cardiac muscle cell action potential	22	6	0.190332750589744	1
GO:2000741	positive regulation of mesenchymal stem cell differentiation	4	2	0.190463235984212	1
GO:0002502	peptide antigen assembly with MHC class I protein complex	2	1	0.190597097510658	1
GO:2001188	regulation of T cell activation via T cell receptor contact with antigen bound to MHC molecule on antigen presenting cell	6	2	0.190609750836294	1
GO:0038029	epidermal growth factor receptor signaling pathway via MAPK cascade	1	1	0.190826294986338	1
GO:1903312	negative regulation of mRNA metabolic process	88	16	0.191015067911076	1
GO:0021591	ventricular system development	29	7	0.19105103272779	1
GO:1904848	negative regulation of cell chemotaxis to fibroblast growth factor	5	1	0.19111128583231	1
GO:0001826	inner cell mass cell differentiation	6	2	0.191148680156307	1
GO:0072009	nephron epithelium development	108	22	0.191241103152535	1
GO:0030334	regulation of cell migration	976	153	0.191418777165876	1
GO:0050672	negative regulation of lymphocyte proliferation	81	13	0.191817933176463	1
GO:0033690	positive regulation of osteoblast proliferation	11	3	0.19193606750313	1
GO:0007622	rhythmic behavior	49	10	0.192082788184395	1
GO:0034643	establishment of mitochondrion localization, microtubule-mediated	26	6	0.192263391586272	1
GO:0047497	mitochondrion transport along microtubule	26	6	0.192263391586272	1
GO:0045617	negative regulation of keratinocyte differentiation	6	2	0.192295822880616	1
GO:0043030	regulation of macrophage activation	61	10	0.192300175229971	1
GO:0010171	body morphogenesis	42	10	0.192304150247818	1
GO:0048562	embryonic organ morphogenesis	285	51	0.192955700712205	1
GO:0046511	sphinganine biosynthetic process	1	1	0.193075638220657	1
GO:0000961	negative regulation of mitochondrial RNA catabolic process	2	1	0.193293216109352	1
GO:0035282	segmentation	96	18	0.193315398292815	1
GO:0051936	gamma-aminobutyric acid reuptake	4	2	0.193381019950882	1
GO:0097376	interneuron axon guidance	4	2	0.193736599819578	1
GO:0051239	regulation of multicellular organismal process	2715	401	0.1940360693985	1
GO:0031584	activation of phospholipase D activity	6	2	0.194344916868093	1
GO:0097067	cellular response to thyroid hormone stimulus	17	4	0.194388073570853	1
GO:0043279	response to alkaloid	114	22	0.194421035663971	1
GO:0007411	axon guidance	227	48	0.194572013872174	1
GO:0038159	C-X-C chemokine receptor CXCR4 signaling pathway	2	1	0.194661489088979	1
GO:0038160	CXCL12-activated CXCR4 signaling pathway	2	1	0.194661489088979	1
GO:0000902	cell morphogenesis	987	181	0.19475131153435	1
GO:0000053	argininosuccinate metabolic process	1	1	0.194801952214781	1
GO:0031032	actomyosin structure organization	196	38	0.195094888431237	1
GO:0043133	hindgut contraction	2	1	0.19531362005552	1
GO:0043134	regulation of hindgut contraction	2	1	0.19531362005552	1
GO:0016584	nucleosome positioning	16	3	0.195436647429954	1
GO:0010558	negative regulation of macromolecule biosynthetic process	1526	226	0.196402973534178	1
GO:0043031	negative regulation of macrophage activation	19	4	0.196418857763792	1
GO:0019934	cGMP-mediated signaling	31	7	0.196443878414491	1
GO:0097242	amyloid-beta clearance	38	8	0.196503483415997	1
GO:0043116	negative regulation of vascular permeability	18	5	0.196518095265009	1
GO:0055093	response to hyperoxia	20	5	0.196540604077335	1
GO:0016119	carotene metabolic process	2	1	0.196614026143383	1
GO:0016121	carotene catabolic process	2	1	0.196614026143383	1
GO:0046247	terpene catabolic process	2	1	0.196614026143383	1
GO:1990092	calcium-dependent self proteolysis	1	1	0.196708394868697	1
GO:0006754	ATP biosynthetic process	53	9	0.196879814523844	1
GO:0010272	response to silver ion	1	1	0.196909596722654	1
GO:0097188	dentin mineralization	1	1	0.196909596722654	1
GO:0043968	histone H2A acetylation	17	4	0.197004830483195	1
GO:1903352	L-ornithine transmembrane transport	6	2	0.197203413414488	1
GO:0050793	regulation of developmental process	2434	378	0.197276093078331	1
GO:0021831	embryonic olfactory bulb interneuron precursor migration	1	1	0.197291021022401	1
GO:0043523	regulation of neuron apoptotic process	212	36	0.197834431078604	1
GO:0097166	lens epithelial cell proliferation	2	1	0.197857594471664	1
GO:2001109	regulation of lens epithelial cell proliferation	2	1	0.197857594471664	1
GO:2001111	positive regulation of lens epithelial cell proliferation	2	1	0.197857594471664	1
GO:0036158	outer dynein arm assembly	22	5	0.197913590539356	1
GO:0034471	ncRNA 5'-end processing	21	4	0.197956202126417	1
GO:2000615	regulation of histone H3-K9 acetylation	11	3	0.198182114956261	1
GO:0021877	forebrain neuron fate commitment	8	3	0.198185948336969	1
GO:0010721	negative regulation of cell development	179	34	0.198195279482014	1
GO:2000042	negative regulation of double-strand break repair via homologous recombination	18	4	0.198366293408622	1
GO:0150076	neuroinflammatory response	44	7	0.198694870545869	1
GO:0014070	response to organic cyclic compound	932	142	0.198845519962123	1
GO:1904639	cellular response to resveratrol	2	1	0.19908358028882	1
GO:0000732	strand displacement	1	1	0.199181218238183	1
GO:1904535	positive regulation of telomeric loop disassembly	1	1	0.199181218238183	1
GO:0002273	plasmacytoid dendritic cell differentiation	1	1	0.199417970057583	1
GO:0002260	lymphocyte homeostasis	62	11	0.199433479711032	1
GO:0048311	mitochondrion distribution	16	4	0.199494170938202	1
GO:0045740	positive regulation of DNA replication	40	8	0.199677037058047	1
GO:0048532	anatomical structure arrangement	17	5	0.199717542808806	1
GO:0106104	regulation of glutamate receptor clustering	5	2	0.199753047972601	1
GO:1904717	regulation of AMPA glutamate receptor clustering	5	2	0.199753047972601	1
GO:0099022	vesicle tethering	10	3	0.199771732168437	1
GO:0061620	glycolytic process through glucose-6-phosphate	12	4	0.199805285919795	1
GO:0051254	positive regulation of RNA metabolic process	1690	263	0.199906915060992	1
GO:1902396	protein localization to bicellular tight junction	5	2	0.19992203237127	1
GO:0042636	negative regulation of hair cycle	1	1	0.199988260059166	1
GO:0032530	regulation of microvillus organization	13	4	0.20010047296091	1
GO:0021554	optic nerve development	13	4	0.200334994324399	1
GO:0032945	negative regulation of mononuclear cell proliferation	82	13	0.200340573937499	1
GO:0060561	apoptotic process involved in morphogenesis	24	6	0.200472446712787	1
GO:0045834	positive regulation of lipid metabolic process	149	26	0.200490617718017	1
GO:0019919	peptidyl-arginine methylation, to asymmetrical-dimethyl arginine	5	2	0.200780307869851	1
GO:2001015	negative regulation of skeletal muscle cell differentiation	6	2	0.20081161719343	1
GO:0021510	spinal cord development	99	20	0.200889409223955	1
GO:0044793	negative regulation by host of viral process	14	3	0.200983355404137	1
GO:0048148	behavioral response to cocaine	14	4	0.201004855931484	1
GO:0060749	mammary gland alveolus development	18	5	0.201308113224293	1
GO:0061377	mammary gland lobule development	18	5	0.201308113224293	1
GO:0045105	intermediate filament polymerization or depolymerization	2	1	0.20132538457303	1
GO:0061185	negative regulation of dermatome development	1	1	0.20137340696206	1
GO:0035565	regulation of pronephros size	1	1	0.201509120461114	1
GO:0140298	endocytic iron import into cell	1	1	0.201567236756517	1
GO:0051823	regulation of synapse structural plasticity	8	3	0.201720190436526	1
GO:0071230	cellular response to amino acid stimulus	71	14	0.202020511428306	1
GO:0009187	cyclic nucleotide metabolic process	40	10	0.202194874380407	1
GO:0006427	histidyl-tRNA aminoacylation	2	1	0.202453733633775	1
GO:0034969	histone arginine methylation	11	3	0.202604078656528	1
GO:0098927	vesicle-mediated transport between endosomal compartments	43	9	0.202622007043641	1
GO:0046951	ketone body biosynthetic process	6	2	0.20267193034659	1
GO:0021757	caudate nucleus development	1	1	0.202685333413354	1
GO:0021758	putamen development	1	1	0.202685333413354	1
GO:0098582	innate vocalization behavior	1	1	0.202685333413354	1
GO:0007034	vacuolar transport	154	27	0.202760643655748	1
GO:0007158	neuron cell-cell adhesion	16	5	0.202806550706741	1
GO:1902216	positive regulation of interleukin-4-mediated signaling pathway	2	1	0.202884163863736	1
GO:0015871	choline transport	9	3	0.20304774194405	1
GO:0048468	cell development	2068	342	0.203207696523701	1
GO:0061172	regulation of establishment of bipolar cell polarity	1	1	0.20327868012557	1
GO:0051960	regulation of nervous system development	443	80	0.203659697362237	1
GO:0006091	generation of precursor metabolites and energy	473	66	0.203662302549025	1
GO:1902761	positive regulation of chondrocyte development	1	1	0.203774055491759	1
GO:1903041	regulation of chondrocyte hypertrophy	1	1	0.203774055491759	1
GO:1903043	positive regulation of chondrocyte hypertrophy	1	1	0.203774055491759	1
GO:0010949	negative regulation of intestinal phytosterol absorption	2	1	0.203805768617132	1
GO:0045796	negative regulation of intestinal cholesterol absorption	2	1	0.203805768617132	1
GO:0060752	intestinal phytosterol absorption	2	1	0.203805768617132	1
GO:1904730	negative regulation of intestinal lipid absorption	2	1	0.203805768617132	1
GO:1902305	regulation of sodium ion transmembrane transport	67	14	0.203857605353833	1
GO:0014010	Schwann cell proliferation	11	3	0.204173145346405	1
GO:0010389	regulation of G2/M transition of mitotic cell cycle	94	17	0.20425822187397	1
GO:0097485	neuron projection guidance	228	48	0.204262845994651	1
GO:2000481	positive regulation of cAMP-dependent protein kinase activity	6	2	0.204265551656998	1
GO:0001984	artery vasodilation involved in baroreceptor response to increased systemic arterial blood pressure	1	1	0.204343085451708	1
GO:0071248	cellular response to metal ion	194	33	0.20438033800229	1
GO:1904008	response to monosodium glutamate	2	1	0.204456692618975	1
GO:0046321	positive regulation of fatty acid oxidation	15	4	0.204468586501131	1
GO:1905215	negative regulation of RNA binding	2	1	0.204508106656507	1
GO:0016048	detection of temperature stimulus	24	6	0.204545522862669	1
GO:1903420	protein localization to endoplasmic reticulum tubular network	1	1	0.204645453961532	1
GO:0035677	posterior lateral line neuromast hair cell development	1	1	0.204909393800446	1
GO:0048881	mechanosensory lateral line system development	1	1	0.204909393800446	1
GO:0048915	posterior lateral line system development	1	1	0.204909393800446	1
GO:0048916	posterior lateral line development	1	1	0.204909393800446	1
GO:0048919	posterior lateral line neuromast development	1	1	0.204909393800446	1
GO:0048923	posterior lateral line neuromast hair cell differentiation	1	1	0.204909393800446	1
GO:0002032	desensitization of G protein-coupled receptor signaling pathway by arrestin	2	1	0.204963239265727	1
GO:1904643	response to curcumin	1	1	0.204984697090509	1
GO:0070625	zymogen granule exocytosis	1	1	0.20502233075648	1
GO:0035136	forelimb morphogenesis	38	9	0.205264982621213	1
GO:0006366	transcription by RNA polymerase II	2541	365	0.205273695991518	1
GO:2000369	regulation of clathrin-dependent endocytosis	19	5	0.205507748226276	1
GO:1903052	positive regulation of proteolysis involved in cellular protein catabolic process	133	23	0.205516311086312	1
GO:1904377	positive regulation of protein localization to cell periphery	69	14	0.205544318679854	1
GO:0034616	response to laminar fluid shear stress	14	4	0.205622526283725	1
GO:0015916	fatty-acyl-CoA transport	2	1	0.20586642516617	1
GO:1901337	thioester transport	2	1	0.20586642516617	1
GO:0072272	proximal/distal pattern formation involved in metanephric nephron development	2	1	0.205930652647918	1
GO:2000105	positive regulation of DNA-dependent DNA replication	12	3	0.205950422274216	1
GO:0097553	calcium ion transmembrane import into cytosol	142	26	0.206301597302162	1
GO:0019265	glycine biosynthetic process, by transamination of glyoxylate	2	1	0.206636154104009	1
GO:0097211	cellular response to gonadotropin-releasing hormone	7	2	0.207164854476423	1
GO:0043090	amino acid import	52	11	0.207309024735546	1
GO:0034514	mitochondrial unfolded protein response	2	1	0.207326630468156	1
GO:0021523	somatic motor neuron differentiation	5	2	0.207596896701168	1
GO:0033046	negative regulation of sister chromatid segregation	43	8	0.207607674467029	1
GO:0033048	negative regulation of mitotic sister chromatid segregation	43	8	0.207607674467029	1
GO:2000816	negative regulation of mitotic sister chromatid separation	43	8	0.207607674467029	1
GO:0006635	fatty acid beta-oxidation	74	13	0.207808236213689	1
GO:0071241	cellular response to inorganic substance	223	37	0.207856255031189	1
GO:0014808	release of sequestered calcium ion into cytosol by sarcoplasmic reticulum	34	7	0.207877588068579	1
GO:0001815	positive regulation of antibody-dependent cellular cytotoxicity	1	1	0.20797658875319	1
GO:2000661	positive regulation of interleukin-1-mediated signaling pathway	1	1	0.20804997394461	1
GO:0048245	eosinophil chemotaxis	19	3	0.208187769179098	1
GO:1902823	negative regulation of late endosome to lysosome transport	2	1	0.208210309861145	1
GO:1903336	negative regulation of vacuolar transport	2	1	0.208210309861145	1
GO:0061684	chaperone-mediated autophagy	16	4	0.208312226586758	1
GO:0007213	G protein-coupled acetylcholine receptor signaling pathway	19	5	0.208508028890931	1
GO:0009205	purine ribonucleoside triphosphate metabolic process	77	12	0.208605756251671	1
GO:0014061	regulation of norepinephrine secretion	16	3	0.208621763726821	1
GO:0061052	negative regulation of cell growth involved in cardiac muscle cell development	12	3	0.208643409474748	1
GO:2000736	regulation of stem cell differentiation	58	12	0.208676300970749	1
GO:0033089	positive regulation of T cell differentiation in thymus	10	3	0.208869298310765	1
GO:0090248	cell migration involved in somitogenic axis elongation	1	1	0.208890732844655	1
GO:0090249	regulation of cell migration involved in somitogenic axis elongation	1	1	0.208890732844655	1
GO:1901229	regulation of non-canonical Wnt signaling pathway via JNK cascade	1	1	0.208890732844655	1
GO:1901231	positive regulation of non-canonical Wnt signaling pathway via JNK cascade	1	1	0.208890732844655	1
GO:1901232	regulation of convergent extension involved in axis elongation	1	1	0.208890732844655	1
GO:1901233	negative regulation of convergent extension involved in axis elongation	1	1	0.208890732844655	1
GO:0006096	glycolytic process	81	15	0.208938527777616	1
GO:1903659	regulation of complement-dependent cytotoxicity	8	2	0.209164185507377	1
GO:0072665	protein localization to vacuole	67	13	0.209206551938305	1
GO:0060043	regulation of cardiac muscle cell proliferation	51	10	0.209344854833127	1
GO:0098696	regulation of neurotransmitter receptor localization to postsynaptic specialization membrane	9	3	0.209495206436562	1
GO:0035809	regulation of urine volume	22	5	0.209703702025714	1
GO:0090336	positive regulation of brown fat cell differentiation	16	4	0.209862590730354	1
GO:0051040	regulation of calcium-independent cell-cell adhesion	2	1	0.209894068539555	1
GO:2001171	positive regulation of ATP biosynthetic process	12	3	0.210273330268304	1
GO:0098771	inorganic ion homeostasis	734	111	0.210442674911617	1
GO:0008039	synaptic target recognition	1	1	0.210447392523626	1
GO:0036296	response to increased oxygen levels	28	6	0.210562279293717	1
GO:0070885	negative regulation of calcineurin-NFAT signaling cascade	15	4	0.210608332559059	1
GO:0106057	negative regulation of calcineurin-mediated signaling	15	4	0.210608332559059	1
GO:0000350	generation of catalytic spliceosome for second transesterification step	2	1	0.210782342512207	1
GO:0010771	negative regulation of cell morphogenesis involved in differentiation	14	4	0.210908297196818	1
GO:1900025	negative regulation of substrate adhesion-dependent cell spreading	14	4	0.210908297196818	1
GO:0046034	ATP metabolic process	262	37	0.210926753825399	1
GO:0051792	medium-chain fatty acid biosynthetic process	6	2	0.21134179871573	1
GO:0045341	MHC class I biosynthetic process	7	2	0.211571716094428	1
GO:0045343	regulation of MHC class I biosynthetic process	7	2	0.211571716094428	1
GO:1901568	fatty acid derivative metabolic process	69	12	0.21160587371621	1
GO:0090258	negative regulation of mitochondrial fission	5	2	0.211697134159671	1
GO:0035290	trunk segmentation	4	2	0.211793611353052	1
GO:0036484	trunk neural crest cell migration	4	2	0.211793611353052	1
GO:0036486	ventral trunk neural crest cell migration	4	2	0.211793611353052	1
GO:0097490	sympathetic neuron projection extension	4	2	0.211793611353052	1
GO:0097491	sympathetic neuron projection guidance	4	2	0.211793611353052	1
GO:0071206	establishment of protein localization to juxtaparanode region of axon	1	1	0.212162898153835	1
GO:0070408	carbamoyl phosphate metabolic process	1	1	0.212535203972596	1
GO:0070409	carbamoyl phosphate biosynthetic process	1	1	0.212535203972596	1
GO:0014831	gastro-intestinal system smooth muscle contraction	12	3	0.212557770451977	1
GO:0048260	positive regulation of receptor-mediated endocytosis	52	11	0.21263548795393	1
GO:0015883	FAD transport	2	1	0.212641740268124	1
GO:0035350	FAD transmembrane transport	2	1	0.212641740268124	1
GO:0018057	peptidyl-lysine oxidation	5	2	0.212938116277619	1
GO:2000048	negative regulation of cell-cell adhesion mediated by cadherin	10	3	0.213065635291757	1
GO:1902047	polyamine transmembrane transport	6	2	0.213087568637849	1
GO:0046916	cellular transition metal ion homeostasis	112	17	0.213197674415147	1
GO:0098902	regulation of membrane depolarization during action potential	6	2	0.213257490996812	1
GO:0046931	pore complex assembly	20	5	0.213306117031608	1
GO:1904161	DNA synthesis involved in UV-damage excision repair	2	1	0.213529371340114	1
GO:0019322	pentose biosynthetic process	2	1	0.213563266845849	1
GO:0014902	myotube differentiation	115	22	0.213609299942567	1
GO:0090596	sensory organ morphogenesis	256	46	0.213649636732922	1
GO:0022904	respiratory electron transport chain	101	14	0.21388433232593	1
GO:0031324	negative regulation of cellular metabolic process	2510	360	0.213957373504203	1
GO:0050902	leukocyte adhesive activation	2	1	0.214108324493872	1
GO:1903707	negative regulation of hemopoiesis	106	17	0.21427351274865	1
GO:0051694	pointed-end actin filament capping	7	2	0.214310988060319	1
GO:0055113	epiboly involved in gastrulation with mouth forming second	1	1	0.214434239741184	1
GO:0036321	ghrelin secretion	2	1	0.214460674815219	1
GO:0015909	long-chain fatty acid transport	65	11	0.214577955655675	1
GO:0051209	release of sequestered calcium ion into cytosol	115	21	0.214594163775348	1
GO:1903224	regulation of endodermal cell differentiation	5	2	0.214803384421597	1
GO:0061888	regulation of astrocyte activation	8	2	0.214824028872643	1
GO:0035799	ureter maturation	4	2	0.214834784282051	1
GO:0010830	regulation of myotube differentiation	46	9	0.214849892322739	1
GO:1904429	regulation of t-circle formation	5	2	0.214862071849186	1
GO:0072014	proximal tubule development	6	2	0.215093321762314	1
GO:0072073	kidney epithelium development	135	27	0.215161397653651	1
GO:0003214	cardiac left ventricle morphogenesis	14	4	0.2151764279458	1
GO:0060761	negative regulation of response to cytokine stimulus	84	12	0.215389255564952	1
GO:0015675	nickel cation transport	1	1	0.215496014971439	1
GO:0015692	lead ion transport	1	1	0.215496014971439	1
GO:0035444	nickel cation transmembrane transport	1	1	0.215496014971439	1
GO:2000765	regulation of cytoplasmic translation	16	4	0.215576878164014	1
GO:0097273	creatinine homeostasis	1	1	0.215790630199123	1
GO:0097275	cellular ammonium homeostasis	1	1	0.215790630199123	1
GO:0097276	cellular creatinine homeostasis	1	1	0.215790630199123	1
GO:0097277	cellular urea homeostasis	1	1	0.215790630199123	1
GO:0120035	regulation of plasma membrane bounded cell projection organization	626	113	0.21592853024833	1
GO:0070167	regulation of biomineral tissue development	95	17	0.215960940024368	1
GO:0106091	glial cell projection elongation	2	1	0.2162280222891	1
GO:1990134	epithelial cell apoptotic process involved in palatal shelf morphogenesis	1	1	0.216257447255747	1
GO:0006482	protein demethylation	31	7	0.216390324223838	1
GO:0008214	protein dealkylation	31	7	0.216390324223838	1
GO:2000197	regulation of ribonucleoprotein complex localization	6	2	0.216465073106497	1
GO:0033604	negative regulation of catecholamine secretion	14	3	0.216728257490121	1
GO:0008356	asymmetric cell division	19	5	0.216819275054918	1
GO:1900923	regulation of glycine import across plasma membrane	2	1	0.216959108595015	1
GO:1900924	negative regulation of glycine import across plasma membrane	2	1	0.216959108595015	1
GO:0035264	multicellular organism growth	132	24	0.21700604556714	1
GO:1905834	response to pyrimidine ribonucleotide	1	1	0.217152855416598	1
GO:1905835	cellular response to pyrimidine ribonucleotide	1	1	0.217152855416598	1
GO:0110091	negative regulation of hippocampal neuron apoptotic process	2	1	0.217348432683328	1
GO:0061999	regulation of cardiac endothelial to mesenchymal transition	2	1	0.217453888243611	1
GO:0062000	positive regulation of cardiac endothelial to mesenchymal transition	2	1	0.217453888243611	1
GO:2001245	regulation of phosphatidylcholine biosynthetic process	5	2	0.217715601280026	1
GO:0007193	adenylate cyclase-inhibiting G protein-coupled receptor signaling pathway	78	14	0.217726733239039	1
GO:0045110	intermediate filament bundle assembly	7	2	0.217756771320206	1
GO:0030862	positive regulation of polarized epithelial cell differentiation	1	1	0.217924076437966	1
GO:0039007	pronephric nephron morphogenesis	1	1	0.217924076437966	1
GO:0039008	pronephric nephron tubule morphogenesis	1	1	0.217924076437966	1
GO:0039022	pronephric duct development	1	1	0.217924076437966	1
GO:0039023	pronephric duct morphogenesis	1	1	0.217924076437966	1
GO:0070121	Kupffer's vesicle development	1	1	0.217924076437966	1
GO:1903514	release of sequestered calcium ion into cytosol by endoplasmic reticulum	35	7	0.218162058719489	1
GO:0090232	positive regulation of spindle checkpoint	7	2	0.218173299161918	1
GO:0090267	positive regulation of mitotic cell cycle spindle assembly checkpoint	7	2	0.218173299161918	1
GO:0050849	negative regulation of calcium-mediated signaling	21	5	0.218208630755641	1
GO:0050877	nervous system process	1411	182	0.218292133542397	1
GO:0042402	cellular biogenic amine catabolic process	25	5	0.218327149285306	1
GO:0018217	peptidyl-aspartic acid phosphorylation	1	1	0.218470576504917	1
GO:1903710	spermine transmembrane transport	1	1	0.218470576504917	1
GO:1990938	peptidyl-aspartic acid autophosphorylation	1	1	0.218470576504917	1
GO:0010459	negative regulation of heart rate	12	3	0.218484334205933	1
GO:0000086	G2/M transition of mitotic cell cycle	137	24	0.218536670203413	1
GO:0006431	methionyl-tRNA aminoacylation	2	1	0.218965929629188	1
GO:0032528	microvillus organization	24	6	0.219213379450643	1
GO:0045064	T-helper 2 cell differentiation	15	4	0.219383734034009	1
GO:1904019	epithelial cell apoptotic process	119	20	0.219448981158378	1
GO:2000679	positive regulation of transcription regulatory region DNA binding	24	5	0.219500748425605	1
GO:0099558	maintenance of synapse structure	18	5	0.219522071130568	1
GO:0090327	negative regulation of locomotion involved in locomotory behavior	2	1	0.219627250660935	1
GO:1902459	positive regulation of stem cell population maintenance	9	3	0.219659424296865	1
GO:0006119	oxidative phosphorylation	126	16	0.219687423459374	1
GO:0097264	self proteolysis	9	3	0.221127445308193	1
GO:0007162	negative regulation of cell adhesion	301	49	0.221299980041853	1
GO:1903810	L-histidine import across plasma membrane	1	1	0.221316977330727	1
GO:0051574	positive regulation of histone H3-K9 methylation	11	3	0.22139524749734	1
GO:0032787	monocarboxylic acid metabolic process	593	82	0.221456707947557	1
GO:0032241	positive regulation of nucleobase-containing compound transport	6	2	0.22153240366069	1
GO:0014036	neural crest cell fate specification	2	1	0.221654942984007	1
GO:0006000	fructose metabolic process	13	3	0.221823465830147	1
GO:2000448	positive regulation of macrophage migration inhibitory factor signaling pathway	2	1	0.221852237739716	1
GO:1902612	regulation of anti-Mullerian hormone signaling pathway	1	1	0.221905896612755	1
GO:1902613	negative regulation of anti-Mullerian hormone signaling pathway	1	1	0.221905896612755	1
GO:0071280	cellular response to copper ion	28	5	0.221932279477853	1
GO:0042491	inner ear auditory receptor cell differentiation	38	8	0.222089636057911	1
GO:0071362	cellular response to ether	6	2	0.222172705510009	1
GO:2000250	negative regulation of actin cytoskeleton reorganization	1	1	0.222376196754099	1
GO:1905161	protein localization to phagocytic vesicle	2	1	0.222702710131873	1
GO:1905169	regulation of protein localization to phagocytic vesicle	2	1	0.222702710131873	1
GO:1905171	positive regulation of protein localization to phagocytic vesicle	2	1	0.222702710131873	1
GO:2000521	negative regulation of immunological synapse formation	2	1	0.222817573444442	1
GO:1901552	positive regulation of endothelial cell development	6	2	0.22283435980771	1
GO:1903142	positive regulation of establishment of endothelial barrier	6	2	0.22283435980771	1
GO:1903580	positive regulation of ATP metabolic process	36	7	0.222843305942331	1
GO:0002027	regulation of heart rate	102	19	0.222857646480353	1
GO:0150077	regulation of neuroinflammatory response	40	6	0.222986720721626	1
GO:0060243	negative regulation of cell growth involved in contact inhibition	1	1	0.223314796031031	1
GO:0001788	antibody-dependent cellular cytotoxicity	2	1	0.223363074372726	1
GO:0001813	regulation of antibody-dependent cellular cytotoxicity	2	1	0.223363074372726	1
GO:0036498	IRE1-mediated unfolded protein response	19	4	0.223390955875333	1
GO:0019217	regulation of fatty acid metabolic process	93	15	0.223402403577123	1
GO:0003208	cardiac ventricle morphogenesis	71	14	0.223528717363201	1
GO:2000647	negative regulation of stem cell proliferation	9	2	0.223530581445665	1
GO:0043243	positive regulation of protein-containing complex disassembly	34	7	0.22356016290358	1
GO:0043473	pigmentation	98	18	0.223632679014369	1
GO:0044806	G-quadruplex DNA unwinding	7	2	0.223747004189115	1
GO:0006812	cation transport	1160	180	0.22398531791507	1
GO:0090263	positive regulation of canonical Wnt signaling pathway	106	21	0.224099051650756	1
GO:0045595	regulation of cell differentiation	1529	238	0.224295892082622	1
GO:0060123	regulation of growth hormone secretion	12	3	0.224307032297682	1
GO:0006641	triglyceride metabolic process	98	16	0.224325923324413	1
GO:0007191	adenylate cyclase-activating dopamine receptor signaling pathway	10	3	0.224350602609219	1
GO:0015820	leucine transport	8	3	0.224680590203764	1
GO:0070252	actin-mediated cell contraction	96	19	0.224734252282069	1
GO:0035865	cellular response to potassium ion	11	3	0.224832292392174	1
GO:0061158	3'-UTR-mediated mRNA destabilization	17	4	0.225191941031937	1
GO:0009203	ribonucleoside triphosphate catabolic process	2	1	0.225333413451309	1
GO:0034134	toll-like receptor 2 signaling pathway	18	4	0.225431720032912	1
GO:0035066	positive regulation of histone acetylation	29	6	0.22559986600964	1
GO:0030890	positive regulation of B cell proliferation	42	8	0.225615011160601	1
GO:0043584	nose development	15	4	0.225617386107748	1
GO:0006206	pyrimidine nucleobase metabolic process	16	4	0.225671017539372	1
GO:0045745	positive regulation of G protein-coupled receptor signaling pathway	26	5	0.225774488848041	1
GO:0040040	thermosensory behavior	1	1	0.225835239078222	1
GO:0070169	positive regulation of biomineral tissue development	49	10	0.225910886006365	1
GO:0006207	'de novo' pyrimidine nucleobase biosynthetic process	6	2	0.226345150896055	1
GO:0060560	developmental growth involved in morphogenesis	234	46	0.226460253539408	1
GO:0044089	positive regulation of cellular component biogenesis	515	88	0.226640721083478	1
GO:0042667	auditory receptor cell fate specification	2	1	0.226715332234589	1
GO:1901490	regulation of lymphangiogenesis	6	2	0.226934543194066	1
GO:2001173	regulation of histone H2B conserved C-terminal lysine ubiquitination	1	1	0.226950362413407	1
GO:0015812	gamma-aminobutyric acid transport	14	4	0.227006678553363	1
GO:0021626	central nervous system maturation	7	2	0.227108300618922	1
GO:1903612	positive regulation of calcium-dependent ATPase activity	1	1	0.227116707630181	1
GO:0002086	diaphragm contraction	2	1	0.227202706285532	1
GO:0046755	viral budding	26	5	0.227337471960354	1
GO:0035645	enteric smooth muscle cell differentiation	1	1	0.227432721472236	1
GO:0048592	eye morphogenesis	151	29	0.227585659841467	1
GO:0022408	negative regulation of cell-cell adhesion	194	30	0.228007165264294	1
GO:0006997	nucleus organization	133	22	0.228066189087391	1
GO:0001967	suckling behavior	11	3	0.228238061397564	1
GO:0045773	positive regulation of axon extension	42	10	0.228384773323017	1
GO:1903055	positive regulation of extracellular matrix organization	25	6	0.228423437727848	1
GO:1904375	regulation of protein localization to cell periphery	125	23	0.228435763742729	1
GO:0050884	neuromuscular process controlling posture	16	4	0.228463524971551	1
GO:0045292	mRNA cis splicing, via spliceosome	27	5	0.228520039717736	1
GO:0010659	cardiac muscle cell apoptotic process	54	9	0.228898565399671	1
GO:0072176	nephric duct development	14	4	0.228934933210622	1
GO:2000810	regulation of bicellular tight junction assembly	23	5	0.229045792792617	1
GO:0006195	purine nucleotide catabolic process	46	9	0.229074126639535	1
GO:0002695	negative regulation of leukocyte activation	185	27	0.229123080107052	1
GO:0048699	generation of neurons	1511	259	0.229270856590892	1
GO:0002883	regulation of hypersensitivity	8	2	0.229330198417457	1
GO:0051134	negative regulation of NK T cell activation	2	1	0.229332174628273	1
GO:0045732	positive regulation of protein catabolic process	231	39	0.229357376176336	1
GO:0099515	actin filament-based transport	21	6	0.229650394464312	1
GO:0035296	regulation of tube diameter	141	23	0.229708683214804	1
GO:0097746	blood vessel diameter maintenance	141	23	0.229708683214804	1
GO:0002864	regulation of acute inflammatory response to antigenic stimulus	14	3	0.229728451755097	1
GO:1902100	negative regulation of metaphase/anaphase transition of cell cycle	42	8	0.229743983748303	1
GO:0071233	cellular response to leucine	10	3	0.22980805452266	1
GO:0106135	negative regulation of cardiac muscle cell contraction	1	1	0.229827845718258	1
GO:1903946	negative regulation of ventricular cardiac muscle cell action potential	1	1	0.229827845718258	1
GO:1901189	positive regulation of ephrin receptor signaling pathway	1	1	0.229911075939368	1
GO:1901297	positive regulation of canonical Wnt signaling pathway involved in cardiac muscle cell fate commitment	1	1	0.229911075939368	1
GO:1905068	positive regulation of canonical Wnt signaling pathway involved in heart development	1	1	0.229911075939368	1
GO:0010731	protein glutathionylation	2	1	0.23017765076174	1
GO:0010732	regulation of protein glutathionylation	2	1	0.23017765076174	1
GO:0010734	negative regulation of protein glutathionylation	2	1	0.23017765076174	1
GO:0060051	negative regulation of protein glycosylation	3	1	0.230239772686713	1
GO:0071245	cellular response to carbon monoxide	1	1	0.230260741465675	1
GO:0061615	glycolytic process through fructose-6-phosphate	13	4	0.230577110283476	1
GO:0045759	negative regulation of action potential	6	2	0.230591491736015	1
GO:1901053	sarcosine catabolic process	1	1	0.230610589796736	1
GO:0015721	bile acid and bile salt transport	30	5	0.230722252616841	1
GO:0051270	regulation of cellular component movement	1106	172	0.231092461026237	1
GO:0090166	Golgi disassembly	7	2	0.231187939973188	1
GO:0033148	positive regulation of intracellular estrogen receptor signaling pathway	11	3	0.23122854619964	1
GO:0051283	negative regulation of sequestering of calcium ion	116	21	0.231232584184269	1
GO:0072595	maintenance of protein localization in organelle	42	8	0.231473067311009	1
GO:0048255	mRNA stabilization	52	10	0.231496525100286	1
GO:0001828	inner cell mass cellular morphogenesis	2	1	0.231507655399812	1
GO:0090068	positive regulation of cell cycle process	234	36	0.231572641770608	1
GO:0002009	morphogenesis of an epithelium	501	88	0.231595319089093	1
GO:1904796	regulation of core promoter binding	7	2	0.231605224651667	1
GO:0043063	intercellular bridge organization	1	1	0.231694955593909	1
GO:0033634	positive regulation of cell-cell adhesion mediated by integrin	6	2	0.231712834356483	1
GO:0046365	monosaccharide catabolic process	40	8	0.231737842409485	1
GO:0008212	mineralocorticoid metabolic process	12	3	0.23175252717828	1
GO:0055021	regulation of cardiac muscle tissue growth	72	13	0.231905501056064	1
GO:0019233	sensory perception of pain	103	17	0.231974848888801	1
GO:0099116	tRNA 5'-end processing	16	3	0.232001439584486	1
GO:0050768	negative regulation of neurogenesis	140	27	0.232077429163996	1
GO:0061580	colon epithelial cell migration	1	1	0.232330237897163	1
GO:0015774	polysaccharide transport	1	1	0.232447393380174	1
GO:0007520	myoblast fusion	40	9	0.232479733169081	1
GO:0034103	regulation of tissue remodeling	86	14	0.23254919429455	1
GO:0044328	canonical Wnt signaling pathway involved in positive regulation of endothelial cell migration	1	1	0.232598086106738	1
GO:0044329	canonical Wnt signaling pathway involved in positive regulation of cell-cell adhesion	1	1	0.232598086106738	1
GO:0044330	canonical Wnt signaling pathway involved in positive regulation of wound healing	1	1	0.232598086106738	1
GO:1900542	regulation of purine nucleotide metabolic process	81	14	0.232639545543485	1
GO:2000370	positive regulation of clathrin-dependent endocytosis	5	2	0.232735982047694	1
GO:0021772	olfactory bulb development	29	7	0.232740549706902	1
GO:0032480	negative regulation of type I interferon production	30	6	0.232806008115494	1
GO:0032462	regulation of protein homooligomerization	1	1	0.233017079479057	1
GO:0032464	positive regulation of protein homooligomerization	1	1	0.233017079479057	1
GO:0003018	vascular process in circulatory system	263	45	0.233223759597639	1
GO:0009165	nucleotide biosynthetic process	248	39	0.233277494375662	1
GO:0097178	ruffle assembly	44	9	0.233468825027616	1
GO:1903690	negative regulation of wound healing, spreading of epidermal cells	4	2	0.233583366485178	1
GO:1905663	positive regulation of telomerase RNA reverse transcriptase activity	2	1	0.233726523075257	1
GO:0007499	ectoderm and mesoderm interaction	1	1	0.233958040745616	1
GO:0060216	definitive hemopoiesis	19	5	0.234026820172219	1
GO:0033120	positive regulation of RNA splicing	36	7	0.234027063503706	1
GO:0097473	retinal rod cell apoptotic process	1	1	0.234059077699878	1
GO:0061000	negative regulation of dendritic spine development	13	4	0.234120658676064	1
GO:2001228	regulation of response to gamma radiation	1	1	0.234126461028335	1
GO:2001229	negative regulation of response to gamma radiation	1	1	0.234126461028335	1
GO:0021826	substrate-independent telencephalic tangential migration	9	3	0.234365679932766	1
GO:0021830	interneuron migration from the subpallium to the cortex	9	3	0.234365679932766	1
GO:0021843	substrate-independent telencephalic tangential interneuron migration	9	3	0.234365679932766	1
GO:0048675	axon extension	120	25	0.234368168714787	1
GO:0043921	modulation by host of viral transcription	2	1	0.234444649096991	1
GO:0050864	regulation of B cell activation	125	20	0.234517954510253	1
GO:1905150	regulation of voltage-gated sodium channel activity	11	3	0.23455010123873	1
GO:2000650	negative regulation of sodium ion transmembrane transporter activity	15	4	0.234580640457047	1
GO:0045333	cellular respiration	215	29	0.235024897915006	1
GO:2000606	regulation of cell proliferation involved in mesonephros development	1	1	0.235173682876342	1
GO:2000607	negative regulation of cell proliferation involved in mesonephros development	1	1	0.235173682876342	1
GO:2000699	fibroblast growth factor receptor signaling pathway involved in ureteric bud formation	1	1	0.235173682876342	1
GO:2000701	glial cell-derived neurotrophic factor receptor signaling pathway involved in ureteric bud formation	1	1	0.235173682876342	1
GO:2000702	regulation of fibroblast growth factor receptor signaling pathway involved in ureteric bud formation	1	1	0.235173682876342	1
GO:2000703	negative regulation of fibroblast growth factor receptor signaling pathway involved in ureteric bud formation	1	1	0.235173682876342	1
GO:2000733	regulation of glial cell-derived neurotrophic factor receptor signaling pathway involved in ureteric bud formation	1	1	0.235173682876342	1
GO:2000734	negative regulation of glial cell-derived neurotrophic factor receptor signaling pathway involved in ureteric bud formation	1	1	0.235173682876342	1
GO:2001013	epithelial cell proliferation involved in renal tubule morphogenesis	4	2	0.235182636294355	1
GO:1901874	negative regulation of post-translational protein modification	2	1	0.235198282510407	1
GO:0098038	non-replicative transposition, DNA-mediated	1	1	0.235343111551399	1
GO:0060114	vestibular receptor cell differentiation	2	1	0.235371178214816	1
GO:0060118	vestibular receptor cell development	2	1	0.235371178214816	1
GO:0045053	protein retention in Golgi apparatus	5	2	0.235390746583521	1
GO:0070076	histone lysine demethylation	26	6	0.235775234019722	1
GO:0090212	negative regulation of establishment of blood-brain barrier	1	1	0.235869334551424	1
GO:1901594	response to capsazepine	1	1	0.235869334551424	1
GO:0071229	cellular response to acid chemical	80	15	0.235953579606835	1
GO:1905918	regulation of CoA-transferase activity	2	1	0.235957026578487	1
GO:1905920	positive regulation of CoA-transferase activity	2	1	0.235957026578487	1
GO:0060676	ureteric bud formation	6	2	0.236105862017933	1
GO:0003158	endothelium development	136	24	0.236149210410677	1
GO:1990402	embryonic liver development	2	1	0.236162878926914	1
GO:0001508	action potential	133	25	0.236259366723762	1
GO:0099546	protein catabolic process, modulating synaptic transmission	1	1	0.236294852419752	1
GO:0140246	protein catabolic process at synapse	1	1	0.236294852419752	1
GO:0034137	positive regulation of toll-like receptor 2 signaling pathway	7	2	0.236327889490468	1
GO:0010720	positive regulation of cell development	298	54	0.236490157665875	1
GO:0050955	thermoception	6	2	0.236536389688777	1
GO:0046889	positive regulation of lipid biosynthetic process	82	14	0.236598832883986	1
GO:0051582	positive regulation of neurotransmitter uptake	5	2	0.236751025514962	1
GO:0044774	mitotic DNA integrity checkpoint signaling	85	15	0.236796859422758	1
GO:0021855	hypothalamus cell migration	5	2	0.236834206444138	1
GO:0040012	regulation of locomotion	1072	165	0.236941724221916	1
GO:0090036	regulation of protein kinase C signaling	17	5	0.236952077948052	1
GO:0006639	acylglycerol metabolic process	126	21	0.236977764597679	1
GO:0031346	positive regulation of cell projection organization	352	64	0.237294232522446	1
GO:0000463	maturation of LSU-rRNA from tricistronic rRNA transcript (SSU-rRNA, 5.8S rRNA, LSU-rRNA)	15	3	0.237461377266143	1
GO:0051414	response to cortisol	5	2	0.237627463440487	1
GO:0050866	negative regulation of cell activation	208	31	0.237660835172697	1
GO:0045446	endothelial cell differentiation	118	21	0.237963873940011	1
GO:0055080	cation homeostasis	720	108	0.238017211417829	1
GO:0072355	histone H3-T3 phosphorylation	2	1	0.23806656068679	1
GO:0039521	suppression by virus of host autophagy	1	1	0.238232261052477	1
GO:0140321	negative regulation by symbiont of host autophagy	1	1	0.238232261052477	1
GO:1905355	spine apparatus assembly	1	1	0.238249517024082	1
GO:0038183	bile acid signaling pathway	14	3	0.238334105207653	1
GO:1903862	positive regulation of oxidative phosphorylation	3	1	0.238388856393303	1
GO:0150099	neuron-glial cell signaling	5	2	0.238431337352329	1
GO:0060127	prolactin secreting cell differentiation	1	1	0.238456750601823	1
GO:0106106	cold-induced thermogenesis	144	26	0.238561752985822	1
GO:0120161	regulation of cold-induced thermogenesis	144	26	0.238561752985822	1
GO:1904152	regulation of retrograde protein transport, ER to cytosol	13	3	0.238594247788244	1
GO:1905596	negative regulation of low-density lipoprotein particle receptor binding	3	1	0.238638339501094	1
GO:0110026	regulation of DNA strand resection involved in replication fork processing	1	1	0.238681596215079	1
GO:0000912	assembly of actomyosin apparatus involved in cytokinesis	6	2	0.238713184277105	1
GO:0000915	actomyosin contractile ring assembly	6	2	0.238713184277105	1
GO:0086003	cardiac muscle cell contraction	72	15	0.238814582158004	1
GO:0030579	ubiquitin-dependent SMAD protein catabolic process	6	2	0.238822707744512	1
GO:0014057	positive regulation of acetylcholine secretion, neurotransmission	2	1	0.239010655439412	1
GO:0061736	engulfment of target by autophagosome	1	1	0.23906293838337	1
GO:0061753	substrate localization to autophagosome	1	1	0.23906293838337	1
GO:0009199	ribonucleoside triphosphate metabolic process	84	13	0.239075112727575	1
GO:0060324	face development	43	10	0.239170951028361	1
GO:2000395	regulation of ubiquitin-dependent endocytosis	2	1	0.239198748165911	1
GO:2000397	positive regulation of ubiquitin-dependent endocytosis	2	1	0.239198748165911	1
GO:2000145	regulation of cell motility	1033	159	0.239337810048373	1
GO:0007195	adenylate cyclase-inhibiting dopamine receptor signaling pathway	6	2	0.239450786674081	1
GO:0046940	nucleoside monophosphate phosphorylation	11	3	0.239587953134544	1
GO:0035150	regulation of tube size	142	23	0.239643781429989	1
GO:0034111	negative regulation of homotypic cell-cell adhesion	14	4	0.239719266023931	1
GO:0033628	regulation of cell adhesion mediated by integrin	48	9	0.239856363855938	1
GO:0060253	negative regulation of glial cell proliferation	15	4	0.239946729091387	1
GO:0045840	positive regulation of mitotic nuclear division	43	8	0.23999199133904	1
GO:0019285	glycine betaine biosynthetic process from choline	2	1	0.240260685299034	1
GO:0031455	glycine betaine metabolic process	2	1	0.240260685299034	1
GO:0031456	glycine betaine biosynthetic process	2	1	0.240260685299034	1
GO:0070901	mitochondrial tRNA methylation	3	1	0.240343085021188	1
GO:0042311	vasodilation	47	9	0.240398547980011	1
GO:0060010	Sertoli cell fate commitment	1	1	0.240652241866436	1
GO:0006287	base-excision repair, gap-filling	14	3	0.240826047481115	1
GO:0060405	regulation of penile erection	7	2	0.241108425990777	1
GO:0035246	peptidyl-arginine N-methylation	11	3	0.241136792919498	1
GO:1901620	regulation of smoothened signaling pathway involved in dorsal/ventral neural tube patterning	9	3	0.241439460362169	1
GO:2000640	positive regulation of SREBP signaling pathway	2	1	0.241527777582329	1
GO:0034982	mitochondrial protein processing	13	3	0.241538519370102	1
GO:0003409	optic cup structural organization	1	1	0.241605192326411	1
GO:1900224	positive regulation of nodal signaling pathway involved in determination of lateral mesoderm left/right asymmetry	2	1	0.2418099431073	1
GO:1904700	granulosa cell apoptotic process	2	1	0.241897388742571	1
GO:1904708	regulation of granulosa cell apoptotic process	2	1	0.241897388742571	1
GO:1902595	regulation of DNA replication origin binding	2	1	0.24191295489847	1
GO:0045725	positive regulation of glycogen biosynthetic process	15	4	0.242199452391758	1
GO:0051172	negative regulation of nitrogen compound metabolic process	2346	337	0.242530664566625	1
GO:0006045	N-acetylglucosamine biosynthetic process	2	1	0.242663655873891	1
GO:1901073	glucosamine-containing compound biosynthetic process	2	1	0.242663655873891	1
GO:0010045	response to nickel cation	1	1	0.242995900341449	1
GO:0045931	positive regulation of mitotic cell cycle	121	21	0.243015695252426	1
GO:0045186	zonula adherens assembly	1	1	0.243157507135403	1
GO:0007389	pattern specification process	434	73	0.243479499946022	1
GO:0019083	viral transcription	50	9	0.2434866262087	1
GO:1901380	negative regulation of potassium ion transmembrane transport	32	6	0.243528418578511	1
GO:0110149	regulation of biomineralization	97	17	0.243608306387626	1
GO:0043007	maintenance of rDNA	2	1	0.24377942135173	1
GO:1903056	regulation of melanosome organization	1	1	0.243824476497649	1
GO:0003178	coronary sinus valve development	1	1	0.24391493193247	1
GO:0003182	coronary sinus valve morphogenesis	1	1	0.24391493193247	1
GO:0003270	Notch signaling pathway involved in regulation of secondary heart field cardioblast proliferation	1	1	0.24391493193247	1
GO:0060843	venous endothelial cell differentiation	1	1	0.24391493193247	1
GO:1903849	positive regulation of aorta morphogenesis	1	1	0.24391493193247	1
GO:0021938	smoothened signaling pathway involved in regulation of cerebellar granule cell precursor cell proliferation	5	2	0.244464701856613	1
GO:0061870	positive regulation of hepatic stellate cell migration	1	1	0.244477522707794	1
GO:1900141	regulation of oligodendrocyte apoptotic process	1	1	0.244477522707794	1
GO:1900143	positive regulation of oligodendrocyte apoptotic process	1	1	0.244477522707794	1
GO:0021941	negative regulation of cerebellar granule cell precursor proliferation	2	1	0.245005643401539	1
GO:1903894	regulation of IRE1-mediated unfolded protein response	14	3	0.245196828102524	1
GO:0060696	regulation of phospholipid catabolic process	7	2	0.245363372947987	1
GO:1902414	protein localization to cell junction	94	20	0.245473272845134	1
GO:0035093	spermatogenesis, exchange of chromosomal proteins	8	2	0.245570954950987	1
GO:1901293	nucleoside phosphate biosynthetic process	250	39	0.24569721734058	1
GO:0036166	phenotypic switching	17	3	0.245707890119664	1
GO:1903010	regulation of bone development	7	2	0.245962113335378	1
GO:1903937	response to acrylamide	2	1	0.246003367145367	1
GO:0003226	right ventricular compact myocardium morphogenesis	1	1	0.246017866656587	1
GO:0070129	regulation of mitochondrial translation	24	4	0.246161747210969	1
GO:1900543	negative regulation of purine nucleotide metabolic process	22	5	0.246212166776821	1
GO:0016557	peroxisome membrane biogenesis	3	1	0.246223914581196	1
GO:0010898	positive regulation of triglyceride catabolic process	9	2	0.246373060076374	1
GO:1902022	L-lysine transport	7	2	0.246440132506887	1
GO:1903401	L-lysine transmembrane transport	7	2	0.246440132506887	1
GO:0048512	circadian behavior	47	9	0.246591147034442	1
GO:0098880	maintenance of postsynaptic specialization structure	5	2	0.246708711437531	1
GO:0003185	sinoatrial valve morphogenesis	1	1	0.246797174452023	1
GO:0008360	regulation of cell shape	154	30	0.246810000010626	1
GO:0002863	positive regulation of inflammatory response to antigenic stimulus	12	3	0.246955769921133	1
GO:2000311	regulation of AMPA receptor activity	24	6	0.246962751360079	1
GO:0061378	corpora quadrigemina development	2	1	0.247322973785335	1
GO:0061379	inferior colliculus development	2	1	0.247322973785335	1
GO:0051282	regulation of sequestering of calcium ion	118	21	0.247362460751678	1
GO:0001971	negative regulation of activation of membrane attack complex	2	1	0.247411944266548	1
GO:1903918	regulation of actin filament severing	1	1	0.247526527952504	1
GO:1903919	negative regulation of actin filament severing	1	1	0.247526527952504	1
GO:0003085	negative regulation of systemic arterial blood pressure	19	4	0.247676370349373	1
GO:0045471	response to ethanol	135	22	0.247893116372289	1
GO:0001960	negative regulation of cytokine-mediated signaling pathway	79	11	0.247982677857685	1
GO:0097210	response to gonadotropin-releasing hormone	8	2	0.248017216893482	1
GO:0006085	acetyl-CoA biosynthetic process	18	4	0.248150462540627	1
GO:0030431	sleep	32	6	0.248383765082995	1
GO:0036520	astrocyte-dopaminergic neuron signaling	2	1	0.248445177844735	1
GO:0071348	cellular response to interleukin-11	1	1	0.248526814029334	1
GO:0031647	regulation of protein stability	294	46	0.248583035206538	1
GO:0031280	negative regulation of cyclase activity	23	5	0.248661056014847	1
GO:0002476	antigen processing and presentation of endogenous peptide antigen via MHC class Ib	6	2	0.24868829653356	1
GO:0042307	positive regulation of protein import into nucleus	41	8	0.248732330065469	1
GO:0086015	SA node cell action potential	9	3	0.24877474748222	1
GO:0086018	SA node cell to atrial cardiac muscle cell signaling	9	3	0.24877474748222	1
GO:0022603	regulation of anatomical structure morphogenesis	972	160	0.248917853721513	1
GO:1990256	signal clustering	1	1	0.2489261452283	1
GO:0021549	cerebellum development	97	18	0.249053156828015	1
GO:0032000	positive regulation of fatty acid beta-oxidation	11	3	0.249149954088987	1
GO:2001185	regulation of CD8-positive, alpha-beta T cell activation	19	4	0.249189571141584	1
GO:0034474	U2 snRNA 3'-end processing	1	1	0.249269815910696	1
GO:0014052	regulation of gamma-aminobutyric acid secretion	6	2	0.249308082363179	1
GO:0071907	determination of digestive tract left/right asymmetry	7	2	0.249315690894859	1
GO:0002488	antigen processing and presentation of endogenous peptide antigen via MHC class Ib via ER pathway	1	1	0.249327220298879	1
GO:0002489	antigen processing and presentation of endogenous peptide antigen via MHC class Ib via ER pathway, TAP-dependent	1	1	0.249327220298879	1
GO:0072350	tricarboxylic acid metabolic process	14	3	0.249390137020281	1
GO:0048708	astrocyte differentiation	81	15	0.249576115348575	1
GO:0071680	response to indole-3-methanol	5	2	0.24974116743518	1
GO:0071681	cellular response to indole-3-methanol	5	2	0.24974116743518	1
GO:0002025	norepinephrine-epinephrine-mediated vasodilation involved in regulation of systemic arterial blood pressure	3	1	0.250029348230092	1
GO:0045793	positive regulation of cell size	11	3	0.250038301199728	1
GO:0000480	endonucleolytic cleavage in 5'-ETS of tricistronic rRNA transcript (SSU-rRNA, 5.8S rRNA, LSU-rRNA)	7	2	0.250065779037158	1
GO:0034220	ion transmembrane transport	1110	173	0.250173163213591	1
GO:0042420	dopamine catabolic process	7	2	0.250221219534216	1
GO:0022012	subpallium cell proliferation in forebrain	1	1	0.250231347982544	1
GO:0022018	lateral ganglionic eminence cell proliferation	1	1	0.250231347982544	1
GO:0060366	lambdoid suture morphogenesis	1	1	0.250231347982544	1
GO:0060367	sagittal suture morphogenesis	1	1	0.250231347982544	1
GO:0060873	anterior semicircular canal development	1	1	0.250231347982544	1
GO:0060875	lateral semicircular canal development	1	1	0.250231347982544	1
GO:0055057	neuroblast division	14	4	0.25045363282599	1
GO:1905668	positive regulation of protein localization to endosome	11	3	0.250585812351856	1
GO:0090075	relaxation of muscle	33	7	0.250758545067953	1
GO:1905687	regulation of diacylglycerol kinase activity	1	1	0.250910636441514	1
GO:1905689	positive regulation of diacylglycerol kinase activity	1	1	0.250910636441514	1
GO:1903008	organelle disassembly	114	19	0.251048344609752	1
GO:0006140	regulation of nucleotide metabolic process	83	14	0.251096115633184	1
GO:0016108	tetraterpenoid metabolic process	3	1	0.251223462091643	1
GO:0016116	carotenoid metabolic process	3	1	0.251223462091643	1
GO:0006939	smooth muscle contraction	110	20	0.251260576673772	1
GO:0060740	prostate gland epithelium morphogenesis	25	6	0.251549855135885	1
GO:0060755	negative regulation of mast cell chemotaxis	1	1	0.251673794896708	1
GO:0048674	collateral sprouting of injured axon	1	1	0.251890258563077	1
GO:0048687	positive regulation of sprouting of injured axon	1	1	0.251890258563077	1
GO:0048691	positive regulation of axon extension involved in regeneration	1	1	0.251890258563077	1
GO:0048693	regulation of collateral sprouting of injured axon	1	1	0.251890258563077	1
GO:0048694	positive regulation of collateral sprouting of injured axon	1	1	0.251890258563077	1
GO:1904109	positive regulation of cholesterol import	1	1	0.251890258563077	1
[truncated: 14,018 more rows]
