# Supplementary material for: Prenatal vitamin intake in first month of pregnancy and DNA methylation in cord blood and placenta in two prospective cohorts
Source: Epigenetics Chromatin. 2022 Aug 2;15:28. doi: 10.1186/s13072-022-00460-9 (PMC9344645; doi:10.1186/s13072-022-00460-9)
Supplement: Supplementary file 8 — Additional file 8. Supplemental Table 8. Gene ontology enrichment results for EARLI cord blood. [file 13072_2022_460_MOESM8_ESM.csv]

GO_ID	TERM	N	DE	P.DE	FDR
GO:0007399	nervous system development	2386	475	0.000207574867945392	1
GO:0048731	system development	4693	830	0.000275699918750117	1
GO:0051703	biological process involved in intraspecies interaction between organisms	53	21	0.00033825244576284	1
GO:0000972	transcription-dependent tethering of RNA polymerase II gene DNA at nuclear periphery	6	5	0.000628498926185803	1
GO:1904862	inhibitory synapse assembly	16	9	0.000677102473788779	1
GO:0048645	animal organ formation	65	25	0.000756670772586828	1
GO:0010453	regulation of cell fate commitment	30	12	0.000885786836881247	1
GO:0010626	negative regulation of Schwann cell proliferation	6	5	0.00103848987602501	1
GO:0048596	embryonic camera-type eye morphogenesis	25	13	0.00106816289273939	1
GO:0031076	embryonic camera-type eye development	35	16	0.0010786273250277	1
GO:0048598	embryonic morphogenesis	586	137	0.0010856545455251	1
GO:0048793	pronephros development	8	6	0.00122525320846316	1
GO:0042659	regulation of cell fate specification	13	8	0.00132005059621665	1
GO:0021983	pituitary gland development	43	17	0.00132361090973314	1
GO:0007275	multicellular organism development	5044	874	0.00132658488445185	1
GO:0048699	generation of neurons	1499	312	0.00136135792233749	1
GO:0030182	neuron differentiation	1349	284	0.00155619229341495	1
GO:0022008	neurogenesis	1617	332	0.0015648037259297	1
GO:0003002	regionalization	327	82	0.00165413560045092	1
GO:0048646	anatomical structure formation involved in morphogenesis	1161	227	0.00173718762604852	1
GO:0099537	trans-synaptic signaling	716	154	0.00174110320882894	1
GO:0035176	social behavior	51	19	0.00188362414478054	1
GO:0090596	sensory organ morphogenesis	254	64	0.00201241635676753	1
GO:0048048	embryonic eye morphogenesis	33	15	0.00206792155957449	1
GO:0007423	sensory organ development	549	121	0.00221464626597073	1
GO:0021984	adenohypophysis development	13	7	0.0022298697016602	1
GO:0009143	nucleoside triphosphate catabolic process	12	6	0.00225440958547183	1
GO:0007268	chemical synaptic transmission	708	151	0.00250935934478234	1
GO:0098916	anterograde trans-synaptic signaling	708	151	0.00250935934478234	1
GO:0001708	cell fate specification	92	30	0.00275542693417784	1
GO:0060900	embryonic camera-type eye formation	11	7	0.00353820335682493	1
GO:0042471	ear morphogenesis	114	33	0.00355956272185376	1
GO:0009149	pyrimidine nucleoside triphosphate catabolic process	3	3	0.00366638746204275	1
GO:0014050	negative regulation of glutamate secretion	5	4	0.0037083353652846	1
GO:0099536	synaptic signaling	739	155	0.00441904517005227	1
GO:0009646	response to absence of light	3	3	0.00445987776280583	1
GO:0071485	cellular response to absence of light	3	3	0.00445987776280583	1
GO:1990603	dark adaptation	3	3	0.00445987776280583	1
GO:0036353	histone H2A-K119 monoubiquitination	8	5	0.00452051896938694	1
GO:0097120	receptor localization to synapse	57	19	0.00463176675759675	1
GO:0007610	behavior	573	122	0.00482502598355108	1
GO:0045165	cell fate commitment	258	66	0.00490333004175597	1
GO:0035518	histone H2A monoubiquitination	17	8	0.00505756347000161	1
GO:0048513	animal organ development	3337	587	0.00507697865778111	1
GO:0043583	ear development	212	53	0.0053635936414278	1
GO:0048732	gland development	434	96	0.0054109104538991	1
GO:0009953	dorsal/ventral pattern formation	83	25	0.00543296642181837	1
GO:0048562	embryonic organ morphogenesis	284	71	0.00558702423243114	1
GO:0010092	specification of animal organ identity	36	15	0.00563865259690592	1
GO:1901136	carbohydrate derivative catabolic process	169	36	0.00568859974163037	1
GO:0048806	genitalia development	44	15	0.00572766085801608	1
GO:0033561	regulation of water loss via skin	27	10	0.00576458039202651	1
GO:0039019	pronephric nephron development	3	3	0.00576623119252623	1
GO:0010624	regulation of Schwann cell proliferation	9	5	0.00583769991005021	1
GO:2001245	regulation of phosphatidylcholine biosynthetic process	5	4	0.00602822847450478	1
GO:0050795	regulation of behavior	71	19	0.00684503901730516	1
GO:0033962	P-body assembly	20	8	0.00688899748542517	1
GO:0009204	deoxyribonucleoside triphosphate catabolic process	7	4	0.0071997161478641	1
GO:0010171	body morphogenesis	42	15	0.00724995980734078	1
GO:0071484	cellular response to light intensity	6	4	0.00753850107415188	1
GO:0072178	nephric duct morphogenesis	10	6	0.00762917840050224	1
GO:0021517	ventral spinal cord development	44	16	0.00837557629201241	1
GO:0035418	protein localization to synapse	65	21	0.00847527228405538	1
GO:0002072	optic cup morphogenesis involved in camera-type eye development	7	5	0.00885090365639289	1
GO:0030879	mammary gland development	135	36	0.00885513762979277	1
GO:2000179	positive regulation of neural precursor cell proliferation	54	18	0.00894615004295499	1
GO:0021536	diencephalon development	76	23	0.00917420660127836	1
GO:0030326	embryonic limb morphogenesis	116	34	0.00919636444968997	1
GO:0035113	embryonic appendage morphogenesis	116	34	0.00919636444968997	1
GO:0035270	endocrine system development	126	35	0.00958720746046897	1
GO:0072176	nephric duct development	14	7	0.00992329091975824	1
GO:1905702	regulation of inhibitory synapse assembly	4	3	0.0100166809259878	1
GO:0007389	pattern specification process	432	97	0.0104946937958047	1
GO:0002589	regulation of antigen processing and presentation of peptide antigen via MHC class I	2	2	0.0105372468659404	1
GO:0002590	negative regulation of antigen processing and presentation of peptide antigen via MHC class I	2	2	0.0105372468659404	1
GO:0042710	biofilm formation	2	2	0.0105849675652711	1
GO:0044010	single-species biofilm formation	2	2	0.0105849675652711	1
GO:0044407	single-species biofilm formation in or on host organism	2	2	0.0105849675652711	1
GO:0098630	aggregation of unicellular organisms	2	2	0.0105849675652711	1
GO:1900190	regulation of single-species biofilm formation	2	2	0.0105849675652711	1
GO:1900191	negative regulation of single-species biofilm formation	2	2	0.0105849675652711	1
GO:1900228	regulation of single-species biofilm formation in or on host organism	2	2	0.0105849675652711	1
GO:1900229	negative regulation of single-species biofilm formation in or on host organism	2	2	0.0105849675652711	1
GO:0007612	learning	143	38	0.0106693999206122	1
GO:0061436	establishment of skin barrier	25	9	0.010686588984608	1
GO:0048104	establishment of body hair or bristle planar orientation	3	3	0.0108369782269574	1
GO:0048105	establishment of body hair planar orientation	3	3	0.0108369782269574	1
GO:0003292	cardiac septum cell differentiation	3	3	0.0114120509313182	1
GO:0060922	atrioventricular node cell differentiation	3	3	0.0114120509313182	1
GO:0060928	atrioventricular node cell development	3	3	0.0114120509313182	1
GO:0045604	regulation of epidermal cell differentiation	58	16	0.0115045421609704	1
GO:0006026	aminoglycan catabolic process	32	10	0.0115437626464221	1
GO:0048856	anatomical structure development	5607	940	0.0116466519539844	1
GO:0007631	feeding behavior	98	23	0.011759965753954	1
GO:0002387	immune response in gut-associated lymphoid tissue	2	2	0.0119886453454588	1
GO:0002395	immune response in nasopharyngeal-associated lymphoid tissue	2	2	0.0119886453454588	1
GO:0010390	histone monoubiquitination	29	10	0.0124010860873421	1
GO:0060164	regulation of timing of neuron differentiation	3	3	0.0124054937504353	1
GO:0021532	neural tube patterning	37	13	0.0124916105909422	1
GO:0042136	neurotransmitter biosynthetic process	18	8	0.012668856035621	1
GO:0097112	gamma-aminobutyric acid receptor clustering	4	3	0.0129888547582342	1
GO:0061029	eyelid development in camera-type eye	11	6	0.0131661553756066	1
GO:2000016	negative regulation of determination of dorsal identity	2	2	0.0131995918047617	1
GO:0042755	eating behavior	36	11	0.0132919746706856	1
GO:0021515	cell differentiation in spinal cord	49	17	0.013322719857934	1
GO:0030048	actin filament-based movement	126	33	0.0134607741432325	1
GO:0090009	primitive streak formation	8	5	0.013500069497623	1
GO:0001964	startle response	25	10	0.0137337529329596	1
GO:0030900	forebrain development	375	86	0.0141066528238159	1
GO:0060741	prostate gland stromal morphogenesis	2	2	0.0144509729344219	1
GO:0014010	Schwann cell proliferation	11	5	0.0146895929430215	1
GO:0010842	retina layer formation	25	10	0.0147362104135158	1
GO:0061549	sympathetic ganglion development	9	5	0.0149306879964132	1
GO:0043585	nose morphogenesis	3	3	0.0151165818221181	1
GO:0048696	regulation of collateral sprouting in absence of injury	3	3	0.015208853662906	1
GO:0048593	camera-type eye morphogenesis	119	32	0.0153913555943807	1
GO:0007634	optokinetic behavior	2	2	0.015407875526754	1
GO:0002067	glandular epithelial cell differentiation	53	17	0.0157939012868791	1
GO:0086003	cardiac muscle cell contraction	72	21	0.0158913487488764	1
GO:0097377	spinal cord interneuron axon guidance	3	3	0.0158917311925136	1
GO:0032501	multicellular organismal process	7288	1129	0.0159046834782679	1
GO:0048167	regulation of synaptic plasticity	195	47	0.0159219196431656	1
GO:0060292	long-term synaptic depression	30	11	0.0166398214781197	1
GO:0055003	cardiac myofibril assembly	17	7	0.017357618661053	1
GO:0006030	chitin metabolic process	6	3	0.0177823646579303	1
GO:0006032	chitin catabolic process	6	3	0.0177823646579303	1
GO:0086004	regulation of cardiac muscle cell contraction	34	12	0.0177916987581607	1
GO:0006928	movement of cell or subcellular component	2083	369	0.0178654876597343	1
GO:0009952	anterior/posterior pattern specification	199	49	0.0180360936704146	1
GO:1903575	cornified envelope assembly	4	3	0.0183063953937639	1
GO:0086014	atrial cardiac muscle cell action potential	19	8	0.0184291116871958	1
GO:0086026	atrial cardiac muscle cell to AV node cell signaling	19	8	0.0184291116871958	1
GO:0086066	atrial cardiac muscle cell to AV node cell communication	19	8	0.0184291116871958	1
GO:0060914	heart formation	32	12	0.0188002031060811	1
GO:0099177	regulation of trans-synaptic signaling	434	95	0.0189888928465599	1
GO:0043010	camera-type eye development	319	70	0.0192626336115894	1
GO:0070537	histone H2A K63-linked deubiquitination	3	2	0.0197949066859559	1
GO:0006096	glycolytic process	80	20	0.020198145648224	1
GO:0043114	regulation of vascular permeability	47	14	0.0203660492431354	1
GO:0031016	pancreas development	76	22	0.0204928911518817	1
GO:0009213	pyrimidine deoxyribonucleoside triphosphate catabolic process	2	2	0.0210215666656993	1
GO:0048736	appendage development	171	44	0.0210967531577472	1
GO:0060173	limb development	171	44	0.0210967531577472	1
GO:0007188	adenylate cyclase-modulating G protein-coupled receptor signaling pathway	232	47	0.0212641547961029	1
GO:1901874	negative regulation of post-translational protein modification	2	2	0.0213544062814034	1
GO:0021885	forebrain cell migration	58	18	0.0214902144546214	1
GO:0015842	aminergic neurotransmitter loading into synaptic vesicle	4	3	0.0214935250604633	1
GO:0032502	developmental process	6171	1012	0.0217615073762767	1
GO:0001971	negative regulation of activation of membrane attack complex	2	2	0.0219911875989975	1
GO:0048568	embryonic organ development	425	95	0.0221050857027561	1
GO:0071709	membrane assembly	49	15	0.0222011138514823	1
GO:0048521	negative regulation of behavior	17	6	0.0224171781620014	1
GO:0048665	neuron fate specification	29	11	0.0224412460868927	1
GO:0035844	cloaca development	4	3	0.0225778811367072	1
GO:0048663	neuron fate commitment	62	20	0.0228880988017178	1
GO:0033522	histone H2A ubiquitination	26	9	0.0229508024292385	1
GO:0006757	ATP generation from ADP	81	20	0.0232617630526656	1
GO:0070252	actin-mediated cell contraction	96	25	0.0236240206562856	1
GO:0086002	cardiac muscle cell action potential involved in contraction	53	16	0.0237145154552654	1
GO:0021537	telencephalon development	244	58	0.0238100956677855	1
GO:0086065	cell communication involved in cardiac conduction	58	17	0.0239199355005274	1
GO:0007605	sensory perception of sound	150	36	0.0242252153494106	1
GO:0061337	cardiac conduction	97	25	0.0242253561598069	1
GO:1903539	protein localization to postsynaptic membrane	36	12	0.0242360600701862	1
GO:0000973	posttranscriptional tethering of RNA polymerase II gene DNA at nuclear periphery	2	2	0.0243070961055879	1
GO:0050804	modulation of chemical synaptic transmission	433	94	0.0243932500941937	1
GO:0021761	limbic system development	107	28	0.0245847690813764	1
GO:0045616	regulation of keratinocyte differentiation	37	10	0.024882104855415	1
GO:0086021	SA node cell to atrial cardiac muscle cell communication by electrical coupling	2	2	0.0249920208755425	1
GO:0086053	AV node cell to bundle of His cell communication by electrical coupling	2	2	0.0249920208755425	1
GO:1990440	positive regulation of transcription from RNA polymerase II promoter in response to endoplasmic reticulum stress	11	5	0.0250438204263146	1
GO:0009203	ribonucleoside triphosphate catabolic process	2	2	0.0251418890075273	1
GO:1900452	regulation of long-term synaptic depression	13	6	0.0255471388551821	1
GO:0048880	sensory system development	377	80	0.0259736479402897	1
GO:0009653	anatomical structure morphogenesis	2659	484	0.0261692812323154	1
GO:0051968	positive regulation of synaptic transmission, glutamatergic	30	10	0.0263017228287703	1
GO:0071895	odontoblast differentiation	5	3	0.0266019453947772	1
GO:0048666	neuron development	1092	221	0.0267253481906801	1
GO:0003312	pancreatic PP cell differentiation	2	2	0.0268086190355251	1
GO:0003326	pancreatic A cell fate commitment	2	2	0.0268086190355251	1
GO:0003329	pancreatic PP cell fate commitment	2	2	0.0268086190355251	1
GO:0021527	spinal cord association neuron differentiation	12	6	0.0268908305275072	1
GO:0030856	regulation of epithelial cell differentiation	153	33	0.0269293774470654	1
GO:0061072	iris morphogenesis	9	5	0.0275999087136658	1
GO:0060004	reflex	16	6	0.0276273602702293	1
GO:1905775	negative regulation of DNA helicase activity	2	2	0.0279128879009172	1
GO:0022029	telencephalon cell migration	55	17	0.0279439454501204	1
GO:0062237	protein localization to postsynapse	37	12	0.0280849508909557	1
GO:0061205	paramesonephric duct development	4	3	0.0280886935792809	1
GO:1990384	hyaloid vascular plexus regression	7	4	0.0281402555524054	1
GO:0060840	artery development	100	26	0.0281443534612195	1
GO:0048844	artery morphogenesis	74	20	0.0281983491097388	1
GO:2000177	regulation of neural precursor cell proliferation	87	24	0.0283069040588157	1
GO:0070194	synaptonemal complex disassembly	2	2	0.0283193327786812	1
GO:0042418	epinephrine biosynthetic process	2	2	0.0284631676356402	1
GO:0007267	cell-cell signaling	1618	298	0.0285829026370835	1
GO:0050890	cognition	293	64	0.0287212204057121	1
GO:1905150	regulation of voltage-gated sodium channel activity	11	5	0.0288262994900157	1
GO:0021533	cell differentiation in hindbrain	21	8	0.0288269926939656	1
GO:0021778	oligodendrocyte cell fate specification	4	3	0.0290208231643203	1
GO:0021779	oligodendrocyte cell fate commitment	4	3	0.0290208231643203	1
GO:0021780	glial cell fate specification	4	3	0.0290208231643203	1
GO:0001710	mesodermal cell fate commitment	17	7	0.0293672347956412	1
GO:0003310	pancreatic A cell differentiation	7	4	0.0294819417436271	1
GO:0150172	regulation of phosphatidylcholine metabolic process	10	5	0.0294854203908052	1
GO:2000311	regulation of AMPA receptor activity	24	9	0.0299590834673611	1
GO:0060021	roof of mouth development	85	24	0.030110765385578	1
GO:0061325	cell proliferation involved in outflow tract morphogenesis	4	3	0.0301863254459112	1
GO:0006513	protein monoubiquitination	67	17	0.0301909028847509	1
GO:0009887	animal organ morphogenesis	1001	200	0.0303088968882721	1
GO:0021871	forebrain regionalization	23	9	0.0303223924043829	1
GO:0090327	negative regulation of locomotion involved in locomotory behavior	2	2	0.0303289867560211	1
GO:0048382	mesendoderm development	7	4	0.0303454143014294	1
GO:0007611	learning or memory	252	57	0.0304626822440887	1
GO:0021798	forebrain dorsal/ventral pattern formation	7	4	0.0304634788460102	1
GO:1901292	nucleoside phosphate catabolic process	82	19	0.0305369554715914	1
GO:0001759	organ induction	23	9	0.030804544025938	1
GO:0060322	head development	780	159	0.031273953048107	1
GO:0045682	regulation of epidermis development	65	16	0.031719852211177	1
GO:0040011	locomotion	1833	321	0.0319442608406579	1
GO:0007416	synapse assembly	177	43	0.0321327926401598	1
GO:0021915	neural tube development	152	37	0.0327832877809869	1
GO:0039020	pronephric nephron tubule development	2	2	0.0328255247701695	1
GO:0072114	pronephros morphogenesis	2	2	0.0328255247701695	1
GO:0033030	negative regulation of neutrophil apoptotic process	2	2	0.0329862272134317	1
GO:0060294	cilium movement involved in cell motility	121	23	0.0335584236197349	1
GO:0021903	rostrocaudal neural tube patterning	10	5	0.0335720628724735	1
GO:0060414	aorta smooth muscle tissue morphogenesis	5	3	0.0336225004399437	1
GO:0060263	regulation of respiratory burst	14	5	0.0338165131543552	1
GO:0035470	positive regulation of vascular wound healing	5	3	0.0339223019671677	1
GO:0098742	cell-cell adhesion via plasma-membrane adhesion molecules	270	54	0.0339665510569136	1
GO:0018904	ether metabolic process	27	8	0.0341573147302997	1
GO:0006382	adenosine to inosine editing	8	4	0.0342504090772887	1
GO:0048704	embryonic skeletal system morphogenesis	94	27	0.0346550676032419	1
GO:0071300	cellular response to retinoic acid	65	18	0.0346887209348378	1
GO:0043649	dicarboxylic acid catabolic process	17	6	0.0348180453416553	1
GO:0072177	mesonephric duct development	8	4	0.0348546454635606	1
GO:0060448	dichotomous subdivision of terminal units involved in lung branching	2	2	0.0349530285908763	1
GO:0001885	endothelial cell development	64	17	0.0351137932544051	1
GO:0021904	dorsal/ventral neural tube patterning	22	8	0.0351798820987656	1
GO:0042472	inner ear morphogenesis	95	25	0.0352075999110784	1
GO:0021872	forebrain generation of neurons	51	16	0.0352438338975992	1
GO:0060591	chondroblast differentiation	5	3	0.0352547530390053	1
GO:0086019	cell-cell signaling involved in cardiac conduction	34	11	0.035375666895258	1
GO:0003151	outflow tract morphogenesis	74	21	0.0355901241346328	1
GO:0051961	negative regulation of nervous system development	145	36	0.0356922845474276	1
GO:0071625	vocalization behavior	19	8	0.0357405483837163	1
GO:0045918	negative regulation of cytolysis	3	2	0.0358678652017241	1
GO:0030539	male genitalia development	23	8	0.0360405949760797	1
GO:0007158	neuron cell-cell adhesion	16	7	0.0361288548705064	1
GO:0030334	regulation of cell migration	959	172	0.0361332835915628	1
GO:0048670	regulation of collateral sprouting	19	8	0.0364434095350293	1
GO:0021516	dorsal spinal cord development	20	8	0.0364525700214396	1
GO:0035290	trunk segmentation	4	3	0.0368031713895643	1
GO:0036484	trunk neural crest cell migration	4	3	0.0368031713895643	1
GO:0036486	ventral trunk neural crest cell migration	4	3	0.0368031713895643	1
GO:0097490	sympathetic neuron projection extension	4	3	0.0368031713895643	1
GO:0097491	sympathetic neuron projection guidance	4	3	0.0368031713895643	1
GO:0051792	medium-chain fatty acid biosynthetic process	6	3	0.037322258694867	1
GO:0009948	anterior/posterior axis specification	51	14	0.037963498805237	1
GO:0044091	membrane biogenesis	54	15	0.0381164438418501	1
GO:0040012	regulation of locomotion	1055	187	0.038201433439732	1
GO:0035520	monoubiquitinated protein deubiquitination	10	4	0.0383483266656938	1
GO:0072148	epithelial cell fate commitment	16	7	0.038418560934553	1
GO:0002767	immune response-inhibiting cell surface receptor signaling pathway	8	3	0.0384997682901816	1
GO:0086001	cardiac muscle cell action potential	75	20	0.0385163052317972	1
GO:0048342	paraxial mesodermal cell differentiation	2	2	0.0386911461358157	1
GO:0048343	paraxial mesodermal cell fate commitment	2	2	0.0386911461358157	1
GO:0086097	phospholipase C-activating angiotensin-activated signaling pathway	2	2	0.0387387815441678	1
GO:0035336	long-chain fatty-acyl-CoA metabolic process	25	8	0.0391360514330681	1
GO:0009826	unidimensional cell growth	2	2	0.0392121632439469	1
GO:0009166	nucleotide catabolic process	72	17	0.0393119666646925	1
GO:0097476	spinal cord motor neuron migration	4	3	0.0393209901321932	1
GO:0098910	regulation of atrial cardiac muscle cell action potential	4	3	0.0395410030232258	1
GO:0035282	segmentation	96	24	0.0395535361222525	1
GO:0048839	inner ear development	187	43	0.0395631951260566	1
GO:0055005	ventricular cardiac myofibril assembly	2	2	0.0396140619882039	1
GO:0036515	serotonergic neuron axon guidance	2	2	0.0398794019445583	1
GO:0050954	sensory perception of mechanical stimulus	170	39	0.0400941224434116	1
GO:0010454	negative regulation of cell fate commitment	12	5	0.0403031302314122	1
GO:0051270	regulation of cellular component movement	1089	194	0.0407249904901701	1
GO:0007420	brain development	738	150	0.0408255564883737	1
GO:0042660	positive regulation of cell fate specification	2	2	0.0408410581137512	1
GO:0008065	establishment of blood-nerve barrier	3	2	0.0409495192445726	1
GO:0050808	synapse organization	421	91	0.0410400530383005	1
GO:0098700	neurotransmitter loading into synaptic vesicle	8	4	0.0412436955086815	1
GO:1902524	positive regulation of protein K48-linked ubiquitination	3	2	0.0415014893722204	1
GO:0032474	otolith morphogenesis	4	3	0.0416957382812006	1
GO:1901071	glucosamine-containing compound metabolic process	26	7	0.041869402373224	1
GO:0080163	regulation of protein serine/threonine phosphatase activity	2	2	0.0418886532658827	1
GO:0060253	negative regulation of glial cell proliferation	15	6	0.042422647511672	1
GO:0042246	tissue regeneration	70	17	0.042481693163548	1
GO:0035107	appendage morphogenesis	138	36	0.042497658481552	1
GO:0035108	limb morphogenesis	138	36	0.042497658481552	1
GO:1903115	regulation of actin filament-based movement	39	12	0.0426000674979596	1
GO:2001055	positive regulation of mesenchymal cell apoptotic process	2	2	0.0426658489259904	1
GO:0098609	cell-cell adhesion	879	158	0.0428545531178277	1
GO:0006002	fructose 6-phosphate metabolic process	11	5	0.0433796271839807	1
GO:0021766	hippocampus development	80	21	0.0435505044651434	1
GO:0060819	inactivation of X chromosome by genetic imprinting	2	2	0.0436063911025076	1
GO:0021522	spinal cord motor neuron differentiation	29	10	0.0437937918852738	1
GO:1902414	protein localization to cell junction	94	25	0.0439684577207613	1
GO:0051885	positive regulation of timing of anagen	2	2	0.0439888205162069	1
GO:0007156	homophilic cell adhesion via plasma membrane adhesion molecules	164	34	0.0442379754309916	1
GO:0043584	nose development	15	6	0.0443040774115778	1
GO:0120223	larynx morphogenesis	2	2	0.0443742055556529	1
GO:0120224	larynx development	2	2	0.0443742055556529	1
GO:0035583	sequestering of TGFbeta in extracellular matrix	4	3	0.0446116611876416	1
GO:0035880	embryonic nail plate morphogenesis	2	2	0.0447359780485825	1
GO:0045647	negative regulation of erythrocyte differentiation	8	4	0.0450971799277902	1
GO:0150011	regulation of neuron projection arborization	14	6	0.0453049491789214	1
GO:0001654	eye development	367	76	0.0454698809382256	1
GO:0061102	stomach neuroendocrine cell differentiation	2	2	0.0454761545261848	1
GO:0060259	regulation of feeding behavior	28	8	0.0455619718640133	1
GO:0086054	bundle of His cell to Purkinje myocyte communication by electrical coupling	2	2	0.0456193914265645	1
GO:0030858	positive regulation of epithelial cell differentiation	63	15	0.0457971737286866	1
GO:0035337	fatty-acyl-CoA metabolic process	37	10	0.0460937757458029	1
GO:0042733	embryonic digit morphogenesis	56	17	0.0461968938055584	1
GO:0043113	receptor clustering	53	15	0.04631891803074	1
GO:0021514	ventral spinal cord interneuron differentiation	13	6	0.0467673177729996	1
GO:0010594	regulation of endothelial cell migration	226	42	0.0467835671458155	1
GO:0001709	cell fate determination	43	14	0.0473339627256681	1
GO:0035883	enteroendocrine cell differentiation	30	10	0.0473741353024288	1
GO:0034655	nucleobase-containing compound catabolic process	399	71	0.0474887106791265	1
GO:0071315	cellular response to morphine	5	3	0.0477310416033328	1
GO:0071317	cellular response to isoquinoline alkaloid	5	3	0.0477310416033328	1
GO:0098920	retrograde trans-synaptic signaling by lipid	5	3	0.047798990201066	1
GO:0098921	retrograde trans-synaptic signaling by endocannabinoid	5	3	0.047798990201066	1
GO:0061351	neural precursor cell proliferation	145	35	0.0478501121748647	1
GO:0033278	cell proliferation in midbrain	8	4	0.0479315921656791	1
GO:0002064	epithelial cell development	219	48	0.0481074891295296	1
GO:2000145	regulation of cell motility	1016	179	0.048417751432343	1
GO:0048389	intermediate mesoderm development	2	2	0.0485312123437624	1
GO:0061227	pattern specification involved in mesonephros development	2	2	0.0485312123437624	1
GO:0072098	anterior/posterior pattern specification involved in kidney development	2	2	0.0485312123437624	1
GO:1903523	negative regulation of blood circulation	26	8	0.0486871480629004	1
GO:0086009	membrane repolarization	48	13	0.049199487246043	1
GO:0097647	amylin receptor signaling pathway	6	3	0.0493876126291614	1
GO:0061101	neuroendocrine cell differentiation	9	4	0.0494016218651966	1
GO:0030202	heparin metabolic process	12	5	0.0497532866957554	1
GO:0015705	iodide transport	7	4	0.0498144474161668	1
GO:0035116	embryonic hindlimb morphogenesis	27	10	0.0502772505491197	1
GO:0061032	visceral serous pericardium development	2	2	0.0506098980444839	1
GO:0070561	vitamin D receptor signaling pathway	10	4	0.0509648592499221	1
GO:0044528	regulation of mitochondrial mRNA stability	7	3	0.0514663116909884	1
GO:0050768	negative regulation of neurogenesis	140	34	0.0516608088021819	1
GO:0042249	establishment of planar polarity of embryonic epithelium	15	6	0.0521746103604965	1
GO:0007417	central nervous system development	1010	199	0.0521780609117416	1
GO:0010979	regulation of vitamin D 24-hydroxylase activity	3	2	0.0522199715097463	1
GO:0010980	positive regulation of vitamin D 24-hydroxylase activity	3	2	0.0522199715097463	1
GO:0021543	pallium development	166	39	0.0522267337826062	1
GO:0048671	negative regulation of collateral sprouting	10	5	0.0522359595712936	1
GO:0072071	kidney interstitial fibroblast differentiation	2	2	0.0526871446461843	1
GO:0072141	renal interstitial fibroblast development	2	2	0.0526871446461843	1
GO:1901751	leukotriene A4 metabolic process	2	2	0.0527650144049277	1
GO:0031175	neuron projection development	951	192	0.0528472812359696	1
GO:0030501	positive regulation of bone mineralization	40	12	0.0530260658704001	1
GO:0150063	visual system development	371	76	0.0532227146410724	1
GO:0048706	embryonic skeletal system development	120	32	0.0533794540079489	1
GO:0008078	mesodermal cell migration	3	2	0.0533964219755104	1
GO:0097376	interneuron axon guidance	4	3	0.054010555464785	1
GO:0003408	optic cup formation involved in camera-type eye development	2	2	0.0540496203484567	1
GO:0035235	ionotropic glutamate receptor signaling pathway	27	9	0.0540932362430162	1
GO:0021781	glial cell fate commitment	12	5	0.0541648677639075	1
GO:0060134	prepulse inhibition	12	5	0.0549364275977986	1
GO:0071878	negative regulation of adenylate cyclase-activating adrenergic receptor signaling pathway	5	3	0.0551000023467421	1
GO:0003156	regulation of animal organ formation	28	10	0.0551397050399381	1
GO:0061564	axon development	464	103	0.055167925041719	1
GO:0061448	connective tissue development	250	55	0.0552365771475128	1
GO:0048371	lateral mesodermal cell differentiation	2	2	0.0552613321380921	1
GO:0042414	epinephrine metabolic process	3	2	0.0554108400021435	1
GO:0001941	postsynaptic membrane organization	38	11	0.0554375949325699	1
GO:0046031	ADP metabolic process	89	20	0.055447933212484	1
GO:0009790	embryo development	1031	200	0.0555223785033251	1
GO:0048485	sympathetic nervous system development	21	8	0.0557731415464384	1
GO:0003158	endothelium development	135	30	0.0559453572952673	1
GO:0060128	corticotropin hormone secreting cell differentiation	3	2	0.056124710170992	1
GO:2000049	positive regulation of cell-cell adhesion mediated by cadherin	11	5	0.0561509307489006	1
GO:2000977	regulation of forebrain neuron differentiation	5	3	0.0567319008463661	1
GO:0035812	renal sodium excretion	23	7	0.0568573518049217	1
GO:0050673	epithelial cell proliferation	433	78	0.0570590799379325	1
GO:0048505	regulation of timing of cell differentiation	7	4	0.0572955686336627	1
GO:0002765	immune response-inhibiting signal transduction	10	3	0.0576131338015385	1
GO:0023019	signal transduction involved in regulation of gene expression	21	7	0.057779639458182	1
GO:0048592	eye morphogenesis	150	35	0.05795500513753	1
GO:0150012	positive regulation of neuron projection arborization	8	4	0.0580807207849643	1
GO:0035482	gastric motility	7	3	0.058480978855221	1
GO:0042268	regulation of cytolysis	4	2	0.0585359608602002	1
GO:0097176	epoxide metabolic process	5	3	0.0585896830203714	1
GO:0002028	regulation of sodium ion transport	89	22	0.0586570273237367	1
GO:0032241	positive regulation of nucleobase-containing compound transport	6	3	0.0587737267119034	1
GO:1904693	midbrain morphogenesis	3	2	0.0588123418722358	1
GO:0050802	circadian sleep/wake cycle, sleep	21	6	0.058892023948325	1
GO:0060592	mammary gland formation	7	4	0.0589011402592789	1
GO:0072166	posterior mesonephric tubule development	2	2	0.0589770792546136	1
GO:0003404	optic vesicle morphogenesis	2	2	0.0591674060739589	1
GO:0030540	female genitalia development	16	6	0.0592320880121346	1
GO:0098703	calcium ion import across plasma membrane	25	8	0.0598642566771939	1
GO:0097646	calcitonin family receptor signaling pathway	7	3	0.0601677243401481	1
GO:0030214	hyaluronan catabolic process	10	4	0.06029179634205	1
GO:0010644	cell communication by electrical coupling	32	10	0.0604945159938263	1
GO:0000958	mitochondrial mRNA catabolic process	3	2	0.0605052559287069	1
GO:0003148	outflow tract septum morphogenesis	24	9	0.0605859746971412	1
GO:0050678	regulation of epithelial cell proliferation	377	69	0.0606177947429685	1
GO:0098508	endothelial to hematopoietic transition	3	2	0.0606925870234658	1
GO:0009185	ribonucleoside diphosphate metabolic process	105	23	0.0608564561076524	1
GO:0035993	deltoid tuberosity development	2	2	0.0609562703996983	1
GO:0048697	positive regulation of collateral sprouting in absence of injury	2	2	0.0618572897872901	1
GO:0002435	immune complex clearance by erythrocytes	1	1	0.0621318331922433	1
GO:1900099	negative regulation of plasma cell differentiation	1	1	0.0621318331922433	1
GO:0034199	activation of protein kinase A activity	3	2	0.0624508849321906	1
GO:0060429	epithelium development	1090	198	0.0627501777173931	1
GO:0021953	central nervous system neuron differentiation	162	40	0.0628245733729403	1
GO:0072050	S-shaped body morphogenesis	8	4	0.0630289280096602	1
GO:2001223	negative regulation of neuron migration	10	4	0.0632531313930276	1
GO:0007613	memory	117	28	0.0632793876208265	1
GO:0036367	light adaption	3	2	0.0641273643143484	1
GO:0061043	regulation of vascular wound healing	14	5	0.0648784272679681	1
GO:1902656	calcium ion import into cytosol	26	8	0.0649658509733062	1
GO:0097378	dorsal spinal cord interneuron axon guidance	2	2	0.065063001038495	1
GO:0060312	regulation of blood vessel remodeling	11	3	0.0650928258675137	1
GO:0006165	nucleoside diphosphate phosphorylation	98	21	0.0650949367785858	1
GO:0021855	hypothalamus cell migration	5	3	0.0651171463690788	1
GO:0001975	response to amphetamine	33	9	0.0652211448211363	1
GO:0060324	face development	43	13	0.0652820332224016	1
GO:0034394	protein localization to cell surface	68	16	0.065454361294753	1
GO:0006040	amino sugar metabolic process	42	10	0.0654672638290737	1
GO:0042661	regulation of mesodermal cell fate specification	5	3	0.065480341046976	1
GO:0086067	AV node cell to bundle of His cell communication	12	5	0.0656181759411189	1
GO:0002314	germinal center B cell differentiation	8	3	0.065681380093971	1
GO:0098532	histone H3-K27 trimethylation	8	3	0.0657870762871463	1
GO:0072740	cellular response to anisomycin	1	1	0.0658111851953765	1
GO:0003139	secondary heart field specification	11	5	0.0659009049676403	1
GO:0046700	heterocycle catabolic process	436	75	0.0661559344704607	1
GO:1901673	regulation of mitotic spindle assembly	18	5	0.0663980080147607	1
GO:0060067	cervix development	2	2	0.0666454776255554	1
GO:0098969	neurotransmitter receptor transport to postsynaptic membrane	16	6	0.0666880073111739	1
GO:0042133	neurotransmitter metabolic process	31	9	0.0669912495726004	1
GO:0006814	sodium ion transport	243	49	0.0670456825940074	1
GO:0021840	directional guidance of interneurons involved in migration from the subpallium to the cortex	2	2	0.0677944056847343	1
GO:0021842	chemorepulsion involved in interneuron migration from the subpallium to the cortex	2	2	0.0677944056847343	1
GO:0060599	lateral sprouting involved in mammary gland duct morphogenesis	2	2	0.0679277957968461	1
GO:0008285	negative regulation of cell population proliferation	767	132	0.0680122802690654	1
GO:0060600	dichotomous subdivision of an epithelial terminal unit	9	4	0.0681005380126908	1
GO:0060926	cardiac pacemaker cell development	8	4	0.0681135799862353	1
GO:0021542	dentate gyrus development	15	6	0.0682004286778234	1
GO:0036342	post-anal tail morphogenesis	16	6	0.0682551401555797	1
GO:0046348	amino sugar catabolic process	14	4	0.068462143728809	1
GO:0021902	commitment of neuronal cell to specific neuron type in forebrain	7	4	0.0685929957997994	1
GO:0010603	regulation of cytoplasmic mRNA processing body assembly	6	3	0.0687232710452891	1
GO:0010606	positive regulation of cytoplasmic mRNA processing body assembly	6	3	0.0687232710452891	1
GO:0035675	neuromast hair cell development	2	2	0.0687630781559722	1
GO:0048882	lateral line development	2	2	0.0687630781559722	1
GO:0048884	neuromast development	2	2	0.0687630781559722	1
GO:0048886	neuromast hair cell differentiation	2	2	0.0687630781559722	1
GO:0009642	response to light intensity	15	5	0.0687716823008484	1
GO:0010643	cell communication by chemical coupling	3	2	0.0691817604454782	1
GO:0062094	stomach development	5	3	0.0692803934802371	1
GO:0007181	transforming growth factor beta receptor complex assembly	3	2	0.069728395047634	1
GO:0090083	regulation of inclusion body assembly	17	6	0.0698420811238516	1
GO:0072180	mesonephric duct morphogenesis	3	2	0.0698668590673719	1
GO:0060465	pharynx development	3	2	0.0698815884560022	1
GO:0007189	adenylate cyclase-activating G protein-coupled receptor signaling pathway	145	28	0.0700016682667453	1
GO:0001539	cilium or flagellum-dependent cell motility	134	24	0.0700173397722627	1
GO:0060285	cilium-dependent cell motility	134	24	0.0700173397722627	1
GO:0002518	lymphocyte chemotaxis across high endothelial venule	1	1	0.0702353218468499	1
GO:1901072	glucosamine-containing compound catabolic process	9	3	0.0703509152850694	1
GO:0048745	smooth muscle tissue development	21	7	0.070401808665001	1
GO:0003159	morphogenesis of an endothelium	20	7	0.0707125335370889	1
GO:0061154	endothelial tube morphogenesis	20	7	0.0707125335370889	1
GO:0010499	proteasomal ubiquitin-independent protein catabolic process	3	2	0.0709805909676651	1
GO:0060033	anatomical structure regression	17	6	0.0713464638023134	1
GO:0086064	cell communication by electrical coupling involved in cardiac conduction	25	8	0.0714661308544143	1
GO:0014048	regulation of glutamate secretion	15	5	0.0715422910773079	1
GO:0035249	synaptic transmission, glutamatergic	92	23	0.0717344745129407	1
GO:0048705	skeletal system morphogenesis	218	51	0.0718391980291936	1
GO:1905036	positive regulation of antifungal innate immune response	3	2	0.0723518588696043	1
GO:0070169	positive regulation of biomineral tissue development	49	13	0.0725064501751368	1
GO:0060563	neuroepithelial cell differentiation	22	7	0.0730611275727108	1
GO:0050920	regulation of chemotaxis	218	42	0.0731875159174546	1
GO:0106070	regulation of adenylate cyclase-activating G protein-coupled receptor signaling pathway	13	5	0.0734438147139494	1
GO:0036309	protein localization to M-band	2	2	0.0734750653895835	1
GO:0031099	regeneration	193	39	0.0734907732714652	1
GO:0034441	plasma lipoprotein particle oxidation	3	2	0.0735877823112606	1
GO:0070562	regulation of vitamin D receptor signaling pathway	7	3	0.0737776887002549	1
GO:0050828	regulation of liquid surface tension	1	1	0.0740577690586402	1
GO:0060074	synapse maturation	25	9	0.0740954166491691	1
GO:0007595	lactation	45	11	0.074202689366618	1
GO:0007258	JUN phosphorylation	3	2	0.0742692248946157	1
GO:0006438	valyl-tRNA aminoacylation	2	2	0.074429329286445	1
GO:0072138	mesenchymal cell proliferation involved in ureteric bud development	3	2	0.0744723506299664	1
GO:0040034	regulation of development, heterochronic	8	4	0.0745543737584295	1
GO:0035809	regulation of urine volume	22	7	0.0751618237917362	1
GO:0002318	myeloid progenitor cell differentiation	7	3	0.0754553514407514	1
GO:0050679	positive regulation of epithelial cell proliferation	206	40	0.0766933316663371	1
GO:0001946	lymphangiogenesis	18	6	0.0767467545862209	1
GO:2001198	regulation of dendritic cell differentiation	13	4	0.0767696829780605	1
GO:0061307	cardiac neural crest cell differentiation involved in heart development	12	5	0.0768285334222994	1
GO:0061308	cardiac neural crest cell development involved in heart development	12	5	0.0768285334222994	1
GO:0032596	protein transport into membrane raft	3	2	0.0769270691308162	1
GO:0009798	axis specification	86	21	0.0771689513748171	1
GO:0048172	regulation of short-term neuronal synaptic plasticity	13	5	0.0773978367398512	1
GO:0016052	carbohydrate catabolic process	151	29	0.0775268906495297	1
GO:0009135	purine nucleoside diphosphate metabolic process	102	22	0.0776038483271172	1
GO:0009179	purine ribonucleoside diphosphate metabolic process	102	22	0.0776038483271172	1
GO:1905463	negative regulation of DNA duplex unwinding	3	2	0.0777257326722407	1
GO:0016331	morphogenesis of embryonic epithelium	147	35	0.0780429009506788	1
GO:0030913	paranodal junction assembly	6	3	0.0784951219456872	1
GO:0002434	immune complex clearance	5	2	0.0785874018729398	1
GO:0003161	cardiac conduction system development	37	11	0.0786989486996297	1
GO:0002407	dendritic cell chemotaxis	25	6	0.0788208037767747	1
GO:0050921	positive regulation of chemotaxis	138	27	0.0788938527124538	1
GO:0098657	import into cell	226	46	0.0789832071070104	1
GO:0021978	telencephalon regionalization	12	5	0.079036278172829	1
GO:0046939	nucleotide phosphorylation	100	21	0.0791111982284309	1
GO:0099637	neurotransmitter receptor transport	26	8	0.079164062929266	1
GO:0032713	negative regulation of interleukin-4 production	8	3	0.0792239716462468	1
GO:0003128	heart field specification	18	7	0.079490924265552	1
GO:0098961	dendritic transport of ribonucleoprotein complex	3	2	0.0796281457913741	1
GO:0098963	dendritic transport of messenger ribonucleoprotein complex	3	2	0.0796281457913741	1
GO:0001905	activation of membrane attack complex	3	2	0.0798203814105525	1
GO:0001969	regulation of activation of membrane attack complex	3	2	0.0798203814105525	1
GO:0003205	cardiac chamber development	161	37	0.0800179625943912	1
GO:0035335	peptidyl-tyrosine dephosphorylation	97	22	0.0800823742474386	1
GO:0140214	positive regulation of long-chain fatty acid import into cell	3	2	0.080401785337236	1
GO:0048468	cell development	2053	373	0.080657412608064	1
GO:0045665	negative regulation of neuron differentiation	69	19	0.0807126823624543	1
GO:1900453	negative regulation of long-term synaptic depression	3	2	0.0808969722358098	1
GO:0035552	oxidative single-stranded DNA demethylation	3	2	0.0809655640403258	1
GO:0007422	peripheral nervous system development	80	21	0.0812720295944032	1
GO:0045843	negative regulation of striated muscle tissue development	10	4	0.081411797357245	1
GO:0050878	regulation of body fluid levels	374	68	0.0816568380077334	1
GO:0009132	nucleoside diphosphate metabolic process	123	25	0.0818202715584057	1
GO:1903540	establishment of protein localization to postsynaptic membrane	17	6	0.0818568735065419	1
GO:0045187	regulation of circadian sleep/wake cycle, sleep	18	5	0.0823630023605133	1
GO:0071691	cardiac muscle thin filament assembly	3	2	0.0828085653158498	1
GO:0019511	peptidyl-proline hydroxylation	15	5	0.0829284578690704	1
GO:0098693	regulation of synaptic vesicle cycle	8	4	0.0829374143711668	1
GO:0016104	triterpenoid biosynthetic process	1	1	0.083575804383338	1
GO:0036514	dopaminergic neuron axon guidance	3	2	0.0836913306359434	1
GO:1904938	planar cell polarity pathway involved in axon guidance	3	2	0.0836913306359434	1
GO:0050891	multicellular organismal water homeostasis	57	13	0.0838003591398484	1
GO:0097152	mesenchymal cell apoptotic process	12	5	0.0839102204944778	1
GO:0043116	negative regulation of vascular permeability	18	6	0.0839802961912289	1
GO:0046697	decidualization	26	7	0.0842859715894721	1
GO:0046340	diacylglycerol catabolic process	3	2	0.0844314964272693	1
GO:0035338	long-chain fatty-acyl-CoA biosynthetic process	19	6	0.0847791596058122	1
GO:0021530	spinal cord oligodendrocyte cell fate specification	3	2	0.0847809059743834	1
GO:0030431	sleep	32	8	0.0848343662466755	1
GO:0060977	coronary vasculature morphogenesis	17	6	0.0851113375974976	1
GO:1904538	regulation of glycolytic process through fructose-6-phosphate	1	1	0.0856097197545324	1
GO:1904539	negative regulation of glycolytic process through fructose-6-phosphate	1	1	0.0856097197545324	1
GO:1901873	regulation of post-translational protein modification	3	2	0.0856457177599415	1
GO:0061312	BMP signaling pathway involved in heart development	6	3	0.0857081039907909	1
GO:0003279	cardiac septum development	103	26	0.0858051573749174	1
GO:0009200	deoxyribonucleoside triphosphate metabolic process	16	5	0.0858131346953492	1
GO:0002278	eosinophil activation involved in immune response	5	2	0.0861821761233366	1
GO:0043308	eosinophil degranulation	5	2	0.0861821761233366	1
GO:0010470	regulation of gastrulation	16	6	0.0863036370612884	1
GO:0016344	meiotic chromosome movement towards spindle pole	3	2	0.0865265602237873	1
GO:0048934	peripheral nervous system neuron differentiation	12	5	0.0865927401179929	1
GO:0048935	peripheral nervous system neuron development	12	5	0.0865927401179929	1
GO:0043403	skeletal muscle tissue regeneration	35	9	0.0867588693241123	1
GO:0060084	synaptic transmission involved in micturition	3	2	0.0867878632551441	1
GO:0060068	vagina development	10	4	0.0868154345482962	1
GO:0098877	neurotransmitter receptor transport to plasma membrane	18	6	0.0869581005538528	1
GO:1903348	positive regulation of bicellular tight junction assembly	7	3	0.0869613410353672	1
GO:0035239	tube morphogenesis	908	165	0.0871280747599341	1
GO:1904238	pericyte cell differentiation	9	4	0.0871486838058741	1
GO:0048168	regulation of neuronal synaptic plasticity	48	13	0.087174075156643	1
GO:0060558	regulation of calcidiol 1-monooxygenase activity	7	3	0.0872906136336402	1
GO:0072578	neurotransmitter-gated ion channel clustering	13	5	0.0874836742843436	1
GO:0045822	negative regulation of heart contraction	25	7	0.0877581795321382	1
GO:0110151	positive regulation of biomineralization	50	13	0.0877686997508516	1
GO:0060379	cardiac muscle cell myoblast differentiation	11	5	0.0884410211246656	1
GO:2000479	regulation of cAMP-dependent protein kinase activity	20	6	0.0887534129482687	1
GO:0002474	antigen processing and presentation of peptide antigen via MHC class I	28	8	0.08882999633492	1
GO:0006027	glycosaminoglycan catabolic process	26	7	0.0888778223137126	1
GO:0002528	regulation of vascular permeability involved in acute inflammatory response	4	2	0.0891039884928806	1
GO:0030317	flagellated sperm motility	107	19	0.0892918041653715	1
GO:0097722	sperm motility	107	19	0.0892918041653715	1
GO:1902603	carnitine transmembrane transport	4	2	0.0893085534022799	1
GO:0060920	cardiac pacemaker cell differentiation	9	4	0.0893194834324307	1
GO:0000289	nuclear-transcribed mRNA poly(A) tail shortening	29	8	0.0897157315511841	1
GO:0035813	regulation of renal sodium excretion	21	6	0.0898231166165255	1
GO:1900623	regulation of monocyte aggregation	3	2	0.0898659801557691	1
GO:1900625	positive regulation of monocyte aggregation	3	2	0.0898659801557691	1
GO:1990927	calcium ion regulated lysosome exocytosis	3	2	0.0900355631526325	1
GO:0086069	bundle of His cell to Purkinje myocyte communication	15	5	0.0900678689108494	1
GO:0060572	morphogenesis of an epithelial bud	16	6	0.090401438237353	1
GO:0042745	circadian sleep/wake cycle	27	7	0.0905881799338151	1
GO:0010172	embryonic body morphogenesis	10	4	0.0907046992082253	1
GO:0048669	collateral sprouting in absence of injury	5	3	0.0907912015826304	1
GO:0001659	temperature homeostasis	174	37	0.0915438198714914	1
GO:0035115	embryonic forelimb morphogenesis	31	10	0.0915867689879083	1
GO:0007626	locomotory behavior	178	39	0.0918424250514859	1
GO:0033572	transferrin transport	10	4	0.0918584237865872	1
GO:2000015	regulation of determination of dorsal identity	4	2	0.0919606792514466	1
GO:0070889	platelet alpha granule organization	1	1	0.0920342898081813	1
GO:0050905	neuromuscular process	145	32	0.0920559143547065	1
GO:0099622	cardiac muscle cell membrane repolarization	37	10	0.0921598274097575	1
GO:0061180	mammary gland epithelium development	67	18	0.092231145887325	1
GO:0044270	cellular nitrogen compound catabolic process	443	74	0.0922697721853141	1
GO:0002626	negative regulation of T cell antigen processing and presentation	1	1	0.0926201330128045	1
GO:0010106	cellular response to iron ion starvation	1	1	0.0926201330128045	1
GO:1904282	regulation of antigen processing and presentation of endogenous peptide antigen via MHC class I	1	1	0.0926201330128045	1
GO:1904283	negative regulation of antigen processing and presentation of endogenous peptide antigen via MHC class I	1	1	0.0926201330128045	1
GO:0061303	cornea development in camera-type eye	11	4	0.09273072551985	1
GO:0019885	antigen processing and presentation of endogenous peptide antigen via MHC class I	17	6	0.0929207431255403	1
GO:0150070	regulation of arginase activity	1	1	0.0932005649741281	1
GO:0150072	positive regulation of arginase activity	1	1	0.0932005649741281	1
GO:0010956	negative regulation of calcidiol 1-monooxygenase activity	3	2	0.0935253664447987	1
GO:0150173	positive regulation of phosphatidylcholine metabolic process	3	2	0.0935744008102501	1
GO:2001247	positive regulation of phosphatidylcholine biosynthetic process	3	2	0.0935744008102501	1
GO:2000178	negative regulation of neural precursor cell proliferation	21	7	0.0939353252272571	1
GO:0048870	cell motility	1665	282	0.0941324130043192	1
GO:0051674	localization of cell	1665	282	0.0941324130043192	1
GO:0008016	regulation of heart contraction	203	41	0.094504215324304	1
GO:0036114	medium-chain fatty-acyl-CoA catabolic process	4	2	0.0947663754684545	1
GO:0003266	regulation of secondary heart field cardioblast proliferation	9	4	0.0948172592413495	1
GO:0030104	water homeostasis	64	14	0.0948867442651457	1
GO:0007168	receptor guanylyl cyclase signaling pathway	10	3	0.0949582012258058	1
GO:0007517	muscle organ development	324	66	0.0950937684243219	1
GO:0033148	positive regulation of intracellular estrogen receptor signaling pathway	11	4	0.095137676341584	1
GO:0061074	regulation of neural retina development	3	2	0.0956297153087571	1
GO:0006656	phosphatidylcholine biosynthetic process	29	8	0.0957892439111567	1
GO:0035691	macrophage migration inhibitory factor signaling pathway	3	2	0.0958524232812962	1
GO:2000446	regulation of macrophage migration inhibitory factor signaling pathway	3	2	0.0958524232812962	1
GO:0002397	MHC class I protein complex assembly	3	2	0.0970707824531633	1
GO:0035137	hindlimb morphogenesis	34	11	0.0970952955059358	1
GO:2000480	negative regulation of cAMP-dependent protein kinase activity	11	4	0.0972182702334666	1
GO:0060539	diaphragm development	9	4	0.097503693685336	1
GO:0106106	cold-induced thermogenesis	144	31	0.0977229810087268	1
GO:0120161	regulation of cold-induced thermogenesis	144	31	0.0977229810087268	1
GO:0010002	cardioblast differentiation	18	7	0.0980496493283322	1
GO:2000047	regulation of cell-cell adhesion mediated by cadherin	21	7	0.0981355107732728	1
GO:0035725	sodium ion transmembrane transport	177	37	0.0981425333668888	1
GO:0002068	glandular epithelial cell development	29	9	0.0984549539757971	1
GO:0060396	growth hormone receptor signaling pathway	22	6	0.0985634929155745	1
GO:0030534	adult behavior	128	29	0.0985819179910963	1
GO:0030500	regulation of bone mineralization	77	18	0.0986908512660519	1
GO:0070447	positive regulation of oligodendrocyte progenitor proliferation	3	2	0.0988055307848442	1
GO:1901739	regulation of myoblast fusion	19	6	0.0992121000587778	1
GO:0070076	histone lysine demethylation	26	7	0.0993915531385284	1
GO:0045454	cell redox homeostasis	35	8	0.0995854031417108	1
GO:0006090	pyruvate metabolic process	105	21	0.0998024716472777	1
GO:2000626	negative regulation of miRNA catabolic process	1	1	0.0998371796342524	1
GO:2000629	negative regulation of miRNA metabolic process	1	1	0.0998371796342524	1
GO:0003363	lamellipodium assembly involved in ameboidal cell migration	1	1	0.10034448138686	1
GO:0021816	extension of a leading process involved in cell motility in cerebral cortex radial glia guided migration	1	1	0.10034448138686	1
GO:0098659	inorganic cation import across plasma membrane	107	23	0.100386738230645	1
GO:0099587	inorganic ion import across plasma membrane	107	23	0.100386738230645	1
GO:0034213	quinolinate catabolic process	1	1	0.100409019243626	1
GO:0007589	body fluid secretion	91	19	0.100493834053768	1
GO:0021678	third ventricle development	3	2	0.100530946604521	1
GO:0046949	fatty-acyl-CoA biosynthetic process	24	7	0.10054379358803	1
GO:0051254	positive regulation of RNA metabolic process	1678	295	0.10070143659132	1
GO:0072733	response to staurosporine	4	2	0.100906225197671	1
GO:0072734	cellular response to staurosporine	4	2	0.100906225197671	1
GO:0014075	response to amine	49	11	0.100910068556488	1
GO:0090022	regulation of neutrophil chemotaxis	32	7	0.101402108864865	1
GO:0006294	nucleotide-excision repair, preincision complex assembly	1	1	0.101802487572959	1
GO:0071449	cellular response to lipid hydroperoxide	1	1	0.101839494768023	1
GO:0010944	negative regulation of transcription by competitive promoter binding	10	4	0.101933485951685	1
GO:0097485	neuron projection guidance	228	55	0.102840785338845	1
GO:0003402	planar cell polarity pathway involved in axis elongation	5	3	0.102948156089612	1
GO:1901361	organic cyclic compound catabolic process	486	79	0.103023499744945	1
GO:0051216	cartilage development	188	41	0.103213649626604	1
GO:0086091	regulation of heart rate by cardiac conduction	38	11	0.103238867676995	1
GO:0032835	glomerulus development	61	16	0.103460728598158	1
GO:0000904	cell morphogenesis involved in differentiation	690	144	0.103510216800979	1
GO:1902305	regulation of sodium ion transmembrane transport	67	16	0.103741020743468	1
GO:1901834	regulation of deadenylation-independent decapping of nuclear-transcribed mRNA	1	1	0.104197304305087	1
GO:1901835	positive regulation of deadenylation-independent decapping of nuclear-transcribed mRNA	1	1	0.104197304305087	1
GO:1904246	negative regulation of polynucleotide adenylyltransferase activity	1	1	0.104197304305087	1
GO:1903313	positive regulation of mRNA metabolic process	117	23	0.10429641971758	1
GO:0007500	mesodermal cell fate determination	3	2	0.104482677544751	1
GO:0022410	circadian sleep/wake cycle process	24	6	0.104509068278271	1
GO:0045778	positive regulation of ossification	49	13	0.104557393593847	1
GO:1903910	negative regulation of receptor clustering	1	1	0.104758865677273	1
GO:1904394	negative regulation of skeletal muscle acetylcholine-gated channel clustering	1	1	0.104758865677273	1
GO:0060047	heart contraction	238	47	0.104789373031443	1
GO:0061309	cardiac neural crest cell development involved in outflow tract morphogenesis	9	4	0.105082062680004	1
GO:1905774	regulation of DNA helicase activity	4	2	0.105222549515326	1
GO:0001841	neural tube formation	102	24	0.105247482649529	1
GO:0008038	neuron recognition	49	14	0.105380767195214	1
GO:0002465	peripheral tolerance induction	4	2	0.105406203426256	1
GO:0038130	ERBB4 signaling pathway	1	1	0.105633278530156	1
GO:0120154	negative regulation of ERBB4 signaling pathway	1	1	0.105633278530156	1
GO:0021877	forebrain neuron fate commitment	8	4	0.105820473108783	1
GO:0022028	tangential migration from the subventricular zone to the olfactory bulb	6	3	0.105953168489376	1
GO:0140291	peptidyl-glutamate ADP-deribosylation	3	2	0.106072584895174	1
GO:1903614	negative regulation of protein tyrosine phosphatase activity	3	2	0.106273295796562	1
GO:0042476	odontogenesis	130	29	0.106504529901296	1
GO:0036363	transforming growth factor beta activation	10	4	0.106636131845112	1
GO:0060197	cloacal septation	3	2	0.106740404580941	1
GO:0002336	B-1 B cell lineage commitment	1	1	0.106940021286726	1
GO:2000509	negative regulation of dendritic cell chemotaxis	1	1	0.106940021286726	1
GO:0051899	membrane depolarization	83	19	0.106978684307279	1
GO:0051964	negative regulation of synapse assembly	6	3	0.107302572043091	1
GO:0040013	negative regulation of locomotion	381	67	0.107387950464179	1
GO:0071499	cellular response to laminar fluid shear stress	8	3	0.107445615833845	1
GO:0007171	activation of transmembrane receptor protein tyrosine kinase activity	14	5	0.107511022342864	1
GO:0050680	negative regulation of epithelial cell proliferation	161	29	0.107581342842485	1
GO:0007223	Wnt signaling pathway, calcium modulating pathway	6	3	0.107864565289389	1
GO:1904990	regulation of adenylate cyclase-inhibiting dopamine receptor signaling pathway	1	1	0.107879497121756	1
GO:1904992	positive regulation of adenylate cyclase-inhibiting dopamine receptor signaling pathway	1	1	0.107879497121756	1
GO:0072143	mesangial cell development	6	3	0.107968551267767	1
GO:0035810	positive regulation of urine volume	14	5	0.108142744866988	1
GO:1902622	regulation of neutrophil migration	40	8	0.108164839805263	1
GO:0021861	forebrain radial glial cell differentiation	7	3	0.10853628415143	1
GO:0071378	cellular response to growth hormone stimulus	23	6	0.108590449924367	1
GO:0071321	cellular response to cGMP	6	3	0.108924940624037	1
GO:0090102	cochlea development	50	13	0.109251894088195	1
GO:0021702	cerebellar Purkinje cell differentiation	11	4	0.109326261614639	1
GO:0060236	regulation of mitotic spindle organization	35	8	0.109786525487005	1
GO:0036023	embryonic skeletal limb joint morphogenesis	3	2	0.10983661657231	1
GO:1903779	regulation of cardiac conduction	28	8	0.110111895110536	1
GO:0043487	regulation of RNA stability	166	32	0.11025925225334	1
GO:0072049	comma-shaped body morphogenesis	6	3	0.110261527812016	1
GO:0030210	heparin biosynthetic process	11	4	0.110329361435934	1
GO:0043542	endothelial cell migration	272	48	0.110352495396069	1
GO:0042127	regulation of cell population proliferation	1697	278	0.110372085883883	1
GO:0016574	histone ubiquitination	47	11	0.110727994557924	1
GO:0001756	somitogenesis	63	15	0.110738533634439	1
GO:0009888	tissue development	1844	321	0.110947616003083	1
GO:0010721	negative regulation of cell development	179	39	0.111440318974233	1
GO:0010260	animal organ senescence	3	2	0.111677877590282	1
GO:0051963	regulation of synapse assembly	100	24	0.111781757948764	1
GO:0090103	cochlea morphogenesis	23	7	0.112032877634362	1
GO:0031018	endocrine pancreas development	45	12	0.11240837464807	1
GO:0042078	germ-line stem cell division	3	2	0.112445625161322	1
GO:0048133	male germ-line stem cell asymmetric division	3	2	0.112445625161322	1
GO:0098722	asymmetric stem cell division	3	2	0.112445625161322	1
GO:0098728	germline stem cell asymmetric division	3	2	0.112445625161322	1
GO:0106288	regulation of deadenylation-dependent decapping of nuclear-transcribed mRNA	1	1	0.113069116509746	1
GO:0106289	negative regulation of deadenylation-dependent decapping of nuclear-transcribed mRNA	1	1	0.113069116509746	1
GO:0043691	reverse cholesterol transport	20	5	0.113282821013241	1
GO:0072190	ureter urothelium development	3	2	0.113488823810444	1
GO:0060742	epithelial cell differentiation involved in prostate gland development	11	4	0.113514669247606	1
GO:0090129	positive regulation of synapse maturation	9	4	0.113722073711339	1
GO:0048635	negative regulation of muscle organ development	11	4	0.11422573772533	1
GO:1990573	potassium ion import across plasma membrane	48	12	0.114287607182184	1
GO:0071694	maintenance of protein location in extracellular region	7	3	0.114300288791984	1
GO:0030917	midbrain-hindbrain boundary development	6	3	0.114423237712475	1
GO:0090280	positive regulation of calcium ion import	21	6	0.114471589121536	1
GO:0030859	polarized epithelial cell differentiation	24	7	0.114477837402479	1
GO:0006253	dCTP catabolic process	1	1	0.114528673032631	1
GO:0046065	dCTP metabolic process	1	1	0.114528673032631	1
GO:0060142	regulation of syncytium formation by plasma membrane fusion	27	7	0.114746208632486	1
GO:0140058	neuron projection arborization	29	9	0.114798813078643	1
GO:1904861	excitatory synapse assembly	26	8	0.114836644477671	1
GO:0010632	regulation of epithelial cell migration	286	51	0.115017033293444	1
GO:0035637	multicellular organismal signaling	159	33	0.115308512165275	1
GO:0035553	oxidative single-stranded RNA demethylation	3	2	0.11566611057258	1
GO:0003323	type B pancreatic cell development	23	7	0.115724431751234	1
GO:0051966	regulation of synaptic transmission, glutamatergic	69	17	0.115801367032601	1
GO:2001301	lipoxin biosynthetic process	4	2	0.115876660088944	1
GO:0014810	positive regulation of skeletal muscle contraction by regulation of release of sequestered calcium ion	1	1	0.115891909351681	1
GO:0015879	carnitine transport	5	2	0.116167028035835	1
GO:0043307	eosinophil activation	6	2	0.116325503778283	1
GO:0042474	middle ear morphogenesis	19	6	0.116486221248222	1
GO:1903373	positive regulation of endoplasmic reticulum tubular network organization	4	2	0.116795790692534	1
GO:0045763	negative regulation of cellular amino acid metabolic process	4	2	0.11689420071007	1
GO:0030154	cell differentiation	3988	666	0.116940730005281	1
GO:0099072	regulation of postsynaptic membrane neurotransmitter receptor levels	62	15	0.117037026232212	1
GO:0006452	translational frameshifting	1	1	0.117096227122936	1
GO:0075523	viral translational frameshifting	1	1	0.117096227122936	1
GO:2001124	regulation of translational frameshifting	1	1	0.117096227122936	1
GO:2001125	negative regulation of translational frameshifting	1	1	0.117096227122936	1
GO:0060601	lateral sprouting from an epithelium	12	5	0.117156336007401	1
GO:0007215	glutamate receptor signaling pathway	54	14	0.117295621594556	1
GO:0021956	central nervous system interneuron axonogenesis	1	1	0.11733021682775	1
GO:2000821	regulation of grooming behavior	4	2	0.117357973731282	1
GO:1902993	positive regulation of amyloid precursor protein catabolic process	25	7	0.117604922615353	1
GO:0006307	DNA dealkylation involved in DNA repair	7	3	0.117651207592647	1
GO:0060013	righting reflex	7	3	0.117844351248099	1
GO:0009644	response to high light intensity	4	2	0.117935459325191	1
GO:0021510	spinal cord development	99	24	0.118004732615845	1
GO:0090179	planar cell polarity pathway involved in neural tube closure	10	4	0.118181407582573	1
GO:0072284	metanephric S-shaped body morphogenesis	6	3	0.118219867402769	1
GO:0071286	cellular response to magnesium ion	7	3	0.118362208763938	1
GO:0106072	negative regulation of adenylate cyclase-activating G protein-coupled receptor signaling pathway	11	4	0.118376730447146	1
GO:0048869	cellular developmental process	4069	677	0.118673118932695	1
GO:0048681	negative regulation of axon regeneration	14	5	0.118761621824177	1
GO:0009146	purine nucleoside triphosphate catabolic process	5	2	0.118998309949241	1
GO:0034699	response to luteinizing hormone	4	2	0.119166469271625	1
GO:0099541	trans-synaptic signaling by lipid	7	3	0.119227330114397	1
GO:0099542	trans-synaptic signaling by endocannabinoid	7	3	0.119227330114397	1
GO:0036325	vascular endothelial growth factor receptor-3 signaling pathway	1	1	0.119532333386618	1
GO:0002065	columnar/cuboidal epithelial cell differentiation	89	21	0.119577906898502	1
GO:0050805	negative regulation of synaptic transmission	68	16	0.119582606248358	1
GO:0036333	hepatocyte homeostasis	1	1	0.120002404422769	1
GO:1900121	negative regulation of receptor binding	13	4	0.12006795291408	1
GO:0055117	regulation of cardiac muscle contraction	77	17	0.120192605792527	1
GO:0097104	postsynaptic membrane assembly	10	4	0.12022941503649	1
GO:0018095	protein polyglutamylation	13	4	0.120273390968619	1
GO:0048369	lateral mesoderm morphogenesis	3	2	0.12027500725652	1
GO:0048370	lateral mesoderm formation	3	2	0.12027500725652	1
GO:0032525	somite rostral/caudal axis specification	10	3	0.120638464835676	1
GO:0070841	inclusion body assembly	24	7	0.120734369989633	1
GO:2000543	positive regulation of gastrulation	6	3	0.120853628780651	1
GO:0002710	negative regulation of T cell mediated immunity	24	5	0.121016600518872	1
GO:1905809	negative regulation of synapse organization	10	4	0.121079404423181	1
GO:0048537	mucosa-associated lymphoid tissue development	7	3	0.121247822315881	1
GO:0048541	Peyer's patch development	7	3	0.121247822315881	1
GO:0060748	tertiary branching involved in mammary gland duct morphogenesis	3	2	0.121316885922299	1
GO:0072069	DCT cell differentiation	3	2	0.121410139347427	1
GO:0072240	metanephric DCT cell differentiation	3	2	0.121410139347427	1
GO:1901026	ripoptosome assembly involved in necroptotic process	1	1	0.121428286669733	1
GO:1902442	regulation of ripoptosome assembly involved in necroptotic process	1	1	0.121428286669733	1
GO:1902443	negative regulation of ripoptosome assembly involved in necroptotic process	1	1	0.121428286669733	1
GO:0033227	dsRNA transport	3	2	0.121440182970295	1
GO:1901862	negative regulation of muscle tissue development	11	4	0.121829818936572	1
GO:0032097	positive regulation of response to food	4	2	0.121943026239262	1
GO:0032100	positive regulation of appetite	4	2	0.121943026239262	1
GO:0032106	positive regulation of response to extracellular stimulus	4	2	0.121943026239262	1
GO:0032109	positive regulation of response to nutrient levels	4	2	0.121943026239262	1
GO:1901509	regulation of endothelial tube morphogenesis	8	3	0.122217345187476	1
GO:0009093	cysteine catabolic process	4	2	0.122719578130934	1
GO:0019448	L-cysteine catabolic process	4	2	0.122719578130934	1
GO:0046439	L-cysteine metabolic process	4	2	0.122719578130934	1
GO:0061615	glycolytic process through fructose-6-phosphate	13	5	0.122823544305925	1
GO:0060323	head morphogenesis	31	9	0.123069749944952	1
GO:0046360	2-oxobutyrate biosynthetic process	1	1	0.12310635862304	1
GO:0042391	regulation of membrane potential	433	82	0.123459034273017	1
GO:0022603	regulation of anatomical structure morphogenesis	961	176	0.123503764987707	1
GO:0008283	cell population proliferation	1956	319	0.123552097877398	1
GO:0061056	sclerotome development	3	2	0.123880592695121	1
GO:0050806	positive regulation of synaptic transmission	162	34	0.124021605257703	1
GO:0090325	regulation of locomotion involved in locomotory behavior	4	2	0.124086252987006	1
GO:0106034	protein maturation by [2Fe-2S] cluster transfer	2	1	0.124178244195605	1
GO:0045596	negative regulation of cell differentiation	658	120	0.124213640550154	1
GO:1901741	positive regulation of myoblast fusion	15	5	0.124258810365554	1
GO:0071045	nuclear histone mRNA catabolic process	1	1	0.124393374291111	1
GO:0033563	dorsal/ventral axon guidance	3	2	0.12462738407216	1
GO:2000675	negative regulation of type B pancreatic cell apoptotic process	6	3	0.124823853005485	1
GO:0021555	midbrain-hindbrain boundary morphogenesis	3	2	0.124948586782116	1
GO:0045605	negative regulation of epidermal cell differentiation	12	4	0.125022246559966	1
GO:0045683	negative regulation of epidermis development	12	4	0.125022246559966	1
GO:0019439	aromatic compound catabolic process	458	75	0.125185264851525	1
GO:0007411	axon guidance	227	54	0.125380061313886	1
GO:0001707	mesoderm formation	70	17	0.125422159656342	1
GO:0014908	myotube differentiation involved in skeletal muscle regeneration	7	3	0.125569845560777	1
GO:1901166	neural crest cell migration involved in autonomic nervous system development	6	3	0.125973754506597	1
GO:0070305	response to cGMP	7	3	0.126029129901988	1
GO:0061772	xenobiotic transport across blood-nerve barrier	1	1	0.126055661229399	1
GO:1903544	response to butyrate	1	1	0.126055661229399	1
GO:1903545	cellular response to butyrate	1	1	0.126055661229399	1
GO:0098917	retrograde trans-synaptic signaling	10	4	0.126075343529933	1
GO:0061030	epithelial cell differentiation involved in mammary gland alveolus development	4	2	0.12609061938901	1
GO:0021520	spinal cord motor neuron cell fate specification	9	4	0.126191741362331	1
GO:0033623	regulation of integrin activation	17	5	0.126348643582071	1
GO:1900019	regulation of protein kinase C activity	6	3	0.126605533828918	1
GO:1900020	positive regulation of protein kinase C activity	6	3	0.126605533828918	1
GO:0008292	acetylcholine biosynthetic process	3	2	0.126613975653574	1
GO:1900620	acetate ester biosynthetic process	3	2	0.126613975653574	1
GO:0007182	common-partner SMAD protein phosphorylation	6	3	0.126700796246632	1
GO:0045824	negative regulation of innate immune response	69	13	0.126906730128737	1
GO:0034330	cell junction organization	686	135	0.126929894041924	1
GO:0021524	visceral motor neuron differentiation	3	2	0.126941481154294	1
GO:1990729	primary miRNA modification	1	1	0.127227089270375	1
GO:1990744	primary miRNA methylation	1	1	0.127227089270375	1
GO:0048002	antigen processing and presentation of peptide antigen	60	14	0.127396721698095	1
GO:0008356	asymmetric cell division	19	6	0.12768555817326	1
GO:0018094	protein polyglycylation	3	2	0.127739923309356	1
GO:1903044	protein localization to membrane raft	7	3	0.12792346801747	1
GO:0021670	lateral ventricle development	11	4	0.128179320930277	1
GO:0060291	long-term synaptic potentiation	97	21	0.128191919103254	1
GO:0086012	membrane depolarization during cardiac muscle cell action potential	22	7	0.128455596339043	1
GO:0048520	positive regulation of behavior	27	7	0.129097066490857	1
GO:0008645	hexose transmembrane transport	113	22	0.129145026457698	1
GO:0002461	tolerance induction dependent upon immune response	5	2	0.12920394872004	1
GO:0014009	glial cell proliferation	51	12	0.129216663784636	1
GO:0010886	positive regulation of cholesterol storage	8	3	0.129273904398015	1
GO:0045445	myoblast differentiation	84	19	0.12935956587679	1
GO:0006538	glutamate catabolic process	8	3	0.129453940679646	1
GO:0061028	establishment of endothelial barrier	46	11	0.129494645984725	1
GO:0097475	motor neuron migration	6	3	0.129617416741615	1
GO:0045745	positive regulation of G protein-coupled receptor signaling pathway	26	6	0.12965944862619	1
GO:0014014	negative regulation of gliogenesis	43	11	0.129662078924954	1
GO:1901570	fatty acid derivative biosynthetic process	44	10	0.129755663302818	1
GO:0046485	ether lipid metabolic process	20	5	0.129777206398149	1
GO:0007409	axonogenesis	417	91	0.130091459537963	1
GO:0051013	microtubule severing	12	4	0.130100095963532	1
GO:0048532	anatomical structure arrangement	17	6	0.130137186917542	1
GO:0090169	regulation of spindle assembly	25	6	0.130459161065852	1
GO:0060055	angiogenesis involved in wound healing	31	8	0.130759801290009	1
GO:0051093	negative regulation of developmental process	924	161	0.130775600530725	1
GO:0043949	regulation of cAMP-mediated signaling	36	9	0.130784146576234	1
GO:2000308	negative regulation of tumor necrosis factor (ligand) superfamily member 11 production	1	1	0.130846233295218	1
GO:0060129	thyroid-stimulating hormone-secreting cell differentiation	4	2	0.130942275538994	1
GO:0071498	cellular response to fluid shear stress	21	6	0.131118357055629	1
GO:0050779	RNA destabilization	88	18	0.131120344773782	1
GO:0097298	regulation of nucleus size	1	1	0.131161880472333	1
GO:1905770	regulation of mesodermal cell differentiation	8	3	0.131238514506528	1
GO:0035768	endothelial cell chemotaxis to fibroblast growth factor	10	3	0.13137594073716	1
GO:2000544	regulation of endothelial cell chemotaxis to fibroblast growth factor	10	3	0.13137594073716	1
GO:0048843	negative regulation of axon extension involved in axon guidance	26	8	0.131503115390298	1
GO:0021879	forebrain neuron differentiation	42	12	0.131540151045775	1
GO:0120222	regulation of blastocyst development	4	2	0.131670155312834	1
GO:0002769	natural killer cell inhibitory signaling pathway	3	1	0.131804946172866	1
GO:0002505	antigen processing and presentation of polysaccharide antigen via MHC class II	1	1	0.13184957895945	1
GO:0002747	antigen processing and presentation following phagocytosis	1	1	0.13184957895945	1
GO:0046754	viral exocytosis	1	1	0.13184957895945	1
GO:0035483	gastric emptying	5	2	0.131979475524121	1
GO:0003231	cardiac ventricle development	123	28	0.132085503534117	1
GO:1903771	positive regulation of beta-galactosidase activity	1	1	0.132124308311071	1
GO:1905572	ganglioside GM1 transport to membrane	1	1	0.132124308311071	1
GO:0021697	cerebellar cortex formation	24	7	0.132131731247679	1
GO:1902527	positive regulation of protein monoubiquitination	5	2	0.132383323421795	1
GO:0035295	tube development	1101	195	0.132470507369972	1
GO:0071320	cellular response to cAMP	52	12	0.132594774652317	1
GO:0003116	regulation of vasoconstriction by norepinephrine	1	1	0.132817533362323	1
GO:0003117	regulation of vasoconstriction by circulating norepinephrine	1	1	0.132817533362323	1
GO:0001843	neural tube closure	88	21	0.133010627122845	1
GO:0018200	peptidyl-glutamic acid modification	29	7	0.133234592268107	1
GO:0071425	hematopoietic stem cell proliferation	26	7	0.133378505631035	1
GO:1901381	positive regulation of potassium ion transmembrane transport	42	10	0.133466559045029	1
GO:0071788	endoplasmic reticulum tubular network maintenance	1	1	0.133585228919487	1
GO:0007185	transmembrane receptor protein tyrosine phosphatase signaling pathway	6	3	0.133610519302593	1
GO:0045664	regulation of neuron differentiation	193	43	0.133777549863306	1
GO:2000252	negative regulation of feeding behavior	10	3	0.133874035074664	1
GO:0032792	negative regulation of CREB transcription factor activity	5	2	0.133976921208474	1
GO:0035878	nail development	8	3	0.134032748530295	1
GO:1901656	glycoside transport	5	2	0.134220787347155	1
GO:0003263	cardioblast proliferation	11	4	0.134332385764148	1
GO:0003264	regulation of cardioblast proliferation	11	4	0.134332385764148	1
GO:1904888	cranial skeletal system development	68	17	0.134494198473701	1
GO:2000969	positive regulation of AMPA receptor activity	8	3	0.134616588832897	1
GO:0002688	regulation of leukocyte chemotaxis	117	20	0.134819524084679	1
GO:0061323	cell proliferation involved in heart morphogenesis	19	6	0.135033453686339	1
GO:0000101	sulfur amino acid transport	9	3	0.135266722024763	1
GO:0051593	response to folic acid	9	3	0.135270513453955	1
GO:0015811	L-cystine transport	5	2	0.135286561332504	1
GO:0048701	embryonic cranial skeleton morphogenesis	46	13	0.135426145534449	1
GO:0045347	negative regulation of MHC class II biosynthetic process	6	2	0.13553190290302	1
GO:0044663	establishment or maintenance of cell type involved in phenotypic switching	2	1	0.136101386645003	1
GO:0021631	optic nerve morphogenesis	6	3	0.136189465172376	1
GO:2000698	positive regulation of epithelial cell differentiation involved in kidney development	6	3	0.136260260787896	1
GO:0035136	forelimb morphogenesis	38	11	0.136642003244043	1
GO:1904393	regulation of skeletal muscle acetylcholine-gated channel clustering	5	2	0.136740356061333	1
GO:1903100	1-phosphatidyl-1D-myo-inositol 3,5-bisphosphate metabolic process	1	1	0.136809554377003	1
GO:2000117	negative regulation of cysteine-type endopeptidase activity	84	16	0.136852224360401	1
GO:1901568	fatty acid derivative metabolic process	68	13	0.137252642281305	1
GO:0060166	olfactory pit development	3	2	0.137317843370533	1
GO:0008045	motor neuron axon guidance	31	9	0.137360788777919	1
GO:0006110	regulation of glycolytic process	45	10	0.137385682984059	1
GO:0035815	positive regulation of renal sodium excretion	14	4	0.137510820460935	1
GO:0014020	primary neural tube formation	94	22	0.137555692626656	1
GO:0030855	epithelial cell differentiation	625	108	0.137577293056261	1
GO:0051121	hepoxilin metabolic process	9	3	0.137592915739099	1
GO:0051122	hepoxilin biosynthetic process	9	3	0.137592915739099	1
GO:0099633	protein localization to postsynaptic specialization membrane	16	5	0.137672276614622	1
GO:0099645	neurotransmitter receptor localization to postsynaptic specialization membrane	16	5	0.137672276614622	1
GO:0045618	positive regulation of keratinocyte differentiation	19	5	0.137705952823771	1
GO:0021602	cranial nerve morphogenesis	29	9	0.137916446732383	1
GO:1901629	regulation of presynaptic membrane organization	1	1	0.138171398988027	1
GO:1901631	positive regulation of presynaptic membrane organization	1	1	0.138171398988027	1
GO:0000053	argininosuccinate metabolic process	1	1	0.138285323984139	1
GO:1905332	positive regulation of morphogenesis of an epithelium	37	10	0.138672149974888	1
GO:0072023	thick ascending limb development	1	1	0.138768551256559	1
GO:0072024	macula densa development	1	1	0.138768551256559	1
GO:0072051	juxtaglomerular apparatus development	1	1	0.138768551256559	1
GO:0072206	metanephric juxtaglomerular apparatus development	1	1	0.138768551256559	1
GO:0072227	metanephric macula densa development	1	1	0.138768551256559	1
GO:0072233	metanephric thick ascending limb development	1	1	0.138768551256559	1
GO:0030862	positive regulation of polarized epithelial cell differentiation	1	1	0.138813281186945	1
GO:0039007	pronephric nephron morphogenesis	1	1	0.138813281186945	1
GO:0039008	pronephric nephron tubule morphogenesis	1	1	0.138813281186945	1
GO:0039022	pronephric duct development	1	1	0.138813281186945	1
GO:0039023	pronephric duct morphogenesis	1	1	0.138813281186945	1
GO:0070121	Kupffer's vesicle development	1	1	0.138813281186945	1
GO:0048703	embryonic viscerocranium morphogenesis	10	4	0.139158639984873	1
GO:0048667	cell morphogenesis involved in neuron differentiation	540	115	0.139569742343475	1
GO:0035945	mitochondrial ncRNA surveillance	1	1	0.139929873786969	1
GO:0035946	mitochondrial mRNA surveillance	1	1	0.139929873786969	1
GO:0071026	cytoplasmic RNA surveillance	1	1	0.139929873786969	1
GO:2000827	mitochondrial RNA surveillance	1	1	0.139929873786969	1
GO:0044062	regulation of excretion	24	6	0.140106604204024	1
GO:1905521	regulation of macrophage migration	41	8	0.140112098461796	1
GO:0070246	natural killer cell apoptotic process	1	1	0.140168917143972	1
GO:0070247	regulation of natural killer cell apoptotic process	1	1	0.140168917143972	1
GO:0060325	face morphogenesis	27	8	0.140171212059916	1
GO:0150073	regulation of protein-glutamine gamma-glutamyltransferase activity	2	1	0.140281819517802	1
GO:0150074	positive regulation of protein-glutamine gamma-glutamyltransferase activity	2	1	0.140281819517802	1
GO:0060571	morphogenesis of an epithelial fold	24	7	0.140328622800214	1
GO:0048340	paraxial mesoderm morphogenesis	10	4	0.140368086790417	1
GO:2001260	regulation of semaphorin-plexin signaling pathway	3	2	0.140417371480795	1
GO:0001501	skeletal system development	503	99	0.140433181649814	1
GO:0061945	regulation of protein K48-linked ubiquitination	5	2	0.140451501173295	1
GO:0036031	recruitment of mRNA capping enzyme to RNA polymerase II holoenzyme complex	1	1	0.140470863499477	1
GO:0023041	neuronal signal transduction	7	3	0.140473689345651	1
GO:0061156	pulmonary artery morphogenesis	7	3	0.140822846388348	1
GO:0022610	biological adhesion	1476	252	0.14093397193948	1
GO:0072574	hepatocyte proliferation	22	6	0.141073404353847	1
GO:0072575	epithelial cell proliferation involved in liver morphogenesis	22	6	0.141073404353847	1
GO:0035766	cell chemotaxis to fibroblast growth factor	11	3	0.141134002851135	1
GO:1904847	regulation of cell chemotaxis to fibroblast growth factor	11	3	0.141134002851135	1
GO:0060244	negative regulation of cell proliferation involved in contact inhibition	4	2	0.141545180960819	1
GO:0016264	gap junction assembly	17	5	0.141565986885487	1
GO:1903976	negative regulation of glial cell migration	5	2	0.1415791263643	1
GO:0090218	positive regulation of lipid kinase activity	37	10	0.141639203499261	1
GO:0003341	cilium movement	171	28	0.14165042328009	1
GO:0001738	morphogenesis of a polarized epithelium	94	22	0.141651556606453	1
GO:0036336	dendritic cell migration	32	7	0.141719931955296	1
GO:0006401	RNA catabolic process	272	48	0.141969964836416	1
GO:0030842	regulation of intermediate filament depolymerization	1	1	0.142114356080156	1
GO:0030844	positive regulation of intermediate filament depolymerization	1	1	0.142114356080156	1
GO:0045106	intermediate filament depolymerization	1	1	0.142114356080156	1
GO:0045108	regulation of intermediate filament polymerization or depolymerization	1	1	0.142114356080156	1
GO:0009414	response to water deprivation	8	3	0.142275029115913	1
GO:0060606	tube closure	89	21	0.142285733513663	1
GO:0007379	segment specification	17	5	0.142408755324782	1
GO:0048840	otolith development	8	3	0.142550752768842	1
GO:0035315	hair cell differentiation	46	11	0.143057485778867	1
GO:0090133	mesendoderm migration	1	1	0.143253971181609	1
GO:0090134	cell migration involved in mesendoderm migration	1	1	0.143253971181609	1
GO:0002584	negative regulation of antigen processing and presentation of peptide antigen	4	2	0.143325101392325	1
GO:0060143	positive regulation of syncytium formation by plasma membrane fusion	23	6	0.1435647496038	1
GO:0070367	negative regulation of hepatocyte differentiation	1	1	0.143569187957256	1
GO:0010595	positive regulation of endothelial cell migration	130	25	0.143756745636131	1
GO:0044406	adhesion of symbiont to host	14	4	0.144396341180228	1
GO:0021557	oculomotor nerve development	3	2	0.144468816193088	1
GO:0006193	ITP catabolic process	1	1	0.144523860430022	1
GO:0009207	purine ribonucleoside triphosphate catabolic process	1	1	0.144523860430022	1
GO:1903909	regulation of receptor clustering	12	4	0.144527996715318	1
GO:0003015	heart process	248	48	0.144595941028774	1
GO:0061005	cell differentiation involved in kidney development	56	15	0.14486290623889	1
GO:0045945	positive regulation of transcription by RNA polymerase III	11	4	0.144872815318791	1
GO:0003129	heart induction	10	4	0.145004490889781	1
GO:0060795	cell fate commitment involved in formation of primary germ layer	31	8	0.145178885014363	1
GO:0048854	brain morphogenesis	34	9	0.145251484392993	1
GO:0060251	regulation of glial cell proliferation	36	9	0.145473040238668	1
GO:1904659	glucose transmembrane transport	109	21	0.145564869837199	1
GO:0050960	detection of temperature stimulus involved in thermoception	4	2	0.145758811943758	1
GO:0090178	regulation of establishment of planar polarity involved in neural tube closure	11	4	0.145865185922335	1
GO:0045935	positive regulation of nucleobase-containing compound metabolic process	1838	316	0.146131304430119	1
GO:0042137	sequestering of neurotransmitter	1	1	0.146610027352031	1
GO:0097421	liver regeneration	35	8	0.146623901338845	1
GO:0101010	pulmonary blood vessel remodeling	4	1	0.146789766764646	1
GO:1905109	regulation of pulmonary blood vessel remodeling	4	1	0.146789766764646	1
GO:1905111	positive regulation of pulmonary blood vessel remodeling	4	1	0.146789766764646	1
GO:0014835	myoblast differentiation involved in skeletal muscle regeneration	1	1	0.146844562996839	1
GO:0048925	lateral line system development	3	2	0.14687372064454	1
GO:0035564	regulation of kidney size	4	2	0.146921147256861	1
GO:0015749	monosaccharide transmembrane transport	115	22	0.147253026421477	1
GO:0090023	positive regulation of neutrophil chemotaxis	24	5	0.147330936862177	1
GO:0060079	excitatory postsynaptic potential	100	23	0.147372636939342	1
GO:1903375	facioacoustic ganglion development	3	2	0.147462561128546	1
GO:0021695	cerebellar cortex development	49	12	0.147639948624122	1
GO:0035038	female pronucleus assembly	2	1	0.147846718985779	1
GO:0060078	regulation of postsynaptic membrane potential	137	30	0.148132395238993	1
GO:0072007	mesangial cell differentiation	7	3	0.148135548719174	1
GO:0032400	melanosome localization	25	6	0.148233076641693	1
GO:0090185	negative regulation of kidney development	4	2	0.148290383106876	1
GO:0021591	ventricular system development	28	7	0.148354237583396	1
GO:0061113	pancreas morphogenesis	4	2	0.148500296068341	1
GO:0014843	growth factor dependent regulation of skeletal muscle satellite cell proliferation	1	1	0.148562977510515	1
GO:1902748	positive regulation of lens fiber cell differentiation	1	1	0.148562977510515	1
GO:1902626	assembly of large subunit precursor of preribosome	1	1	0.148645704209571	1
GO:0072173	metanephric tubule morphogenesis	11	4	0.148822702473041	1
GO:0090299	regulation of neural crest formation	1	1	0.148987881455735	1
GO:0090301	negative regulation of neural crest formation	1	1	0.148987881455735	1
GO:2000314	negative regulation of fibroblast growth factor receptor signaling pathway involved in neural plate anterior/posterior pattern formation	1	1	0.148987881455735	1
GO:0032543	mitochondrial translation	76	13	0.149236866472402	1
GO:0003309	type B pancreatic cell differentiation	28	8	0.149290183234562	1
GO:0061042	vascular wound healing	22	6	0.149448029494715	1
GO:0007218	neuropeptide signaling pathway	104	18	0.149646163330759	1
GO:0010159	specification of animal organ position	3	2	0.149791363109246	1
GO:0048642	negative regulation of skeletal muscle tissue development	4	2	0.149852005128641	1
GO:0055091	phospholipid homeostasis	15	4	0.150059226189142	1
GO:0002457	T cell antigen processing and presentation	5	2	0.150335167136051	1
GO:0031054	pre-miRNA processing	14	4	0.150866798664014	1
GO:0097477	lateral motor column neuron migration	3	2	0.150879684532071	1
GO:0051036	regulation of endosome size	5	2	0.151175756176694	1
GO:2001300	lipoxin metabolic process	5	2	0.151243051595089	1
GO:0086044	atrial cardiac muscle cell to AV node cell communication by electrical coupling	1	1	0.151253013961311	1
GO:0086055	Purkinje myocyte to ventricular cardiac muscle cell communication by electrical coupling	1	1	0.151253013961311	1
GO:0098906	regulation of Purkinje myocyte action potential	1	1	0.151253013961311	1
GO:1990029	vasomotion	1	1	0.151253013961311	1
GO:0021767	mammillary body development	1	1	0.151262933101302	1
GO:0061373	mammillary axonal complex development	1	1	0.151262933101302	1
GO:0061374	mammillothalamic axonal tract development	1	1	0.151262933101302	1
GO:0061381	cell migration in diencephalon	1	1	0.151262933101302	1
GO:0072207	metanephric epithelium development	25	7	0.151507437032051	1
GO:1900148	negative regulation of Schwann cell migration	1	1	0.151581853142627	1
GO:1905045	negative regulation of Schwann cell proliferation involved in axon regeneration	1	1	0.151581853142627	1
GO:0032486	Rap protein signal transduction	14	4	0.151591062674129	1
GO:0045989	positive regulation of striated muscle contraction	14	4	0.151631697426558	1
GO:0007413	axonal fasciculation	22	7	0.151712669309489	1
GO:0106030	neuron projection fasciculation	22	7	0.151712669309489	1
GO:0060416	response to growth hormone	36	8	0.15182236340228	1
GO:0070486	leukocyte aggregation	13	4	0.151911963195025	1
GO:0014861	regulation of skeletal muscle contraction via regulation of action potential	1	1	0.151944193542753	1
GO:0021684	cerebellar granular layer formation	7	3	0.152269640036397	1
GO:0021707	cerebellar granule cell differentiation	7	3	0.152269640036397	1
GO:0099601	regulation of neurotransmitter receptor activity	61	15	0.15258272851926	1
GO:0097118	neuroligin clustering involved in postsynaptic membrane assembly	3	2	0.152802942789004	1
GO:0031128	developmental induction	34	10	0.152838062370702	1
GO:0048668	collateral sprouting	25	8	0.15295364991275	1
GO:0014016	neuroblast differentiation	5	2	0.153031261164441	1
GO:0032104	regulation of response to extracellular stimulus	25	6	0.153037969280872	1
GO:0032107	regulation of response to nutrient levels	25	6	0.153037969280872	1
GO:0007369	gastrulation	181	38	0.153231453067109	1
GO:2000637	positive regulation of gene silencing by miRNA	30	8	0.15331267865296	1
GO:0007509	mesoderm migration involved in gastrulation	1	1	0.153506890989258	1
GO:0009794	regulation of mitotic cell cycle, embryonic	4	2	0.153769120777717	1
GO:0045448	mitotic cell cycle, embryonic	4	2	0.153769120777717	1
GO:1902859	propionyl-CoA catabolic process	2	1	0.153817383753211	1
GO:0043488	regulation of mRNA stability	154	29	0.153949314534452	1
GO:0042475	odontogenesis of dentin-containing tooth	90	20	0.154278228085987	1
GO:0060596	mammary placode formation	3	2	0.154347663557004	1
GO:0090307	mitotic spindle assembly	65	12	0.154545832114044	1
GO:0050918	positive chemotaxis	60	13	0.154740098905175	1
GO:0090290	positive regulation of osteoclast proliferation	2	1	0.154786529940233	1
GO:1900748	positive regulation of vascular endothelial growth factor signaling pathway	7	3	0.154966843789116	1
GO:0006402	mRNA catabolic process	226	41	0.155092732765474	1
GO:0086016	AV node cell action potential	11	4	0.15520318809593	1
GO:0086027	AV node cell to bundle of His cell signaling	11	4	0.15520318809593	1
GO:1905333	regulation of gastric motility	5	2	0.155365121982631	1
GO:0009950	dorsal/ventral axis specification	10	4	0.155459714009831	1
GO:0032366	intracellular sterol transport	29	7	0.155502657192668	1
GO:0032367	intracellular cholesterol transport	29	7	0.155502657192668	1
GO:0002483	antigen processing and presentation of endogenous peptide antigen	19	6	0.155693265833386	1
GO:0021795	cerebral cortex cell migration	41	11	0.155936527505591	1
GO:0060397	growth hormone receptor signaling pathway via JAK-STAT	8	3	0.155944033293772	1
GO:1990845	adaptive thermogenesis	157	32	0.155945875349558	1
GO:0090128	regulation of synapse maturation	14	5	0.15608426720709	1
GO:1903064	positive regulation of reverse cholesterol transport	1	1	0.156161978217261	1
GO:0071312	cellular response to alkaloid	41	10	0.156167111911358	1
GO:0043506	regulation of JUN kinase activity	58	13	0.156257553926889	1
GO:2000152	regulation of ubiquitin-specific protease activity	5	2	0.156295548214744	1
GO:1901837	negative regulation of transcription of nucleolar large rRNA by RNA polymerase I	4	2	0.15636786473481	1
GO:0060266	negative regulation of respiratory burst involved in inflammatory response	5	2	0.156493876783613	1
GO:0060268	negative regulation of respiratory burst	5	2	0.156493876783613	1
GO:0019242	methylglyoxal biosynthetic process	1	1	0.156561903580938	1
GO:0018400	peptidyl-proline hydroxylation to 3-hydroxy-L-proline	1	1	0.157012478349035	1
GO:0032957	inositol trisphosphate metabolic process	11	4	0.157445279260491	1
GO:1990961	xenobiotic detoxification by transmembrane export across the plasma membrane	19	4	0.157490480644179	1
GO:1904177	regulation of adipose tissue development	8	3	0.157848471607241	1
GO:0033169	histone H3-K9 demethylation	14	4	0.158089571835623	1
GO:0048332	mesoderm morphogenesis	72	17	0.158260747538619	1
GO:0006662	glycerol ether metabolic process	22	5	0.158273449850958	1
GO:0072175	epithelial tube formation	132	29	0.158423734239156	1
GO:0086005	ventricular cardiac muscle cell action potential	34	9	0.158476495315506	1
GO:0043687	post-translational protein modification	36	8	0.158497133547685	1
GO:0140157	ammonium import across plasma membrane	3	2	0.158731867341471	1
GO:0072526	pyridine-containing compound catabolic process	7	2	0.158797466212531	1
GO:0006722	triterpenoid metabolic process	2	1	0.158885036131601	1
GO:0007288	sperm axoneme assembly	24	6	0.159146566360961	1
GO:0120316	sperm flagellum assembly	24	6	0.159146566360961	1
GO:0014905	myoblast fusion involved in skeletal muscle regeneration	4	2	0.15939144385311	1
GO:0060215	primitive hemopoiesis	8	3	0.159415090048257	1
GO:0060513	prostatic bud formation	10	4	0.159417001078936	1
GO:0007600	sensory perception	882	107	0.159655714301594	1
GO:0033860	regulation of NAD(P)H oxidase activity	11	3	0.159680529871374	1
GO:0003327	type B pancreatic cell fate commitment	1	1	0.15987950257466	1
GO:0060580	ventral spinal cord interneuron fate determination	1	1	0.15987950257466	1
GO:0060582	cell fate determination involved in pattern specification	1	1	0.15987950257466	1
GO:0072012	glomerulus vasculature development	25	7	0.159898041410281	1
GO:0071391	cellular response to estrogen stimulus	16	5	0.159947948121941	1
GO:1902931	negative regulation of alcohol biosynthetic process	15	4	0.160300396460168	1
GO:0009415	response to water	16	5	0.160440894563003	1
GO:0042669	regulation of inner ear auditory receptor cell fate specification	1	1	0.160483105889491	1
GO:0072025	distal convoluted tubule development	4	2	0.160606257531172	1
GO:0072221	metanephric distal convoluted tubule development	4	2	0.160606257531172	1
GO:1902988	neurofibrillary tangle assembly	3	2	0.160759828018419	1
GO:0021694	cerebellar Purkinje cell layer formation	13	4	0.160892423733005	1
GO:0097310	cap2 mRNA methylation	1	1	0.160941497233251	1
GO:0002447	eosinophil mediated immunity	6	2	0.161298606346656	1
GO:0050877	nervous system process	1383	196	0.161599279658327	1
GO:0030901	midbrain development	89	19	0.161630886979566	1
GO:0045234	protein palmitoleylation	1	1	0.161833840870956	1
GO:0051932	synaptic transmission, GABAergic	48	11	0.161913019750431	1
GO:0043314	negative regulation of neutrophil degranulation	1	1	0.162004016486829	1
GO:0120186	negative regulation of protein localization to chromatin	1	1	0.162004016486829	1
GO:0106040	regulation of GABA-A receptor activity	1	1	0.162188018987379	1
GO:0046323	glucose import	73	15	0.162281418014287	1
GO:0032594	protein transport within lipid bilayer	5	2	0.162307517355716	1
GO:0061548	ganglion development	16	5	0.162340369448218	1
GO:0021692	cerebellar Purkinje cell layer morphogenesis	17	5	0.162550237014208	1
GO:0099625	ventricular cardiac muscle cell membrane repolarization	26	7	0.162578559984959	1
GO:0045070	positive regulation of viral genome replication	30	7	0.162580385812643	1
GO:0060685	regulation of prostatic bud formation	6	3	0.162594871438754	1
GO:0006747	FAD biosynthetic process	1	1	0.162624786197587	1
GO:0046443	FAD metabolic process	1	1	0.162624786197587	1
GO:0072388	flavin adenine dinucleotide biosynthetic process	1	1	0.162624786197587	1
GO:0006682	galactosylceramide biosynthetic process	6	2	0.162758526465833	1
GO:0019375	galactolipid biosynthetic process	6	2	0.162758526465833	1
GO:0006244	pyrimidine nucleotide catabolic process	20	5	0.16289730627059	1
GO:0086017	Purkinje myocyte action potential	4	2	0.162909383148308	1
GO:0010659	cardiac muscle cell apoptotic process	54	11	0.162955097885021	1
GO:1900005	positive regulation of serine-type endopeptidase activity	3	1	0.163045229966289	1
GO:1902573	positive regulation of serine-type peptidase activity	3	1	0.163045229966289	1
GO:2000273	positive regulation of signaling receptor activity	44	9	0.163110993710814	1
GO:1905703	negative regulation of inhibitory synapse assembly	1	1	0.163146546722922	1
GO:0034219	carbohydrate transmembrane transport	117	22	0.16382711626187	1
GO:0050915	sensory perception of sour taste	5	2	0.164297670673674	1
GO:1990092	calcium-dependent self proteolysis	1	1	0.164693623847147	1
GO:0042063	gliogenesis	300	59	0.164782903770779	1
GO:0030001	metal ion transport	873	149	0.164808010955798	1
GO:0048341	paraxial mesoderm formation	7	3	0.164809263891942	1
GO:0048818	positive regulation of hair follicle maturation	4	2	0.164864270620078	1
GO:1900753	doxorubicin transport	1	1	0.165127708122522	1
GO:0009262	deoxyribonucleotide metabolic process	43	9	0.16514264252099	1
GO:0043052	thermotaxis	2	1	0.165252742505748	1
GO:2000027	regulation of animal organ morphogenesis	125	29	0.165343487980406	1
GO:0070314	G1 to G0 transition	11	3	0.165389404647193	1
GO:0060148	positive regulation of posttranscriptional gene silencing	31	8	0.165431231730105	1
GO:0060830	ciliary receptor clustering involved in smoothened signaling pathway	2	1	0.165646971101443	1
GO:0033145	positive regulation of intracellular steroid hormone receptor signaling pathway	13	4	0.165820451891491	1
GO:0010894	negative regulation of steroid biosynthetic process	25	6	0.166004117612307	1
GO:0060041	retina development in camera-type eye	147	31	0.166107722714819	1
GO:1902961	positive regulation of aspartic-type endopeptidase activity involved in amyloid precursor protein catabolic process	7	3	0.166200261894124	1
GO:0009683	indoleacetic acid metabolic process	1	1	0.166369670145299	1
GO:0009850	auxin metabolic process	1	1	0.166369670145299	1
GO:0019440	tryptophan catabolic process to indole-3-acetate	1	1	0.166369670145299	1
GO:0046068	cGMP metabolic process	17	5	0.16658471063839	1
GO:0097370	protein O-GlcNAcylation via threonine	1	1	0.166660298839626	1
GO:0005986	sucrose biosynthetic process	2	1	0.166759473782801	1
GO:0036112	medium-chain fatty-acyl-CoA metabolic process	6	2	0.166785371465764	1
GO:0048009	insulin-like growth factor receptor signaling pathway	37	9	0.166821465121918	1
GO:0051097	negative regulation of helicase activity	5	2	0.166843733996425	1
GO:0061144	alveolar secondary septum development	1	1	0.166894222683975	1
GO:1902691	respiratory basal cell differentiation	1	1	0.166894222683975	1
GO:0051956	negative regulation of amino acid transport	13	4	0.167285042636199	1
GO:0061626	pharyngeal arch artery morphogenesis	8	3	0.167396861537286	1
GO:0002304	gamma-delta intraepithelial T cell differentiation	3	1	0.167562101289137	1
GO:0002305	CD8-positive, gamma-delta intraepithelial T cell differentiation	3	1	0.167562101289137	1
GO:2000253	positive regulation of feeding behavior	10	3	0.167611146258588	1
GO:2001053	regulation of mesenchymal cell apoptotic process	11	4	0.167618009470151	1
GO:0021944	neuronal-glial interaction involved in hindbrain glial-mediated radial cell migration	1	1	0.167663401682523	1
GO:0015870	acetylcholine transport	4	2	0.167706211537741	1
GO:0061526	acetylcholine secretion	4	2	0.167706211537741	1
GO:0009249	protein lipoylation	6	2	0.167786301000106	1
GO:0071624	positive regulation of granulocyte chemotaxis	26	5	0.168110420874071	1
GO:0031987	locomotion involved in locomotory behavior	9	3	0.168352290600973	1
GO:0036115	fatty-acyl-CoA catabolic process	6	2	0.168449295051405	1
GO:0031204	posttranslational protein targeting to membrane, translocation	7	2	0.168452898248537	1
GO:0007193	adenylate cyclase-inhibiting G protein-coupled receptor signaling pathway	78	16	0.168659795452964	1
GO:0031498	chromatin disassembly	20	5	0.168767254113251	1
GO:0060307	regulation of ventricular cardiac muscle cell membrane repolarization	22	6	0.168834201483166	1
GO:0099010	modification of postsynaptic structure	16	5	0.169103645404917	1
GO:0003253	cardiac neural crest cell migration involved in outflow tract morphogenesis	7	3	0.169241801048386	1
GO:0086070	SA node cell to atrial cardiac muscle cell communication	11	4	0.169310401838098	1
GO:0045599	negative regulation of fat cell differentiation	56	13	0.169467987996271	1
GO:0072576	liver morphogenesis	23	6	0.169516333894838	1
GO:0046544	development of secondary male sexual characteristics	1	1	0.16954048239531	1
GO:0060872	semicircular canal development	7	3	0.169747613603857	1
GO:0009264	deoxyribonucleotide catabolic process	29	6	0.170052534223082	1
GO:0072189	ureter development	18	6	0.170129788616291	1
GO:0006734	NADH metabolic process	29	7	0.170540210103101	1
GO:0035331	negative regulation of hippo signaling	13	5	0.170597506288963	1
GO:0060976	coronary vasculature development	45	11	0.170689471518321	1
GO:0002625	regulation of T cell antigen processing and presentation	2	1	0.170708005772181	1
GO:1905462	regulation of DNA duplex unwinding	5	2	0.170720088809363	1
GO:0010764	negative regulation of fibroblast migration	9	3	0.171037096882943	1
GO:0001963	synaptic transmission, dopaminergic	26	7	0.171318684502556	1
GO:0034436	glycoprotein transport	4	2	0.171392673566118	1
GO:0034238	macrophage fusion	6	2	0.171445597147482	1
GO:0002432	granuloma formation	1	1	0.171785904255723	1
GO:0030510	regulation of BMP signaling pathway	94	21	0.171845937735597	1
GO:0043112	receptor metabolic process	163	32	0.171883279148685	1
GO:0060561	apoptotic process involved in morphogenesis	24	7	0.171924730887641	1
GO:0044539	long-chain fatty acid import into cell	17	5	0.172002522749785	1
GO:0140354	lipid import into cell	17	5	0.172002522749785	1
GO:0009751	response to salicylic acid	1	1	0.172150242271394	1
GO:0032812	positive regulation of epinephrine secretion	2	1	0.172260481003367	1
GO:0006254	CTP catabolic process	1	1	0.172417295345941	1
GO:0009210	pyrimidine ribonucleoside triphosphate catabolic process	1	1	0.172417295345941	1
GO:0046052	UTP catabolic process	1	1	0.172417295345941	1
GO:0061209	cell proliferation involved in mesonephros development	4	2	0.172734351755898	1
GO:0042640	anagen	5	2	0.172882083457421	1
GO:0051884	regulation of timing of anagen	5	2	0.172882083457421	1
GO:0099566	regulation of postsynaptic cytosolic calcium ion concentration	11	4	0.173348271033648	1
GO:0007009	plasma membrane organization	141	26	0.173485954584472	1
GO:0035039	male pronucleus assembly	2	1	0.173874053242275	1
GO:0097039	protein linear polyubiquitination	5	2	0.174027072925275	1
GO:0007155	cell adhesion	1469	249	0.174063723134552	1
GO:0071622	regulation of granulocyte chemotaxis	50	9	0.174067730388002	1
GO:0060048	cardiac muscle contraction	136	27	0.17408554611275	1
GO:0060745	mammary gland branching involved in pregnancy	7	3	0.174194098836908	1
GO:0120162	positive regulation of cold-induced thermogenesis	97	20	0.174270352203673	1
GO:0048538	thymus development	45	11	0.174320160676236	1
GO:0046080	dUTP metabolic process	1	1	0.174444315504512	1
GO:0046081	dUTP catabolic process	1	1	0.174444315504512	1
GO:2000545	negative regulation of endothelial cell chemotaxis to fibroblast growth factor	4	1	0.174477176116968	1
GO:0060788	ectodermal placode formation	12	4	0.174594168644772	1
GO:0071697	ectodermal placode morphogenesis	12	4	0.174594168644772	1
GO:0001736	establishment of planar polarity	72	17	0.174741262048017	1
GO:0007164	establishment of tissue polarity	72	17	0.174741262048017	1
GO:0042297	vocal learning	6	3	0.174830331836039	1
GO:0098596	imitative learning	6	3	0.174830331836039	1
GO:0098597	observational learning	6	3	0.174830331836039	1
GO:0010463	mesenchymal cell proliferation	39	11	0.175016392497528	1
GO:0140192	regulation of adenylate cyclase-activating adrenergic receptor signaling pathway involved in heart process	4	2	0.175077814624344	1
GO:0140199	negative regulation of adenylate cyclase-activating adrenergic receptor signaling pathway involved in heart process	4	2	0.175077814624344	1
GO:0015824	proline transport	10	3	0.175332432957516	1
GO:0090177	establishment of planar polarity involved in neural tube closure	12	4	0.17541526271683	1
GO:0045931	positive regulation of mitotic cell cycle	121	24	0.175423226313039	1
GO:0009913	epidermal cell differentiation	196	32	0.175647056661616	1
GO:0097028	dendritic cell differentiation	46	9	0.175749367520692	1
GO:1902889	protein localization to spindle microtubule	1	1	0.175842961416637	1
GO:1990280	RNA localization to chromatin	1	1	0.175842961416637	1
GO:2000008	regulation of protein localization to cell surface	41	9	0.175987175417518	1
GO:0090235	regulation of metaphase plate congression	8	3	0.176081991939989	1
GO:0031959	mineralocorticoid receptor signaling pathway	1	1	0.176154166347539	1
GO:0035406	histone-tyrosine phosphorylation	1	1	0.176154166347539	1
GO:0035409	histone H3-Y41 phosphorylation	1	1	0.176154166347539	1
GO:0070757	interleukin-35-mediated signaling pathway	1	1	0.176154166347539	1
GO:0010665	regulation of cardiac muscle cell apoptotic process	50	10	0.176400222082351	1
GO:0072224	metanephric glomerulus development	15	5	0.176453917664398	1
GO:0043268	positive regulation of potassium ion transport	49	11	0.176481460505823	1
GO:0001573	ganglioside metabolic process	26	7	0.176659691422634	1
GO:1902466	positive regulation of histone H3-K27 trimethylation	2	1	0.17666610431884	1
GO:0034375	high-density lipoprotein particle remodeling	16	4	0.176748817836316	1
GO:0038114	interleukin-21-mediated signaling pathway	1	1	0.176858051590606	1
GO:0098756	response to interleukin-21	1	1	0.176858051590606	1
GO:0098757	cellular response to interleukin-21	1	1	0.176858051590606	1
GO:0043117	positive regulation of vascular permeability	17	5	0.177027389802448	1
GO:0034368	protein-lipid complex remodeling	30	6	0.17709201314707	1
GO:0034369	plasma lipoprotein particle remodeling	30	6	0.17709201314707	1
GO:0001839	neural plate morphogenesis	5	2	0.177438951106272	1
GO:0061642	chemoattraction of axon	3	2	0.177638955361256	1
GO:0072170	metanephric tubule development	21	6	0.177900023937563	1
GO:1904776	regulation of protein localization to cell cortex	9	3	0.178053149660634	1
GO:0050771	negative regulation of axonogenesis	64	16	0.178144827280111	1
GO:0070831	basement membrane assembly	15	5	0.178171472266589	1
GO:0007405	neuroblast proliferation	58	14	0.178256829244397	1
GO:1904772	response to tetrachloromethane	4	2	0.17827134277387	1
GO:0016577	histone demethylation	29	7	0.17838224632379	1
GO:0002685	regulation of leukocyte migration	203	32	0.178400860277624	1
GO:0014013	regulation of gliogenesis	103	22	0.178672435808474	1
GO:1902525	regulation of protein monoubiquitination	6	2	0.178730348828037	1
GO:0001504	neurotransmitter uptake	43	11	0.178793344908654	1
GO:0060147	regulation of posttranscriptional gene silencing	51	12	0.179294192561255	1
GO:0072125	negative regulation of glomerular mesangial cell proliferation	4	2	0.179344563476283	1
GO:0009444	pyruvate oxidation	1	1	0.1794104231741	1
GO:0038097	positive regulation of mast cell activation by Fc-epsilon receptor signaling pathway	1	1	0.1794104231741	1
GO:0044278	cell wall disruption in other organism	4	1	0.179449099825924	1
GO:0061061	muscle structure development	631	116	0.17948558143147	1
GO:2000679	positive regulation of transcription regulatory region DNA binding	24	6	0.179488770793219	1
GO:0045842	positive regulation of mitotic metaphase/anaphase transition	15	4	0.179660705926265	1
GO:1901970	positive regulation of mitotic sister chromatid separation	15	4	0.179660705926265	1
GO:0071420	cellular response to histamine	8	3	0.179724689141402	1
GO:0090224	regulation of spindle organization	39	8	0.179793721692057	1
GO:0021764	amygdala development	4	2	0.179987913102978	1
GO:0032897	negative regulation of viral transcription	15	4	0.180122279224886	1
GO:1903420	protein localization to endoplasmic reticulum tubular network	1	1	0.180164482994268	1
GO:0002335	mature B cell differentiation	33	7	0.180292541144418	1
GO:0006942	regulation of striated muscle contraction	93	19	0.180301123442161	1
GO:0042749	regulation of circadian sleep/wake cycle	22	5	0.180573244930094	1
GO:2000826	regulation of heart morphogenesis	11	4	0.180590314769381	1
GO:0097211	cellular response to gonadotropin-releasing hormone	7	2	0.180724085992839	1
GO:0062176	R-loop disassembly	5	2	0.180952504952677	1
GO:0006182	cGMP biosynthetic process	11	3	0.180958859487635	1
GO:0046833	positive regulation of RNA export from nucleus	5	2	0.181566292537255	1
GO:0098739	import across plasma membrane	176	34	0.181784944571582	1
GO:0002313	mature B cell differentiation involved in immune response	28	6	0.181831579765126	1
GO:0071527	semaphorin-plexin signaling pathway involved in outflow tract morphogenesis	1	1	0.181930498531414	1
GO:2000763	positive regulation of transcription from RNA polymerase II promoter involved in norepinephrine biosynthetic process	1	1	0.181930498531414	1
GO:2000764	positive regulation of semaphorin-plexin signaling pathway involved in outflow tract morphogenesis	1	1	0.181930498531414	1
GO:2001262	positive regulation of semaphorin-plexin signaling pathway	1	1	0.181930498531414	1
GO:0032244	positive regulation of nucleoside transport	1	1	0.182760224235138	1
GO:0032900	negative regulation of neurotrophin production	1	1	0.182760224235138	1
GO:0060363	cranial suture morphogenesis	8	3	0.183260235858487	1
GO:0001505	regulation of neurotransmitter levels	212	43	0.183261246297006	1
GO:0001887	selenium compound metabolic process	2	1	0.183394037034027	1
GO:0003223	ventricular compact myocardium morphogenesis	8	3	0.183546549184112	1
GO:0090261	positive regulation of inclusion body assembly	5	2	0.183684663466367	1
GO:0016477	cell migration	1486	251	0.183907813628535	1
GO:0030336	negative regulation of cell migration	334	56	0.184155456305812	1
GO:0048644	muscle organ morphogenesis	77	16	0.184174112125267	1
GO:0007084	mitotic nuclear membrane reassembly	8	3	0.184251674360716	1
GO:0101024	mitotic nuclear membrane organization	8	3	0.184251674360716	1
GO:0000957	mitochondrial RNA catabolic process	6	2	0.18460547572517	1
GO:0106342	omega-hydroxyceramide biosynthetic process	1	1	0.184751209785462	1
GO:0032687	negative regulation of interferon-alpha production	6	2	0.185141054285327	1
GO:0051252	regulation of RNA metabolic process	3489	560	0.185570488023513	1
GO:0035811	negative regulation of urine volume	5	2	0.185705834072209	1
GO:0003359	noradrenergic neuron fate commitment	1	1	0.185897487300742	1
GO:0007400	neuroblast fate determination	1	1	0.185897487300742	1
GO:0014017	neuroblast fate commitment	1	1	0.185897487300742	1
GO:0021750	vestibular nucleus development	1	1	0.185897487300742	1
GO:0060165	regulation of timing of subpallium neuron differentiation	1	1	0.185897487300742	1
GO:0061100	lung neuroendocrine cell differentiation	1	1	0.185897487300742	1
GO:0061103	carotid body glomus cell differentiation	1	1	0.185897487300742	1
GO:0086010	membrane depolarization during action potential	36	9	0.185905945998034	1
GO:0043243	positive regulation of protein-containing complex disassembly	35	8	0.186014534837099	1
GO:0006735	NADH regeneration	10	4	0.186075111501441	1
GO:0061621	canonical glycolysis	10	4	0.186075111501441	1
GO:0061718	glucose catabolic process to pyruvate	10	4	0.186075111501441	1
GO:0060319	primitive erythrocyte differentiation	4	2	0.186119417408685	1
GO:0010957	negative regulation of vitamin D biosynthetic process	5	2	0.18615045926791	1
GO:0032239	regulation of nucleobase-containing compound transport	15	4	0.186370745273161	1
GO:1903780	negative regulation of cardiac conduction	2	1	0.186408799693442	1
GO:0001508	action potential	133	27	0.187020551808517	1
GO:0038161	prolactin signaling pathway	1	1	0.187191845042469	1
GO:0061143	alveolar primary septum development	1	1	0.18776792100861	1
GO:0071938	vitamin A transport	1	1	0.18776792100861	1
GO:0071939	vitamin A import	1	1	0.18776792100861	1
GO:0046386	deoxyribose phosphate catabolic process	30	6	0.187815837842829	1
GO:0007501	mesodermal cell fate specification	12	4	0.188009988338513	1
GO:0071073	positive regulation of phospholipid biosynthetic process	10	3	0.188104428419564	1
GO:0021559	trigeminal nerve development	12	4	0.188467366131127	1
GO:0060071	Wnt signaling pathway, planar cell polarity pathway	52	13	0.188820908869386	1
GO:0036303	lymph vessel morphogenesis	23	6	0.188913092278326	1
GO:0000017	alpha-glucoside transport	2	1	0.189000492907453	1
GO:0051875	pigment granule localization	26	6	0.189071255602734	1
GO:0007622	rhythmic behavior	49	11	0.189140259515049	1
GO:0061301	cerebellum vasculature morphogenesis	1	1	0.189154431463288	1
GO:0043985	histone H4-R3 methylation	6	2	0.189188937975608	1
GO:0048514	blood vessel morphogenesis	676	115	0.189216090077049	1
GO:1990778	protein localization to cell periphery	331	62	0.1892379129667	1
GO:0044379	protein localization to actin cortical patch	1	1	0.189334566203286	1
GO:1903119	protein localization to actin cytoskeleton	1	1	0.189334566203286	1
GO:1904370	regulation of protein localization to actin cortical patch	1	1	0.189334566203286	1
GO:1904372	positive regulation of protein localization to actin cortical patch	1	1	0.189334566203286	1
GO:0098810	neurotransmitter reuptake	35	9	0.189462450004727	1
GO:0060264	regulation of respiratory burst involved in inflammatory response	6	2	0.189838288669735	1
GO:0002690	positive regulation of leukocyte chemotaxis	91	15	0.190348493529135	1
GO:0009955	adaxial/abaxial pattern specification	1	1	0.190898806766735	1
GO:2000011	regulation of adaxial/abaxial pattern formation	1	1	0.190898806766735	1
GO:0010387	COP9 signalosome assembly	5	2	0.191309774755053	1
GO:0090130	tissue migration	357	61	0.191358163026533	1
GO:0044245	polysaccharide digestion	3	1	0.191407671252976	1
GO:0062009	secondary palate development	25	7	0.19161371472706	1
GO:0014825	stomach fundus smooth muscle contraction	1	1	0.191675998873833	1
GO:0014847	proximal stomach smooth muscle contraction	1	1	0.191675998873833	1
GO:0120068	regulation of stomach fundus smooth muscle contraction	1	1	0.191675998873833	1
GO:0120069	positive regulation of stomach fundus smooth muscle contraction	1	1	0.191675998873833	1
GO:0006022	aminoglycan metabolic process	128	25	0.191831948956444	1
GO:0048678	response to axon injury	82	17	0.19263354488261	1
GO:2000158	positive regulation of ubiquitin-specific protease activity	2	1	0.192650537785574	1
GO:0022612	gland morphogenesis	118	26	0.192754485043528	1
GO:0009611	response to wounding	543	96	0.192885191325874	1
GO:0021604	cranial nerve structural organization	11	4	0.192886096516418	1
GO:0035493	SNARE complex assembly	15	4	0.192910189879026	1
GO:0048729	tissue morphogenesis	608	117	0.193240649054147	1
GO:0060966	regulation of gene silencing by RNA	52	12	0.193398819605214	1
GO:2000527	regulation of myeloid dendritic cell chemotaxis	2	1	0.193810003097591	1
GO:2000529	positive regulation of myeloid dendritic cell chemotaxis	2	1	0.193810003097591	1
GO:0001889	liver development	147	28	0.19399390815575	1
GO:0061355	Wnt protein secretion	4	2	0.194184905360386	1
GO:1905034	regulation of antifungal innate immune response	5	2	0.194212952418535	1
GO:0048812	neuron projection morphogenesis	609	126	0.194292142850459	1
GO:0044381	glucose import in response to insulin stimulus	5	2	0.194462030629656	1
GO:0099068	postsynapse assembly	29	8	0.194507687684278	1
GO:0038112	interleukin-8-mediated signaling pathway	2	1	0.194602024716488	1
GO:0044848	biological phase	10	3	0.194907057069649	1
GO:1904562	phosphatidylinositol 5-phosphate metabolic process	2	1	0.195142185461946	1
GO:0007350	blastoderm segmentation	21	6	0.195268078761515	1
GO:0060579	ventral spinal cord interneuron fate commitment	11	4	0.195288964023118	1
GO:0060581	cell fate commitment involved in pattern specification	11	4	0.195288964023118	1
GO:1904304	regulation of gastro-intestinal system smooth muscle contraction	6	2	0.195428055364367	1
GO:1904306	positive regulation of gastro-intestinal system smooth muscle contraction	6	2	0.195428055364367	1
GO:0090192	regulation of glomerulus development	4	2	0.195719811848167	1
GO:0016553	base conversion or substitution editing	20	4	0.19582348370327	1
GO:0001655	urogenital system development	337	66	0.196017033851106	1
GO:0097064	ncRNA export from nucleus	7	2	0.196082944670628	1
GO:0090132	epithelium migration	352	60	0.196135231588967	1
GO:0070571	negative regulation of neuron projection regeneration	16	5	0.196339381027391	1
GO:0086023	adenylate cyclase-activating adrenergic receptor signaling pathway involved in heart process	9	3	0.196500354442557	1
GO:0031651	negative regulation of heat generation	1	1	0.196502205404048	1
GO:0003257	positive regulation of transcription from RNA polymerase II promoter involved in myocardial precursor cell differentiation	4	2	0.19651252211005	1
GO:0032769	negative regulation of monooxygenase activity	17	4	0.19653982548468	1
GO:0051643	endoplasmic reticulum localization	9	3	0.196650621983891	1
GO:0060012	synaptic transmission, glycinergic	5	2	0.196700667240052	1
GO:0014045	establishment of endothelial blood-brain barrier	2	1	0.196844752051562	1
GO:2000552	negative regulation of T-helper 2 cell cytokine production	2	1	0.197049680258628	1
GO:0019628	urate catabolic process	1	1	0.197065220112213	1
GO:0002636	positive regulation of germinal center formation	2	1	0.197243441194758	1
GO:0021772	olfactory bulb development	29	8	0.197286755281947	1
GO:0021503	neural fold bending	1	1	0.197347081217978	1
GO:0098967	exocytic insertion of neurotransmitter receptor to postsynaptic membrane	5	2	0.197349835235582	1
GO:0021603	cranial nerve formation	9	3	0.197653567978987	1
GO:1901018	positive regulation of potassium ion transmembrane transporter activity	26	6	0.197745202352629	1
GO:0009147	pyrimidine nucleoside triphosphate metabolic process	24	5	0.197796239751654	1
GO:0072197	ureter morphogenesis	7	3	0.19792841823695	1
GO:1904245	regulation of polynucleotide adenylyltransferase activity	2	1	0.197958850678579	1
GO:0032526	response to retinoic acid	106	22	0.198042331446793	1
GO:0007296	vitellogenesis	4	2	0.198415620534748	1
GO:0007499	ectoderm and mesoderm interaction	1	1	0.1984294852493	1
GO:0090189	regulation of branching involved in ureteric bud morphogenesis	21	6	0.198438472228641	1
GO:0098953	receptor diffusion trapping	9	3	0.198529334680227	1
GO:0098970	postsynaptic neurotransmitter receptor diffusion trapping	9	3	0.198529334680227	1
GO:0099628	neurotransmitter receptor diffusion trapping	9	3	0.198529334680227	1
GO:0040037	negative regulation of fibroblast growth factor receptor signaling pathway	23	6	0.198641711037195	1
GO:0086013	membrane repolarization during cardiac muscle cell action potential	24	6	0.198683419586027	1
GO:0070986	left/right axis specification	14	4	0.198877435450211	1
GO:0110110	positive regulation of animal organ morphogenesis	33	9	0.198928381434365	1
GO:0097116	gephyrin clustering involved in postsynaptic density assembly	4	2	0.198974151666252	1
GO:0071314	cellular response to cocaine	9	3	0.199270987838744	1
GO:0006220	pyrimidine nucleotide metabolic process	49	9	0.199664458565313	1
GO:0030259	lipid glycosylation	11	3	0.199733268270721	1
GO:0015695	organic cation transport	35	8	0.19974927578643	1
GO:0001553	luteinization	10	3	0.200163379059732	1
GO:0048339	paraxial mesoderm development	17	5	0.200251200366007	1
GO:0021771	lateral geniculate nucleus development	1	1	0.200317696004298	1
GO:0046041	ITP metabolic process	2	1	0.20036649615554	1
GO:0090090	negative regulation of canonical Wnt signaling pathway	134	28	0.200478268271075	1
GO:0006539	glutamate catabolic process via 2-oxoglutarate	1	1	0.200506819381884	1
GO:1904848	negative regulation of cell chemotaxis to fibroblast growth factor	5	1	0.200669461227045	1
GO:0043950	positive regulation of cAMP-mediated signaling	17	4	0.200817317579556	1
GO:1905245	regulation of aspartic-type peptidase activity	12	4	0.200888338919332	1
GO:0048025	negative regulation of mRNA splicing, via spliceosome	19	5	0.20106330546953	1
GO:0003278	apoptotic process involved in heart morphogenesis	5	2	0.201162905578863	1
GO:0033168	conversion of ds siRNA to ss siRNA involved in RNA interference	1	1	0.20150033022295	1
GO:0036404	conversion of ds siRNA to ss siRNA	1	1	0.20150033022295	1
GO:0051791	medium-chain fatty acid metabolic process	15	3	0.201507101790191	1
GO:0006991	response to sterol depletion	18	5	0.201578709824347	1
GO:2001304	lipoxin B4 metabolic process	1	1	0.201618660678181	1
GO:2001306	lipoxin B4 biosynthetic process	1	1	0.201618660678181	1
GO:0071466	cellular response to xenobiotic stimulus	171	26	0.20193624049803	1
GO:2000376	positive regulation of oxygen metabolic process	2	1	0.201989786335568	1
GO:0035513	oxidative RNA demethylation	5	2	0.202090344444244	1
GO:1902895	positive regulation of pri-miRNA transcription by RNA polymerase II	42	11	0.202172271634826	1
GO:0045761	regulation of adenylate cyclase activity	32	8	0.202487004328024	1
GO:0032288	myelin assembly	21	6	0.202551011033163	1
GO:0061157	mRNA destabilization	84	16	0.203644042640971	1
GO:0033146	regulation of intracellular estrogen receptor signaling pathway	35	8	0.203916445708452	1
GO:0040029	regulation of gene expression, epigenetic	104	20	0.203920561910677	1
GO:0032353	negative regulation of hormone biosynthetic process	9	3	0.204260863686353	1
GO:0006409	tRNA export from nucleus	3	1	0.204697529584243	1
GO:0071431	tRNA-containing ribonucleoprotein complex export from nucleus	3	1	0.204697529584243	1
GO:1903936	cellular response to sodium arsenite	5	2	0.204794685356887	1
GO:0046324	regulation of glucose import	58	12	0.204817042804325	1
GO:0048858	cell projection morphogenesis	628	129	0.205019021767302	1
GO:2001026	regulation of endothelial cell chemotaxis	24	6	0.205138869138567	1
GO:1901978	positive regulation of cell cycle checkpoint	10	3	0.205446335433502	1
GO:0043470	regulation of carbohydrate catabolic process	56	11	0.205486642848435	1
GO:0072739	response to anisomycin	2	1	0.205549070255503	1
GO:0061387	regulation of extent of cell growth	109	25	0.20609825123086	1
GO:0003256	regulation of transcription from RNA polymerase II promoter involved in myocardial precursor cell differentiation	7	3	0.206126264525722	1
GO:0034128	negative regulation of MyD88-independent toll-like receptor signaling pathway	1	1	0.206210372842117	1
GO:1905937	negative regulation of germ cell proliferation	2	1	0.206453177307988	1
GO:2000255	negative regulation of male germ cell proliferation	2	1	0.206453177307988	1
GO:0060430	lung saccule development	9	3	0.206457818864064	1
GO:0006268	DNA unwinding involved in DNA replication	15	4	0.206497058446439	1
GO:1903371	regulation of endoplasmic reticulum tubular network organization	6	2	0.206557092932604	1
GO:0014006	regulation of microglia differentiation	1	1	0.206564881361658	1
GO:0014008	positive regulation of microglia differentiation	1	1	0.206564881361658	1
GO:1905313	transforming growth factor beta receptor signaling pathway involved in heart development	1	1	0.206564881361658	1
GO:0002040	sprouting angiogenesis	179	28	0.206612443381405	1
GO:0038003	G protein-coupled opioid receptor signaling pathway	10	3	0.206621053831058	1
GO:0120041	positive regulation of macrophage proliferation	6	2	0.206676520304483	1
GO:0010658	striated muscle cell apoptotic process	56	11	0.206760360664605	1
GO:0044273	sulfur compound catabolic process	29	6	0.207372678502189	1
GO:0034333	adherens junction assembly	12	4	0.207411836669775	1
GO:0010959	regulation of metal ion transport	401	70	0.207451596847471	1
GO:1902624	positive regulation of neutrophil migration	27	5	0.207532874075301	1
GO:0061517	macrophage proliferation	12	3	0.20765814540714	1
GO:0021987	cerebral cortex development	111	24	0.207738580213383	1
GO:0051228	mitotic spindle disassembly	2	1	0.207798912342567	1
GO:0051230	spindle disassembly	2	1	0.207798912342567	1
GO:0045446	endothelial cell differentiation	117	23	0.207990598904318	1
GO:0099178	regulation of retrograde trans-synaptic signaling by endocanabinoid	2	1	0.208311161441411	1
GO:0042700	luteinizing hormone signaling pathway	2	1	0.208326671823456	1
GO:0071593	lymphocyte aggregation	5	2	0.208462985546112	1
GO:0006376	mRNA splice site selection	33	7	0.208471763793534	1
GO:0018217	peptidyl-aspartic acid phosphorylation	1	1	0.208688166068521	1
GO:1903710	spermine transmembrane transport	1	1	0.208688166068521	1
GO:1990938	peptidyl-aspartic acid autophosphorylation	1	1	0.208688166068521	1
GO:0036366	transforming growth factor beta3 activation	1	1	0.208923602611628	1
GO:1901398	regulation of transforming growth factor beta3 activation	1	1	0.208923602611628	1
GO:0003281	ventricular septum development	71	17	0.209162269237055	1
GO:0060644	mammary gland epithelial cell differentiation	17	5	0.209314250472086	1
GO:2001013	epithelial cell proliferation involved in renal tubule morphogenesis	4	2	0.209550479669672	1
GO:0001893	maternal placenta development	35	8	0.209614380537676	1
GO:0032989	cellular component morphogenesis	738	147	0.209693634865445	1
GO:0046061	dATP catabolic process	2	1	0.209807256771274	1
GO:0034367	protein-containing complex remodeling	32	6	0.210182445662881	1
GO:0048486	parasympathetic nervous system development	18	6	0.210220563685456	1
GO:0014011	Schwann cell proliferation involved in axon regeneration	3	1	0.210259111625923	1
GO:1905044	regulation of Schwann cell proliferation involved in axon regeneration	3	1	0.210259111625923	1
GO:0060232	delamination	7	2	0.210268317853379	1
GO:0090663	galanin-activated signaling pathway	2	1	0.210329793111938	1
GO:0045765	regulation of angiogenesis	336	54	0.210616568323703	1
GO:0099565	chemical synaptic transmission, postsynaptic	106	23	0.210637171515336	1
GO:0097106	postsynaptic density organization	31	8	0.210730964891155	1
GO:1902076	regulation of lateral motor column neuron migration	1	1	0.210732346066802	1
GO:1902078	positive regulation of lateral motor column neuron migration	1	1	0.210732346066802	1
GO:1905483	regulation of motor neuron migration	1	1	0.210732346066802	1
GO:1905485	positive regulation of motor neuron migration	1	1	0.210732346066802	1
GO:0000245	spliceosomal complex assembly	59	11	0.210754182200197	1
GO:0048863	stem cell differentiation	205	43	0.210910497956653	1
GO:1903998	regulation of eating behavior	10	3	0.210919101904077	1
GO:0046543	development of secondary female sexual characteristics	6	2	0.21103021592714	1
GO:1903435	positive regulation of constitutive secretory pathway	1	1	0.211177402410585	1
GO:0045066	regulatory T cell differentiation	31	6	0.211377310632587	1
GO:0015826	threonine transport	1	1	0.21150498679184	1
GO:0034589	hydroxyproline transport	1	1	0.21150498679184	1
GO:0098718	serine import across plasma membrane	1	1	0.21150498679184	1
GO:1903812	L-serine import across plasma membrane	1	1	0.21150498679184	1
GO:0001656	metanephros development	85	20	0.211558834765032	1
GO:0006482	protein demethylation	31	7	0.211782440086453	1
GO:0008214	protein dealkylation	31	7	0.211782440086453	1
GO:1902203	negative regulation of hepatocyte growth factor receptor signaling pathway	1	1	0.211972423442148	1
GO:2001112	regulation of cellular response to hepatocyte growth factor stimulus	1	1	0.211972423442148	1
GO:2001113	negative regulation of cellular response to hepatocyte growth factor stimulus	1	1	0.211972423442148	1
GO:0033084	regulation of immature T cell proliferation in thymus	9	3	0.211992860912785	1
GO:2000405	negative regulation of T cell migration	6	2	0.212045824324171	1
GO:0051953	negative regulation of amine transport	27	6	0.21221300573466	1
GO:0006050	mannosamine metabolic process	2	1	0.212403041189616	1
GO:0006051	N-acetylmannosamine metabolic process	2	1	0.212403041189616	1
GO:0097340	inhibition of cysteine-type endopeptidase activity	8	2	0.212698224374307	1
GO:0097341	zymogen inhibition	8	2	0.212698224374307	1
GO:0010637	negative regulation of mitochondrial fusion	9	3	0.212912350248795	1
GO:0035567	non-canonical Wnt signaling pathway	72	17	0.212925814010961	1
GO:0098905	regulation of bundle of His cell action potential	2	1	0.212973092706414	1
GO:0003219	cardiac right ventricle formation	4	2	0.213504025935089	1
GO:0008277	regulation of G protein-coupled receptor signaling pathway	130	24	0.213637642360068	1
GO:1905042	negative regulation of epithelium regeneration	1	1	0.213649524854958	1
GO:0046168	glycerol-3-phosphate catabolic process	2	1	0.213784515407584	1
GO:0048033	heme o metabolic process	1	1	0.213835289884371	1
GO:0048034	heme O biosynthetic process	1	1	0.213835289884371	1
GO:0060897	neural plate regionalization	5	2	0.214092344306305	1
GO:0006740	NADPH regeneration	15	4	0.214323294871868	1
GO:0018126	protein hydroxylation	27	6	0.214418881269281	1
GO:0070167	regulation of biomineral tissue development	95	19	0.214512107917009	1
GO:0045591	positive regulation of regulatory T cell differentiation	17	4	0.214632259600616	1
GO:0032242	regulation of nucleoside transport	2	1	0.214930677825047	1
GO:0072278	metanephric comma-shaped body morphogenesis	4	2	0.215110895571626	1
GO:0010800	positive regulation of peptidyl-threonine phosphorylation	30	7	0.215235032281591	1
GO:0002451	peripheral B cell tolerance induction	1	1	0.21524766300152	1
GO:0010815	bradykinin catabolic process	5	2	0.215306768521016	1
GO:0042074	cell migration involved in gastrulation	14	4	0.215533040675367	1
GO:0035455	response to interferon-alpha	20	4	0.215760100303167	1
GO:0061081	positive regulation of myeloid leukocyte cytokine production involved in immune response	21	5	0.215839477991097	1
GO:0007250	activation of NF-kappaB-inducing kinase activity	18	4	0.215868594843424	1
GO:1903788	positive regulation of glutathione biosynthetic process	1	1	0.215939489303019	1
GO:0042693	muscle cell fate commitment	18	5	0.215998753701811	1
GO:0061358	negative regulation of Wnt protein secretion	1	1	0.216008566120081	1
GO:0120163	negative regulation of cold-induced thermogenesis	47	11	0.216279860933257	1
GO:0060368	regulation of Fc receptor mediated stimulatory signaling pathway	10	3	0.216285817987067	1
GO:0045069	regulation of viral genome replication	84	14	0.216364426635744	1
GO:1905247	positive regulation of aspartic-type peptidase activity	8	3	0.216565631390211	1
GO:0061437	renal system vasculature development	27	7	0.216657563091315	1
GO:0061440	kidney vasculature development	27	7	0.216657563091315	1
GO:0055078	sodium ion homeostasis	56	11	0.216661122790906	1
GO:0072348	sulfur compound transport	54	11	0.216753670165925	1
GO:0036022	limb joint morphogenesis	4	2	0.216764029410687	1
GO:1901537	positive regulation of DNA demethylation	5	2	0.216819921939538	1
GO:0006559	L-phenylalanine catabolic process	8	2	0.2168398161997	1
GO:1902222	erythrose 4-phosphate/phosphoenolpyruvate family amino acid catabolic process	8	2	0.2168398161997	1
GO:0001938	positive regulation of endothelial cell proliferation	110	19	0.21686622434614	1
GO:0021828	gonadotrophin-releasing hormone neuronal migration to the hypothalamus	4	2	0.216956410414815	1
GO:0021856	hypothalamic tangential migration using cell-axon interactions	4	2	0.216956410414815	1
GO:0036003	positive regulation of transcription from RNA polymerase II promoter in response to stress	24	6	0.216989188613374	1
GO:0072179	nephric duct formation	4	2	0.217066964865743	1
GO:0043388	positive regulation of DNA binding	56	12	0.217366851433281	1
GO:0000080	mitotic G1 phase	2	1	0.217415991789007	1
GO:0022403	cell cycle phase	2	1	0.217415991789007	1
GO:0051318	G1 phase	2	1	0.217415991789007	1
GO:0051325	interphase	2	1	0.217415991789007	1
GO:0051329	mitotic interphase	2	1	0.217415991789007	1
GO:0098763	mitotic cell cycle phase	2	1	0.217415991789007	1
GO:0002691	regulation of cellular extravasation	35	7	0.217513753927627	1
GO:0035019	somatic stem cell population maintenance	42	11	0.217540122097903	1
GO:0061098	positive regulation of protein tyrosine kinase activity	52	11	0.217614516693789	1
GO:0042727	flavin-containing compound biosynthetic process	2	1	0.217668405055192	1
GO:0044344	cellular response to fibroblast growth factor stimulus	112	22	0.218022328942873	1
GO:0060306	regulation of membrane repolarization	36	8	0.218327500095037	1
GO:0002467	germinal center formation	14	4	0.218473837244232	1
GO:2001161	negative regulation of histone H3-K79 methylation	1	1	0.218527151533424	1
GO:1900150	regulation of defense response to fungus	6	2	0.218605167550292	1
GO:2000120	positive regulation of sodium-dependent phosphate transport	2	1	0.218792521725938	1
GO:0009713	catechol-containing compound biosynthetic process	20	5	0.218841785300506	1
GO:0042423	catecholamine biosynthetic process	20	5	0.218841785300506	1
GO:1903045	neural crest cell migration involved in sympathetic nervous system development	1	1	0.218891054753069	1
GO:1904432	regulation of ferrous iron binding	2	1	0.2189481338371	1
GO:1904434	positive regulation of ferrous iron binding	2	1	0.2189481338371	1
GO:1904435	regulation of transferrin receptor binding	2	1	0.2189481338371	1
GO:1904437	positive regulation of transferrin receptor binding	2	1	0.2189481338371	1
GO:0120039	plasma membrane bounded cell projection morphogenesis	624	128	0.219122200825078	1
GO:0072165	anterior mesonephric tubule development	1	1	0.219254306626506	1
GO:0072167	specification of mesonephric tubule identity	1	1	0.219254306626506	1
GO:0072168	specification of anterior mesonephric tubule identity	1	1	0.219254306626506	1
GO:0072169	specification of posterior mesonephric tubule identity	1	1	0.219254306626506	1
GO:0072184	renal vesicle progenitor cell differentiation	1	1	0.219254306626506	1
GO:0072258	metanephric interstitial fibroblast differentiation	1	1	0.219254306626506	1
GO:0072259	metanephric interstitial fibroblast development	1	1	0.219254306626506	1
GO:0043069	negative regulation of programmed cell death	870	142	0.219267619002704	1
GO:0045730	respiratory burst	31	6	0.219298800530998	1
GO:0035683	memory T cell extravasation	2	1	0.219374166510782	1
GO:0042636	negative regulation of hair cycle	1	1	0.219390355984182	1
GO:0051271	negative regulation of cellular component movement	357	59	0.219399884030785	1
GO:2000463	positive regulation of excitatory postsynaptic potential	27	8	0.219657984701937	1
GO:0019882	antigen processing and presentation	103	20	0.219738327694829	1
GO:0044269	glycerol ether catabolic process	2	1	0.219882295718861	1
GO:0062234	platelet activating factor catabolic process	2	1	0.219882295718861	1
GO:1901502	ether catabolic process	2	1	0.219882295718861	1
GO:0006542	glutamine biosynthetic process	1	1	0.219911005077989	1
GO:0019676	ammonia assimilation cycle	1	1	0.219911005077989	1
GO:0042262	DNA protection	5	2	0.220050109182185	1
GO:0010631	epithelial cell migration	350	59	0.220437115036887	1
GO:0044565	dendritic cell proliferation	2	1	0.220449277371766	1
GO:1901890	positive regulation of cell junction assembly	103	22	0.220602048888993	1
GO:0051897	positive regulation of protein kinase B signaling	119	22	0.220947565309769	1
GO:0002194	hepatocyte cell migration	1	1	0.221015469643072	1
GO:0043049	otic placode formation	1	1	0.221015469643072	1
GO:0061114	branching involved in pancreas morphogenesis	1	1	0.221015469643072	1
GO:0090425	acinar cell differentiation	1	1	0.221015469643072	1
GO:2000979	positive regulation of forebrain neuron differentiation	1	1	0.221015469643072	1
GO:0072108	positive regulation of mesenchymal to epithelial transition involved in metanephros morphogenesis	4	2	0.221074643673249	1
GO:0035511	oxidative DNA demethylation	6	2	0.221086426961142	1
GO:0007398	ectoderm development	22	6	0.221236874187814	1
GO:2000371	regulation of DNA topoisomerase (ATP-hydrolyzing) activity	5	2	0.221298317736296	1
GO:2000373	positive regulation of DNA topoisomerase (ATP-hydrolyzing) activity	5	2	0.221298317736296	1
GO:0048390	intermediate mesoderm morphogenesis	1	1	0.221397096449589	1
GO:0048391	intermediate mesoderm formation	1	1	0.221397096449589	1
GO:0048392	intermediate mesodermal cell differentiation	1	1	0.221397096449589	1
GO:0055018	regulation of cardiac muscle fiber development	1	1	0.221397096449589	1
GO:0055020	positive regulation of cardiac muscle fiber development	1	1	0.221397096449589	1
GO:0060503	bud dilation involved in lung branching	1	1	0.221397096449589	1
GO:0061149	BMP signaling pathway involved in ureter morphogenesis	1	1	0.221397096449589	1
GO:0061150	renal system segmentation	1	1	0.221397096449589	1
GO:0061151	BMP signaling pathway involved in renal system segmentation	1	1	0.221397096449589	1
GO:0061155	pulmonary artery endothelial tube morphogenesis	1	1	0.221397096449589	1
GO:0071893	BMP signaling pathway involved in nephric duct formation	1	1	0.221397096449589	1
GO:0072096	negative regulation of branch elongation involved in ureteric bud branching	1	1	0.221397096449589	1
GO:0072097	negative regulation of branch elongation involved in ureteric bud branching by BMP signaling pathway	1	1	0.221397096449589	1
GO:0072099	anterior/posterior pattern specification involved in ureteric bud development	1	1	0.221397096449589	1
GO:0072100	specification of ureteric bud anterior/posterior symmetry	1	1	0.221397096449589	1
GO:0072101	specification of ureteric bud anterior/posterior symmetry by BMP signaling pathway	1	1	0.221397096449589	1
GO:0072192	ureter epithelial cell differentiation	1	1	0.221397096449589	1
GO:0072200	negative regulation of mesenchymal cell proliferation involved in ureter development	1	1	0.221397096449589	1
GO:0090194	negative regulation of glomerulus development	1	1	0.221397096449589	1
GO:1901964	positive regulation of cell proliferation involved in outflow tract morphogenesis	1	1	0.221397096449589	1
GO:2000004	regulation of metanephric S-shaped body morphogenesis	1	1	0.221397096449589	1
GO:2000005	negative regulation of metanephric S-shaped body morphogenesis	1	1	0.221397096449589	1
GO:2000006	regulation of metanephric comma-shaped body morphogenesis	1	1	0.221397096449589	1
GO:2000007	negative regulation of metanephric comma-shaped body morphogenesis	1	1	0.221397096449589	1
GO:0140053	mitochondrial gene expression	108	17	0.221419666155789	1
GO:0060562	epithelial tube morphogenesis	325	66	0.221481400133067	1
GO:0098901	regulation of cardiac muscle cell action potential	27	7	0.221491244736504	1
GO:0035565	regulation of pronephros size	1	1	0.221509183907184	1
GO:0006585	dopamine biosynthetic process from tyrosine	1	1	0.221531592858877	1
GO:0001757	somite specification	5	2	0.221601568716528	1
GO:0046476	glycosylceramide biosynthetic process	8	2	0.221753806182033	1
GO:0001915	negative regulation of T cell mediated cytotoxicity	10	2	0.221993713170581	1
GO:1905584	outer hair cell apoptotic process	1	1	0.222001519402264	1
GO:0099575	regulation of protein catabolic process at presynapse, modulating synaptic transmission	2	1	0.222058565195442	1
GO:0045061	thymic T cell selection	22	6	0.222064707171401	1
GO:0048483	autonomic nervous system development	47	12	0.222133978885933	1
GO:0060242	contact inhibition	9	3	0.222200026073683	1
GO:0060245	detection of cell density	9	3	0.222200026073683	1
GO:0097528	execution phase of necroptosis	2	1	0.222209050901096	1
GO:0070487	monocyte aggregation	5	2	0.222384091147682	1
GO:0097320	plasma membrane tubulation	20	5	0.222398416704304	1
GO:0019692	deoxyribose phosphate metabolic process	41	8	0.22257286200138	1
GO:0002716	negative regulation of natural killer cell mediated immunity	18	4	0.222703923804025	1
GO:0006427	histidyl-tRNA aminoacylation	2	1	0.222809364609509	1
GO:0003207	cardiac chamber formation	12	4	0.222843187722724	1
GO:0097343	ripoptosome assembly	2	1	0.222883595516093	1
GO:0120040	regulation of macrophage proliferation	7	2	0.222904470402388	1
GO:0007548	sex differentiation	266	47	0.22318163781186	1
GO:0035094	response to nicotine	44	10	0.223192537197901	1
GO:0009071	serine family amino acid catabolic process	13	3	0.223499035713671	1
GO:0001886	endothelial cell morphogenesis	13	4	0.223896960411657	1
GO:0009313	oligosaccharide catabolic process	11	3	0.224105190920476	1
GO:0060443	mammary gland morphogenesis	43	11	0.224190305260407	1
GO:1902358	sulfate transmembrane transport	17	4	0.224327787671454	1
GO:0009438	methylglyoxal metabolic process	5	2	0.224345049012436	1
GO:0006812	cation transport	1157	191	0.224388100508057	1
GO:0140212	regulation of long-chain fatty acid import into cell	8	3	0.224396348985805	1
GO:0036228	protein localization to nuclear inner membrane	2	1	0.22449048413879	1
GO:0010662	regulation of striated muscle cell apoptotic process	52	10	0.224570108612964	1
GO:1904292	regulation of ERAD pathway	20	5	0.224665743736025	1
GO:0106005	RNA 5'-cap (guanine-N7)-methylation	2	1	0.224902868850339	1
GO:0001838	embryonic epithelial tube formation	121	26	0.225041363442737	1
GO:0007221	positive regulation of transcription of Notch receptor target	7	3	0.225065249296015	1
GO:0045880	positive regulation of smoothened signaling pathway	35	8	0.225464210828275	1
GO:0010707	globoside biosynthetic process via lactosylceramide	1	1	0.225866850124059	1
GO:1902101	positive regulation of metaphase/anaphase transition of cell cycle	16	4	0.225919444837222	1
GO:0061004	pattern specification involved in kidney development	9	3	0.226079064440566	1
GO:0072048	renal system pattern specification	9	3	0.226079064440566	1
GO:0007549	dosage compensation	18	5	0.226098946863658	1
GO:0007216	G protein-coupled glutamate receptor signaling pathway	15	5	0.226377517367006	1
GO:0099159	regulation of modification of postsynaptic structure	9	3	0.226506583741879	1
GO:1901660	calcium ion export	15	4	0.226682760538381	1
GO:0045666	positive regulation of neuron differentiation	93	20	0.226745265888216	1
GO:0061008	hepaticobiliary system development	150	28	0.226751780416514	1
GO:0019372	lipoxygenase pathway	11	3	0.226802561746019	1
GO:0045617	negative regulation of keratinocyte differentiation	6	2	0.226811363537673	1
GO:0060613	fat pad development	5	2	0.227291174024206	1
GO:0010927	cellular component assembly involved in morphogenesis	107	21	0.227359100701697	1
GO:0002536	respiratory burst involved in inflammatory response	7	2	0.227563603554296	1
GO:0033634	positive regulation of cell-cell adhesion mediated by integrin	6	2	0.227615041796389	1
GO:0048702	embryonic neurocranium morphogenesis	9	3	0.227670249004911	1
GO:0097111	endoplasmic reticulum-Golgi intermediate compartment organization	2	1	0.227673314529847	1
GO:0050714	positive regulation of protein secretion	137	26	0.227974616035164	1
GO:0030278	regulation of ossification	114	24	0.228030344967925	1
GO:0045541	negative regulation of cholesterol biosynthetic process	7	2	0.228058526350585	1
GO:0090206	negative regulation of cholesterol metabolic process	7	2	0.228058526350585	1
GO:0106119	negative regulation of sterol biosynthetic process	7	2	0.228058526350585	1
GO:0045893	positive regulation of transcription, DNA-templated	1549	267	0.228085574095465	1
GO:1903508	positive regulation of nucleic acid-templated transcription	1549	267	0.228085574095465	1
GO:0072282	metanephric nephron tubule morphogenesis	8	3	0.228110190666479	1
GO:0014047	glutamate secretion	20	5	0.228142976002826	1
GO:0033215	reductive iron assimilation	2	1	0.228173685416234	1
GO:0001945	lymph vessel development	28	7	0.228224540682313	1
GO:0009305	protein biotinylation	1	1	0.228334685393627	1
GO:0071110	histone biotinylation	1	1	0.228334685393627	1
GO:0046618	xenobiotic export	21	4	0.228364271995292	1
GO:0002509	central tolerance induction to self antigen	1	1	0.228377627106034	1
GO:2000628	regulation of miRNA metabolic process	12	3	0.228459486400747	1
GO:0090038	negative regulation of protein kinase C signaling	4	2	0.228557606519877	1
GO:2000136	regulation of cell proliferation involved in heart morphogenesis	18	5	0.228790730426201	1
GO:0042412	taurine biosynthetic process	2	1	0.228950032373007	1
GO:0046305	alkanesulfonate biosynthetic process	2	1	0.228950032373007	1
GO:0060318	definitive erythrocyte differentiation	5	2	0.228975373026768	1
GO:0060112	generation of ovulation cycle rhythm	2	1	0.229129438926068	1
GO:0072102	glomerulus morphogenesis	8	3	0.229143115467411	1
GO:0008306	associative learning	78	17	0.229215537779687	1
GO:0010001	glial cell differentiation	225	45	0.229232439108861	1
GO:0055002	striated muscle cell development	64	13	0.229606587090611	1
GO:0032967	positive regulation of collagen biosynthetic process	26	6	0.22993896769449	1
GO:0045939	negative regulation of steroid metabolic process	28	6	0.229946678378599	1
GO:0021529	spinal cord oligodendrocyte cell differentiation	5	2	0.229985477310916	1
GO:1903311	regulation of mRNA metabolic process	281	49	0.230058364763799	1
GO:0032229	negative regulation of synaptic transmission, GABAergic	6	2	0.230435984153498	1
GO:0034769	basement membrane disassembly	3	1	0.230504224055428	1
GO:0071418	cellular response to amine stimulus	2	1	0.230620226176212	1
GO:0046361	2-oxobutyrate metabolic process	2	1	0.230674976632933	1
GO:2000146	negative regulation of cell motility	349	57	0.230717264086858	1
GO:0071696	ectodermal placode development	13	4	0.230720927644395	1
GO:0046660	female sex differentiation	113	22	0.231103176964855	1
GO:0060825	fibroblast growth factor receptor signaling pathway involved in neural plate anterior/posterior pattern formation	2	1	0.231127288969895	1
GO:2000313	regulation of fibroblast growth factor receptor signaling pathway involved in neural plate anterior/posterior pattern formation	2	1	0.231127288969895	1
GO:0048512	circadian behavior	47	10	0.231312325220767	1
GO:0098696	regulation of neurotransmitter receptor localization to postsynaptic specialization membrane	9	3	0.231381195841558	1
GO:0090435	protein localization to nuclear envelope	8	2	0.231474107335076	1
GO:0017186	peptidyl-pyroglutamic acid biosynthetic process, using glutaminyl-peptide cyclotransferase	2	1	0.231535851951034	1
GO:0007214	gamma-aminobutyric acid signaling pathway	25	6	0.231540675571049	1
GO:0006957	complement activation, alternative pathway	18	3	0.232056913630479	1
GO:0050861	positive regulation of B cell receptor signaling pathway	10	3	0.232107937936824	1
GO:0060425	lung morphogenesis	50	12	0.232518548633607	1
GO:0019858	cytosine metabolic process	2	1	0.232628878452347	1
GO:0007498	mesoderm development	121	25	0.233066950566302	1
GO:0033088	negative regulation of immature T cell proliferation in thymus	4	2	0.233088604886643	1
GO:0006170	dAMP biosynthetic process	2	1	0.233125296787886	1
GO:0009171	purine deoxyribonucleoside monophosphate biosynthetic process	2	1	0.233125296787886	1
GO:0090138	regulation of actin cytoskeleton organization by cell-cell adhesion	1	1	0.233261415644279	1
GO:1902608	positive regulation of large conductance calcium-activated potassium channel activity	2	1	0.233309446810048	1
GO:0016078	tRNA catabolic process	13	3	0.233440574934335	1
GO:0017182	peptidyl-diphthamide metabolic process	8	2	0.233575104522558	1
GO:0017183	peptidyl-diphthamide biosynthetic process from peptidyl-histidine	8	2	0.233575104522558	1
GO:2000020	positive regulation of male gonad development	8	3	0.233842144340959	1
GO:0071725	response to triacyl bacterial lipopeptide	3	1	0.234046250470682	1
GO:0071727	cellular response to triacyl bacterial lipopeptide	3	1	0.234046250470682	1
GO:0060029	convergent extension involved in organogenesis	5	2	0.234225160964183	1
GO:1900745	positive regulation of p38MAPK cascade	31	7	0.234238188254946	1
GO:1902680	positive regulation of RNA biosynthetic process	1551	267	0.234548753247866	1
GO:0014822	detection of wounding	1	1	0.234548946590894	1
GO:0048567	ectodermal digestive tract morphogenesis	1	1	0.234548946590894	1
GO:0048613	embryonic ectodermal digestive tract morphogenesis	1	1	0.234548946590894	1
GO:0060461	right lung morphogenesis	1	1	0.234548946590894	1
GO:0032700	negative regulation of interleukin-17 production	21	3	0.234559438011518	1
GO:0051310	metaphase plate congression	65	12	0.234779995664182	1
GO:0006681	galactosylceramide metabolic process	8	2	0.234859464206588	1
GO:0002583	regulation of antigen processing and presentation of peptide antigen	6	2	0.234943245237139	1
GO:0060455	negative regulation of gastric acid secretion	7	2	0.235172374141849	1
GO:0017148	negative regulation of translation	239	34	0.235291268766093	1
GO:0090232	positive regulation of spindle checkpoint	7	2	0.235536312073878	1
GO:0090267	positive regulation of mitotic cell cycle spindle assembly checkpoint	7	2	0.235536312073878	1
GO:0010447	response to acidic pH	25	5	0.23556816272042	1
GO:0034244	negative regulation of transcription elongation from RNA polymerase II promoter	15	4	0.235583577256042	1
GO:1903690	negative regulation of wound healing, spreading of epidermal cells	4	2	0.235651920748615	1
GO:0021998	neural plate mediolateral regionalization	1	1	0.235663236406548	1
GO:0048338	mesoderm structural organization	1	1	0.235663236406548	1
GO:0048352	paraxial mesoderm structural organization	1	1	0.235663236406548	1
GO:0048372	lateral mesodermal cell fate commitment	1	1	0.235663236406548	1
GO:0048377	lateral mesodermal cell fate specification	1	1	0.235663236406548	1
GO:0048378	regulation of lateral mesodermal cell fate specification	1	1	0.235663236406548	1
GO:1904412	regulation of cardiac ventricle development	1	1	0.235663236406548	1
GO:1904414	positive regulation of cardiac ventricle development	1	1	0.235663236406548	1
GO:1905285	fibrous ring of heart morphogenesis	1	1	0.235663236406548	1
GO:0045606	positive regulation of epidermal cell differentiation	27	6	0.235681393835521	1
GO:0042060	wound healing	419	73	0.235701689864467	1
GO:0045607	regulation of inner ear auditory receptor cell differentiation	9	3	0.235831798099623	1
GO:0045631	regulation of mechanoreceptor differentiation	9	3	0.235831798099623	1
GO:2000980	regulation of inner ear receptor cell differentiation	9	3	0.235831798099623	1
GO:0018401	peptidyl-proline hydroxylation to 4-hydroxy-L-proline	10	3	0.235899326019838	1
GO:0010752	regulation of cGMP-mediated signaling	14	4	0.235933340231026	1
GO:0072161	mesenchymal cell differentiation involved in kidney development	8	3	0.235943444208687	1
GO:2001012	mesenchymal cell differentiation involved in renal system development	8	3	0.235943444208687	1
GO:0006366	transcription by RNA polymerase II	2505	407	0.235979482040505	1
GO:1904294	positive regulation of ERAD pathway	14	4	0.236243745605103	1
GO:0045540	regulation of cholesterol biosynthetic process	21	5	0.236395702915899	1
GO:0106118	regulation of sterol biosynthetic process	21	5	0.236395702915899	1
GO:0021562	vestibulocochlear nerve development	10	3	0.236716645161866	1
GO:0021545	cranial nerve development	52	13	0.23674706834827	1
GO:0048846	axon extension involved in axon guidance	37	10	0.236756675843422	1
GO:1902284	neuron projection extension involved in neuron projection guidance	37	10	0.236756675843422	1
GO:0010756	positive regulation of plasminogen activation	6	2	0.236808169467681	1
GO:1900477	negative regulation of G1/S transition of mitotic cell cycle by negative regulation of transcription from RNA polymerase II promoter	1	1	0.236832773192219	1
GO:0045346	regulation of MHC class II biosynthetic process	15	3	0.236859107781282	1
GO:0060982	coronary artery morphogenesis	9	3	0.236964166471895	1
GO:0022408	negative regulation of cell-cell adhesion	192	31	0.237021743243808	1
GO:0061311	cell surface receptor signaling pathway involved in heart development	30	7	0.237177050066352	1
GO:0001704	formation of primary germ layer	119	25	0.237177421045196	1
GO:0001667	ameboidal-type cell migration	467	81	0.237288154673613	1
GO:0034342	response to type III interferon	2	1	0.237751582557749	1
GO:0007198	adenylate cyclase-inhibiting serotonin receptor signaling pathway	7	2	0.238286371962588	1
GO:1903904	negative regulation of establishment of T cell polarity	1	1	0.238545110742574	1
GO:1905871	regulation of protein localization to cell leading edge	1	1	0.238545110742574	1
GO:1905872	negative regulation of protein localization to cell leading edge	1	1	0.238545110742574	1
GO:2001107	negative regulation of Rho guanyl-nucleotide exchange factor activity	1	1	0.238545110742574	1
GO:0003162	atrioventricular node development	8	3	0.239066354511662	1
GO:0009211	pyrimidine deoxyribonucleoside triphosphate metabolic process	6	2	0.239337209417656	1
GO:0043066	negative regulation of apoptotic process	848	138	0.239514175022739	1
GO:2001257	regulation of cation channel activity	181	33	0.239544484087406	1
GO:0099627	neurotransmitter receptor cycle	1	1	0.239639659667477	1
GO:0099630	postsynaptic neurotransmitter receptor cycle	1	1	0.239639659667477	1
GO:0061013	regulation of mRNA catabolic process	162	29	0.239669233137197	1
GO:0045977	positive regulation of mitotic cell cycle, embryonic	1	1	0.239740782747395	1
GO:0061105	regulation of stomach neuroendocrine cell differentiation	1	1	0.239740782747395	1
GO:0061106	negative regulation of stomach neuroendocrine cell differentiation	1	1	0.239740782747395	1
GO:1905933	regulation of cell fate determination	1	1	0.239740782747395	1
GO:1905934	negative regulation of cell fate determination	1	1	0.239740782747395	1
GO:2000226	regulation of pancreatic A cell differentiation	1	1	0.239740782747395	1
GO:2000227	negative regulation of pancreatic A cell differentiation	1	1	0.239740782747395	1
GO:0015938	coenzyme A catabolic process	3	1	0.239888084782752	1
GO:0044580	butyryl-CoA catabolic process	3	1	0.239888084782752	1
GO:1901289	succinyl-CoA catabolic process	3	1	0.239888084782752	1
GO:1903949	positive regulation of atrial cardiac muscle cell action potential	1	1	0.240104527254596	1
GO:1904199	positive regulation of regulation of vascular associated smooth muscle cell membrane depolarization	1	1	0.240104527254596	1
GO:1990736	regulation of vascular associated smooth muscle cell membrane depolarization	1	1	0.240104527254596	1
GO:0015783	GDP-fucose transmembrane transport	1	1	0.240205486019066	1
GO:0036085	GDP-fucose import into Golgi lumen	1	1	0.240205486019066	1
GO:0090480	purine nucleotide-sugar transmembrane transport	1	1	0.240205486019066	1
GO:0002704	negative regulation of leukocyte mediated immunity	60	10	0.240211224807553	1
GO:0061054	dermatome development	4	2	0.240226503095364	1
GO:0061183	regulation of dermatome development	4	2	0.240226503095364	1
GO:0000917	division septum assembly	1	1	0.240245859785931	1
GO:0051666	actin cortical patch localization	1	1	0.240245859785931	1
GO:0090529	cell septum assembly	1	1	0.240245859785931	1
GO:0048679	regulation of axon regeneration	29	7	0.240325614414387	1
GO:0009134	nucleoside diphosphate catabolic process	13	3	0.240371887819248	1
GO:0035694	mitochondrial protein catabolic process	6	2	0.240483722614793	1
GO:0060339	negative regulation of type I interferon-mediated signaling pathway	20	4	0.240815470731927	1
GO:1902847	regulation of neuronal signal transduction	1	1	0.241615418808681	1
GO:1902998	positive regulation of neurofibrillary tangle assembly	1	1	0.241615418808681	1
GO:1905891	regulation of cellular response to thapsigargin	1	1	0.241615418808681	1
GO:1905892	negative regulation of cellular response to thapsigargin	1	1	0.241615418808681	1
GO:1905894	regulation of cellular response to tunicamycin	1	1	0.241615418808681	1
GO:1905895	negative regulation of cellular response to tunicamycin	1	1	0.241615418808681	1
GO:0060267	positive regulation of respiratory burst	7	2	0.241864342911976	1
GO:0120054	intestinal motility	2	1	0.241872188994796	1
GO:0120055	small intestinal transit	2	1	0.241872188994796	1
GO:0120057	regulation of small intestinal transit	2	1	0.241872188994796	1
GO:0120058	positive regulation of small intestinal transit	2	1	0.241872188994796	1
GO:0021768	nucleus accumbens development	1	1	0.242017138291372	1
GO:0001967	suckling behavior	11	3	0.242160269293732	1
GO:0021884	forebrain neuron development	23	6	0.24220850909299	1
GO:0014004	microglia differentiation	6	2	0.242217335347967	1
GO:0030209	dermatan sulfate catabolic process	1	1	0.242257948756317	1
GO:0030211	heparin catabolic process	1	1	0.242257948756317	1
GO:0110149	regulation of biomineralization	97	19	0.242348648009294	1
GO:0072387	flavin adenine dinucleotide metabolic process	2	1	0.242397913293867	1
GO:0098815	modulation of excitatory postsynaptic potential	43	11	0.242683882942465	1
GO:0097494	regulation of vesicle size	11	3	0.24300037443821	1
GO:0060426	lung vasculature development	5	2	0.243261811658118	1
GO:0006264	mitochondrial DNA replication	13	3	0.243551326019291	1
GO:0021675	nerve development	77	18	0.243580896940953	1
GO:0033029	regulation of neutrophil apoptotic process	7	2	0.243594179371585	1
GO:0009996	negative regulation of cell fate specification	5	2	0.243910437859728	1
GO:0008361	regulation of cell size	180	37	0.243995811267302	1
GO:0035148	tube formation	148	31	0.244070109144334	1
GO:1901342	regulation of vasculature development	342	54	0.244287600300239	1
GO:0050767	regulation of neurogenesis	362	72	0.244587606420894	1
GO:0001780	neutrophil homeostasis	17	4	0.244588506326762	1
GO:0009219	pyrimidine deoxyribonucleotide metabolic process	23	5	0.244703554904231	1
GO:0071825	protein-lipid complex subunit organization	50	9	0.244729244442158	1
GO:0097006	regulation of plasma lipoprotein particle levels	85	13	0.244743577894619	1
GO:0019530	taurine metabolic process	7	2	0.244902165138528	1
GO:0019694	alkanesulfonate metabolic process	7	2	0.244902165138528	1
GO:1902464	regulation of histone H3-K27 trimethylation	3	1	0.244906731274123	1
GO:0003206	cardiac chamber morphogenesis	121	26	0.245045025361266	1
GO:0060064	Spemann organizer formation at the anterior end of the primitive streak	1	1	0.245156583242389	1
GO:1905474	canonical Wnt signaling pathway involved in stem cell proliferation	1	1	0.245156583242389	1
GO:0097210	response to gonadotropin-releasing hormone	8	2	0.245390663802259	1
GO:1904948	midbrain dopaminergic neuron differentiation	16	5	0.24550255412478	1
GO:1900098	regulation of plasma cell differentiation	4	1	0.245678634268825	1
GO:0048698	negative regulation of collateral sprouting in absence of injury	1	1	0.245973172670507	1
GO:0061484	hematopoietic stem cell homeostasis	17	4	0.245981459704266	1
GO:0071529	cementum mineralization	1	1	0.246072684519491	1
GO:0043133	hindgut contraction	2	1	0.246161501326277	1
GO:0043134	regulation of hindgut contraction	2	1	0.246161501326277	1
GO:0090190	positive regulation of branching involved in ureteric bud morphogenesis	18	5	0.246294149434667	1
GO:0014831	gastro-intestinal system smooth muscle contraction	12	3	0.246360694840919	1
GO:0010714	positive regulation of collagen metabolic process	27	6	0.247308171058	1
GO:0006370	7-methylguanosine mRNA capping	7	2	0.247308244128863	1
GO:0042323	negative regulation of circadian sleep/wake cycle, non-REM sleep	2	1	0.247792954429783	1
GO:0070256	negative regulation of mucus secretion	2	1	0.247792954429783	1
GO:0030035	microspike assembly	4	2	0.247848395593288	1
GO:0097119	postsynaptic density protein 95 clustering	9	3	0.247902192017913	1
[truncated: 14,004 more rows]
