# Supplementary material for: Prenatal vitamin intake in first month of pregnancy and DNA methylation in cord blood and placenta in two prospective cohorts
Source: Epigenetics Chromatin. 2022 Aug 2;15:28. doi: 10.1186/s13072-022-00460-9 (PMC9344645; doi:10.1186/s13072-022-00460-9)
Supplement: Supplementary file 9 — Additional file 9. Supplemental Table 9. Gene ontology enrichment results for MARBLES placenta. [file 13072_2022_460_MOESM9_ESM.csv]

GO_ID	TERM	N	DE	P.DE	FDR
GO:0048666	neuron development	1062	359.333333333333	2.88559951305462e-05	0.141693267587567
GO:0031175	neuron projection development	933	321.333333333333	4.45372120677151e-05	0.141693267587567
GO:0030182	neuron differentiation	1310	424.333333333333	6.85080191403999e-05	0.141693267587567
GO:0022610	biological adhesion	1366	406.388888888889	0.000321829743416516	0.364694006272184
GO:0022008	neurogenesis	1563	485.333333333333	0.000362718512329808	0.364694006272184
GO:0016358	dendrite development	217	90	0.000366796209139108	0.364694006272184
GO:0007155	cell adhesion	1360	402.388888888889	0.000569795700905243	0.498593153511353
GO:0007399	nervous system development	2263	670.522222222222	0.000603777090599386	0.508760466230616
GO:0010517	regulation of phospholipase activity	67	29	0.000695247522828561	0.555397716517724
GO:0048699	generation of neurons	1465	455.833333333333	0.000707948388159377	0.555397716517724
GO:0051146	striated muscle cell differentiation	284	97	0.00093959387169129	0.676597458131114
GO:0007268	chemical synaptic transmission	679	219.5	0.000981394932896434	0.676597458131114
GO:0098916	anterograde trans-synaptic signaling	679	219.5	0.000981394932896434	0.676597458131114
GO:0043269	regulation of ion transport	667	201.5	0.00102935749217176	0.688791538364697
GO:0099537	trans-synaptic signaling	686	221.5	0.00118718691575135	0.771705414864539
GO:0048812	neuron projection morphogenesis	617	220	0.00137451441445023	0.797886707357364
GO:0051966	regulation of synaptic transmission, glutamatergic	68	32	0.00142797503555272	0.797886707357364
GO:0099536	synaptic signaling	692	222.5	0.00147477870267202	0.797886707357364
GO:0009583	detection of light stimulus	66	26.5	0.0016843648697291	0.797886707357364
GO:0120039	plasma membrane bounded cell projection morphogenesis	631	224	0.00168995740573203	0.797886707357364
GO:0048858	cell projection morphogenesis	635	225	0.00170125790422224	0.797886707357364
GO:0051968	positive regulation of synaptic transmission, glutamatergic	31	17	0.00173694199298875	0.797886707357364
GO:0006812	cation transport	1094	309.5	0.00182316500037411	0.797886707357364
GO:2001025	positive regulation of response to drug	27	13	0.00195181740333062	0.797886707357364
GO:0050808	synapse organization	378	134	0.00200262462521849	0.797886707357364
GO:0009582	detection of abiotic stimulus	128	46.5	0.00202248045366111	0.797886707357364
GO:0097106	postsynaptic density organization	29	17	0.00210523763795935	0.797886707357364
GO:2000311	regulation of AMPA receptor activity	23	14	0.00215806549134814	0.797886707357364
GO:0007610	behavior	575	180	0.00217382921893916	0.797886707357364
GO:0009584	detection of visible light	54	22.5	0.00219847963230494	0.797886707357364
GO:2001023	regulation of response to drug	96	34	0.00223058293215626	0.797886707357364
GO:0009581	detection of external stimulus	125	45.5	0.0022445057039634	0.797886707357364
GO:0007420	brain development	690	221	0.00232051619206085	0.79991005887237
GO:0030030	cell projection organization	1468	446.333333333333	0.0024572210400991	0.811077305991771
GO:0000904	cell morphogenesis involved in differentiation	709	245	0.00245986260443199	0.811077305991771
GO:0010975	regulation of neuron projection development	477	167.5	0.00249717796028189	0.811618511062475
GO:0016056	rhodopsin mediated signaling pathway	26	13	0.00256122696485051	0.813876277326908
GO:0055013	cardiac muscle cell development	86	34	0.00262905027884319	0.81936332731454
GO:0048468	cell development	2094	608.333333333333	0.00268838641764421	0.821223666908416
GO:0034762	regulation of transmembrane transport	544	167	0.00270721177170811	0.821223666908416
GO:0060191	regulation of lipase activity	95	35	0.00302589470368517	0.882591415430017
GO:0010518	positive regulation of phospholipase activity	58	24	0.00336556436588463	0.923741542112268
GO:0032990	cell part morphogenesis	653	227	0.00340680955202956	0.923741542112268
GO:0034765	regulation of ion transmembrane transport	461	145	0.00351842265136408	0.931261756285387
GO:0120036	plasma membrane bounded cell projection organization	1432	435.833333333333	0.00366088503491292	0.931261756285387
GO:0022400	regulation of rhodopsin mediated signaling pathway	24	12	0.00368395051055711	0.931261756285387
GO:0045664	regulation of neuron differentiation	631	209.5	0.00387464781579649	0.968704532496549
GO:0060193	positive regulation of lipase activity	71	27	0.00408778180352753	0.987081252530325
GO:0050877	nervous system process	1319	309.5	0.00410205582953532	0.987081252530325
GO:0035106	operant conditioning	3	3	0.00412597973973693	0.987081252530325
GO:0033603	positive regulation of dopamine secretion	6	5	0.00416508286417789	0.987081252530325
GO:1904062	regulation of cation transmembrane transport	324	104.5	0.00431073854729926	1
GO:0031401	positive regulation of protein modification process	1176	321	0.00442621044790219	1
GO:0048667	cell morphogenesis involved in neuron differentiation	555	197.5	0.00444616809139895	1
GO:0040011	locomotion	1828	503.5	0.00468596622164702	1
GO:0010543	regulation of platelet activation	31	16	0.00479568856363964	1
GO:0035249	synaptic transmission, glutamatergic	91	39	0.00482381091836185	1
GO:0097107	postsynaptic density assembly	17	11	0.00483734418797578	1
GO:0010562	positive regulation of phosphorus metabolic process	1085	297	0.00515711807022906	1
GO:0045937	positive regulation of phosphate metabolic process	1085	297	0.00515711807022906	1
GO:0048813	dendrite morphogenesis	132	56	0.00526101884266213	1
GO:0007602	phototransduction	52	20	0.00532815617354278	1
GO:0035162	embryonic hemopoiesis	20	12	0.00545622026657009	1
GO:0051480	regulation of cytosolic calcium ion concentration	341	102	0.00567425809811496	1
GO:0099084	postsynaptic specialization organization	31	17	0.00577476661179044	1
GO:0099558	maintenance of synapse structure	13	9	0.00595952143265849	1
GO:0007417	central nervous system development	947	290.5	0.00608455277197141	1
GO:0007631	feeding behavior	97	31.5	0.00612590812698282	1
GO:0051960	regulation of nervous system development	894	279	0.00614456513161553	1
GO:0055002	striated muscle cell development	168	58.5	0.00640612638706171	1
GO:0055012	ventricular cardiac muscle cell differentiation	16	10	0.00689273733006068	1
GO:0042692	muscle cell differentiation	372	117.5	0.00690502614339354	1
GO:0015837	amine transport	99	33.5	0.00707649459700531	1
GO:0032104	regulation of response to extracellular stimulus	25	11	0.00714464865504208	1
GO:0032107	regulation of response to nutrient levels	25	11	0.00714464865504208	1
GO:0050804	modulation of chemical synaptic transmission	423	144.5	0.00723475980699971	1
GO:0034110	regulation of homotypic cell-cell adhesion	25	14	0.00726726822507658	1
GO:0051345	positive regulation of hydrolase activity	729	214	0.00729147461605283	1
GO:0060322	head development	731	228.5	0.00773048743291127	1
GO:0099177	regulation of trans-synaptic signaling	424	144.5	0.00776116900592155	1
GO:0007603	phototransduction, visible light	31	14	0.00795257362637286	1
GO:0032095	regulation of response to food	19	9	0.0080619908482127	1
GO:0050767	regulation of neurogenesis	794	250	0.00825610833602705	1
GO:0032989	cellular component morphogenesis	1098	350	0.00829115435767979	1
GO:0050806	positive regulation of synaptic transmission	165	62	0.00831029505107368	1
GO:0055007	cardiac muscle cell differentiation	127	45	0.00838691735257236	1
GO:0098655	cation transmembrane transport	807	231.5	0.00844532239571897	1
GO:0050801	ion homeostasis	773	209	0.0084773896857646	1
GO:0038179	neurotrophin signaling pathway	37	18	0.00883736676240426	1
GO:0014905	myoblast fusion involved in skeletal muscle regeneration	4	4	0.00895263241163414	1
GO:0007187	G protein-coupled receptor signaling pathway, coupled to cyclic nucleotide second messenger	246	70.5	0.00917331140725373	1
GO:1904861	excitatory synapse assembly	25	14	0.00932691484989315	1
GO:0008037	cell recognition	145	48.6777777777778	0.00937913986313336	1
GO:0000902	cell morphogenesis	990	321.5	0.00982215870471102	1
GO:0051127	positive regulation of actin nucleation	14	9	0.00996701542083838	1
GO:0055074	calcium ion homeostasis	451	129	0.00997478983301941	1
GO:0010959	regulation of metal ion transport	378	113	0.0101208053373981	1
GO:0043087	regulation of GTPase activity	440	145.5	0.010226997632174	1
GO:0055006	cardiac cell development	92	34	0.0104284671078353	1
GO:1900274	regulation of phospholipase C activity	44	19.5	0.0105150868164973	1
GO:0060996	dendritic spine development	87	38.5	0.0106758238349925	1
GO:0055065	metal ion homeostasis	622	171.5	0.010721860331761	1
GO:0007601	visual perception	203	60	0.0109868106315335	1
GO:0043117	positive regulation of vascular permeability	11	7	0.0111244998428891	1
GO:0099173	postsynapse organization	148	57	0.0111526429693967	1
GO:0007218	neuropeptide signaling pathway	96	27	0.0111550909506819	1
GO:0010963	regulation of L-arginine import	2	2	0.0111583506070042	1
GO:0050807	regulation of synapse organization	203	73.5	0.0112535342234981	1
GO:0043497	regulation of protein heterodimerization activity	8	6	0.0112922799371524	1
GO:0050773	regulation of dendrite development	139	55	0.0114511337499722	1
GO:0043112	receptor metabolic process	183	62	0.0116304639688417	1
GO:0048665	neuron fate specification	34	15	0.0116626662021029	1
GO:0090330	regulation of platelet aggregation	18	11	0.0119962843095641	1
GO:0006811	ion transport	1604	426	0.0121163555253573	1
GO:0070875	positive regulation of glycogen metabolic process	18	10	0.0122082750050785	1
GO:0014902	myotube differentiation	109	39.5	0.0123619874938137	1
GO:0098771	inorganic ion homeostasis	707	191	0.0123834834039287	1
GO:0032094	response to food	37	14.5	0.0124243326800603	1
GO:0120035	regulation of plasma membrane bounded cell projection organization	644	208	0.0125796685028385	1
GO:1900115	extracellular regulation of signal transduction	11	7	0.0126129016058934	1
GO:1900116	extracellular negative regulation of signal transduction	11	7	0.0126129016058934	1
GO:0031344	regulation of cell projection organization	654	210.5	0.0127358428267171	1
GO:0032105	negative regulation of response to extracellular stimulus	15	7	0.0127456244303841	1
GO:0032108	negative regulation of response to nutrient levels	15	7	0.0127456244303841	1
GO:0051965	positive regulation of synapse assembly	61	26	0.0127903245435672	1
GO:0021523	somatic motor neuron differentiation	6	5	0.0128426223835798	1
GO:0038180	nerve growth factor signaling pathway	12	8	0.0128732436862919	1
GO:0090521	glomerular visceral epithelial cell migration	4	4	0.012873703167067	1
GO:0050953	sensory perception of light stimulus	207	61	0.0129577875657143	1
GO:0051952	regulation of amine transport	92	30.5	0.0132756338987151	1
GO:0042327	positive regulation of phosphorylation	1018	275.5	0.0133550622755403	1
GO:0001708	cell fate specification	97	35	0.0133716857953516	1
GO:2001257	regulation of cation channel activity	169	57.5	0.0134504657936116	1
GO:0150065	regulation of deacetylase activity	12	7	0.01368140455622	1
GO:0010668	ectodermal cell differentiation	7	5	0.0137929570846302	1
GO:0001934	positive regulation of protein phosphorylation	970	262.5	0.0138181169510481	1
GO:0033605	positive regulation of catecholamine secretion	13	7	0.0139984114738447	1
GO:0007188	adenylate cyclase-modulating G protein-coupled receptor signaling pathway	215	63	0.014068424794613	1
GO:0098880	maintenance of postsynaptic specialization structure	4	4	0.0141570381692385	1
GO:0035581	sequestering of extracellular ligand from receptor	9	6	0.0141931070308251	1
GO:0021554	optic nerve development	13	8	0.014704516202586	1
GO:0007204	positive regulation of cytosolic calcium ion concentration	304	89	0.014776694749131	1
GO:0030240	skeletal muscle thin filament assembly	14	8	0.0148388494670925	1
GO:0006874	cellular calcium ion homeostasis	438	124	0.0149283317867996	1
GO:0016477	cell migration	1456	395.5	0.0149299931434335	1
GO:0050890	cognition	283	93	0.0149998106643115	1
GO:0031279	regulation of cyclase activity	43	18	0.0153112768661456	1
GO:0051247	positive regulation of protein metabolic process	1625	421	0.0158375872776548	1
GO:0046323	glucose import	66	24.5	0.0158988712259036	1
GO:0043949	regulation of cAMP-mediated signaling	51	20	0.0160076460125604	1
GO:1902174	positive regulation of keratinocyte apoptotic process	3	3	0.0162010485734823	1
GO:0032456	endocytic recycling	44	20	0.0162617271905153	1
GO:0006928	movement of cell or subcellular component	2056	559.333333333333	0.0162882576382897	1
GO:0000147	actin cortical patch assembly	5	4	0.0164263720655207	1
GO:0044396	actin cortical patch organization	5	4	0.0164263720655207	1
GO:0035583	sequestering of TGFbeta in extracellular matrix	4	4	0.0165162037307569	1
GO:0051581	negative regulation of neurotransmitter uptake	5	4	0.0167700462504709	1
GO:0009620	response to fungus	48	13	0.0167769359858185	1
GO:0070947	neutrophil mediated killing of fungus	2	2	0.0168195502692718	1
GO:0032096	negative regulation of response to food	13	6	0.0170602258248385	1
GO:0032099	negative regulation of appetite	13	6	0.0170602258248385	1
GO:0042755	eating behavior	33	12	0.0173870507799036	1
GO:0050891	multicellular organismal water homeostasis	67	25	0.0175185254800944	1
GO:0001764	neuron migration	147	55.5	0.0180544879328862	1
GO:0071694	maintenance of protein location in extracellular region	7	5	0.0184583577999922	1
GO:0048739	cardiac muscle fiber development	18	10.5	0.0185541458868319	1
GO:0030029	actin filament-based process	726	227.5	0.0186339660986305	1
GO:0045056	transcytosis	18	9	0.0187284928191712	1
GO:0032270	positive regulation of cellular protein metabolic process	1530	396	0.0188913439696457	1
GO:1903900	regulation of viral life cycle	144	41	0.0189696736180302	1
GO:0099004	calmodulin dependent kinase signaling pathway	8	5	0.0189933633989448	1
GO:0043547	positive regulation of GTPase activity	371	121.5	0.0191947514775375	1
GO:0003008	system process	2064	487.5	0.0192015114226267	1
GO:1900449	regulation of glutamate receptor signaling pathway	60	26.5	0.0193345896448189	1
GO:0005979	regulation of glycogen biosynthetic process	28	13	0.0197773024797698	1
GO:0010962	regulation of glucan biosynthetic process	28	13	0.0197773024797698	1
GO:0072507	divalent inorganic cation homeostasis	493	136	0.019904548083115	1
GO:0060284	regulation of cell development	921	277	0.0199628788564624	1
GO:0006198	cAMP catabolic process	9	7	0.0202110507382844	1
GO:0007041	lysosomal transport	101	36.1111111111111	0.0203150942558329	1
GO:0007009	plasma membrane organization	101	39.5	0.0205262509078517	1
GO:0072672	neutrophil extravasation	10	6	0.0205864773857469	1
GO:0034104	negative regulation of tissue remodeling	20	10	0.0207182921142236	1
GO:0021522	spinal cord motor neuron differentiation	33	15	0.0209842802599908	1
GO:1901725	regulation of histone deacetylase activity	10	6	0.0210294289701443	1
GO:0030534	adult behavior	140	48.5	0.0210606986511572	1
GO:0055080	cation homeostasis	696	186	0.0210708203925213	1
GO:0048870	cell motility	1606	429.5	0.0213870651994492	1
GO:0051674	localization of cell	1606	429.5	0.0213870651994492	1
GO:0030890	positive regulation of B cell proliferation	40	15.5	0.0215554374698576	1
GO:0060998	regulation of dendritic spine development	67	29.5	0.0218905924441399	1
GO:0031630	regulation of synaptic vesicle fusion to presynaptic active zone membrane	9	6	0.0221865294200905	1
GO:0050885	neuromuscular process controlling balance	52	22	0.0223578506384058	1
GO:0055085	transmembrane transport	1517	397.5	0.0225614887494686	1
GO:0014908	myotube differentiation involved in skeletal muscle regeneration	7	5	0.0226069258221717	1
GO:0030888	regulation of B cell proliferation	58	20.5	0.0227969492467086	1
GO:0019932	second-messenger-mediated signaling	424	120.833333333333	0.0229012115978338	1
GO:1904204	regulation of skeletal muscle hypertrophy	3	3	0.0230619680407165	1
GO:0061061	muscle structure development	648	188.5	0.0231226210280818	1
GO:0010863	positive regulation of phospholipase C activity	42	17.5	0.0231459299003611	1
GO:0044093	positive regulation of molecular function	1679	456.5	0.0231848751627706	1
GO:1904659	glucose transmembrane transport	106	34	0.0233592044250035	1
GO:0048856	anatomical structure development	5697	1430.52222222222	0.0235885633787515	1
GO:0043410	positive regulation of MAPK cascade	521	146	0.0237424019968658	1
GO:0030036	actin cytoskeleton organization	636	201.5	0.0238032308889589	1
GO:0031584	activation of phospholipase D activity	6	4	0.0238434454516466	1
GO:0050803	regulation of synapse structure or activity	212	74.5	0.0239916494219486	1
GO:0008645	hexose transmembrane transport	110	35	0.0243638003292724	1
GO:0007416	synapse assembly	165	59.5	0.0244609078457891	1
GO:0015872	dopamine transport	51	19	0.0244804833967638	1
GO:0051924	regulation of calcium ion transport	245	73.5	0.0245249080317067	1
GO:0098660	inorganic ion transmembrane transport	789	220	0.024562323032103	1
GO:0070940	dephosphorylation of RNA polymerase II C-terminal domain	5	4	0.0246610450251613	1
GO:0048486	parasympathetic nervous system development	18	10	0.0248144755848396	1
GO:0060462	lung lobe development	7	5	0.0250556476399406	1
GO:0060463	lung lobe morphogenesis	7	5	0.0250556476399406	1
GO:0070175	positive regulation of enamel mineralization	3	2	0.0253757794840577	1
GO:0003091	renal water homeostasis	35	15	0.0261434752567647	1
GO:0010544	negative regulation of platelet activation	19	10	0.026188979933882	1
GO:0031032	actomyosin structure organization	196	67	0.0262674586351473	1
GO:0043312	neutrophil degranulation	468	119	0.026466482972874	1
GO:0031623	receptor internalization	105	38	0.0264773757267217	1
GO:0072073	kidney epithelium development	135	49.5	0.0266071383460354	1
GO:0010766	negative regulation of sodium ion transport	17	10	0.0266295153996092	1
GO:0006816	calcium ion transport	416	123.5	0.0266849413586282	1
GO:0031532	actin cytoskeleton reorganization	98	38	0.0269847133082272	1
GO:0002415	immunoglobulin transcytosis in epithelial cells mediated by polymeric immunoglobulin receptor	2	2	0.0270712167336485	1
GO:0099149	regulation of postsynaptic neurotransmitter receptor internalization	10	6	0.0270860831077327	1
GO:0071692	protein localization to extracellular region	8	5	0.0271101633151162	1
GO:0050908	detection of light stimulus involved in visual perception	16	8.5	0.0271301106995696	1
GO:0050962	detection of light stimulus involved in sensory perception	16	8.5	0.0271301106995696	1
GO:1990523	bone regeneration	4	3	0.0273422884773264	1
GO:0070307	lens fiber cell development	14	8	0.0273438157959249	1
GO:0030104	water homeostasis	73	26	0.027484882105184	1
GO:0090045	positive regulation of deacetylase activity	8	5	0.0280483939353985	1
GO:0035564	regulation of kidney size	3	3	0.0281757946880247	1
GO:0040012	regulation of locomotion	1026	280.5	0.0283405761379774	1
GO:1903901	negative regulation of viral life cycle	82	24	0.0284519089132357	1
GO:0055001	muscle cell development	181	59.5	0.0285691733030681	1
GO:0098698	postsynaptic specialization assembly	20	11	0.0286336714466663	1
GO:0045725	positive regulation of glycogen biosynthetic process	17	9	0.0287464695524891	1
GO:0032147	activation of protein kinase activity	321	99	0.0289387698972344	1
GO:0070873	regulation of glycogen metabolic process	33	14	0.0292427642151437	1
GO:0099068	postsynapse assembly	27	14	0.0294990885180322	1
GO:1903286	regulation of potassium ion import	7	5	0.029601902973521	1
GO:0048747	muscle fiber development	65	25	0.0300382462481362	1
GO:0002283	neutrophil activation involved in immune response	471	119	0.030287587813898	1
GO:0021783	preganglionic parasympathetic fiber development	16	9	0.0302891235083734	1
GO:0033135	regulation of peptidyl-serine phosphorylation	131	42	0.0303632064417794	1
GO:0045872	positive regulation of rhodopsin gene expression	2	2	0.0306022948937733	1
GO:0042177	negative regulation of protein catabolic process	124	40.5	0.0307236044116796	1
GO:0016237	lysosomal microautophagy	3	3	0.0312337554202244	1
GO:0034727	piecemeal microautophagy of the nucleus	3	3	0.0312337554202244	1
GO:0072503	cellular divalent inorganic cation homeostasis	473	128	0.0313877522520065	1
GO:1900923	regulation of glycine import across plasma membrane	2	2	0.0315575689333029	1
GO:1900924	negative regulation of glycine import across plasma membrane	2	2	0.0315575689333029	1
GO:0070093	negative regulation of glucagon secretion	5	3	0.0316997106838179	1
GO:0042119	neutrophil activation	480	121	0.0317321148393107	1
GO:0048644	muscle organ morphogenesis	88	30	0.0319354832420919	1
GO:0046324	regulation of glucose import	58	21.5	0.0323071789888474	1
GO:0006875	cellular metal ion homeostasis	550	146.5	0.032611081625172	1
GO:0099562	maintenance of postsynaptic density structure	3	3	0.0329615644456394	1
GO:0007275	multicellular organism development	5228	1314.02222222222	0.0329849371241652	1
GO:0048011	neurotrophin TRK receptor signaling pathway	31	14	0.0330809826079441	1
GO:1902563	regulation of neutrophil activation	10	6	0.0331561189110652	1
GO:0098662	inorganic cation transmembrane transport	710	198.5	0.0332476983829974	1
GO:0015749	monosaccharide transmembrane transport	112	35	0.0337596102689409	1
GO:0014046	dopamine secretion	39	15	0.0340483533556676	1
GO:0014059	regulation of dopamine secretion	39	15	0.0340483533556676	1
GO:0007409	axonogenesis	446	153.5	0.0340532532050267	1
GO:0010225	response to UV-C	16	7	0.0340568268785833	1
GO:0009214	cyclic nucleotide catabolic process	14	9	0.0346318918932636	1
GO:0043085	positive regulation of catalytic activity	1350	369.5	0.0350772008786172	1
GO:0030865	cortical cytoskeleton organization	47	19.5	0.0352785584148733	1
GO:0010944	negative regulation of transcription by competitive promoter binding	10	6.5	0.0353354056921494	1
GO:0045071	negative regulation of viral genome replication	57	17	0.0355557806759787	1
GO:0030001	metal ion transport	844	233	0.0356524152584032	1
GO:0032020	ISG15-protein conjugation	6	4	0.0359129877635507	1
GO:0051339	regulation of lyase activity	46	17	0.0359979810420387	1
GO:0045471	response to ethanol	118	36	0.0361216504899132	1
GO:0048878	chemical homeostasis	1142	292.833333333333	0.0367014197083657	1
GO:0061564	axon development	487	164.5	0.0367033510842279	1
GO:0046326	positive regulation of glucose import	36	15.5	0.0367711902623388	1
GO:0007520	myoblast fusion	40	17	0.0368305432986717	1
GO:1990266	neutrophil migration	109	28.5	0.0368414841608878	1
GO:0042976	activation of Janus kinase activity	15	7	0.037244746781709	1
GO:0030866	cortical actin cytoskeleton organization	42	17.5	0.0372828301891443	1
GO:0042053	regulation of dopamine metabolic process	18	9.5	0.0373738992321861	1
GO:0042069	regulation of catecholamine metabolic process	18	9.5	0.0373738992321861	1
GO:0018212	peptidyl-tyrosine modification	354	108.5	0.0376793233227304	1
GO:0018108	peptidyl-tyrosine phosphorylation	351	107.5	0.0378033368966825	1
GO:0055015	ventricular cardiac muscle cell development	11	6	0.0379223611902167	1
GO:0070327	thyroid hormone transport	6	4	0.0379776798378301	1
GO:0009187	cyclic nucleotide metabolic process	39	18	0.0379865907117036	1
GO:0006836	neurotransmitter transport	251	83	0.0384135726744344	1
GO:0000186	activation of MAPKK activity	50	20	0.0384668626262456	1
GO:0015696	ammonium transport	102	32	0.0384728185526331	1
GO:0032287	peripheral nervous system myelin maintenance	7	5	0.0385557185307639	1
GO:0006873	cellular ion homeostasis	633	165	0.0385901099499616	1
GO:0072656	maintenance of protein location in mitochondrion	5	4	0.0389692145454676	1
GO:0021515	cell differentiation in spinal cord	53	21	0.0389916440181918	1
GO:0099175	regulation of postsynapse organization	91	34.5	0.0390586264430211	1
GO:0007193	adenylate cyclase-inhibiting G protein-coupled receptor signaling pathway	88	28.5	0.0392424226445431	1
GO:0009261	ribonucleotide catabolic process	28	13.3333333333333	0.0392960012880455	1
GO:0019935	cyclic-nucleotide-mediated signaling	209	60.3333333333333	0.0394046194807026	1
GO:0031099	regeneration	190	58	0.0395102568732364	1
GO:0042147	retrograde transport, endosome to Golgi	82	28	0.0398614036790818	1
GO:0031399	regulation of protein modification process	1778	458	0.0402348169216777	1
GO:0036230	granulocyte activation	486	121	0.0404200250094075	1
GO:0043418	homocysteine catabolic process	2	2	0.0405059765032935	1
GO:1904881	cellular response to hydrogen sulfide	2	2	0.0410545061695497	1
GO:1905663	positive regulation of telomerase RNA reverse transcriptase activity	2	2	0.0411088562978667	1
GO:0048167	regulation of synaptic plasticity	182	64	0.041120262498533	1
GO:0048589	developmental growth	644	192	0.0411262226908037	1
GO:1902961	positive regulation of aspartic-type endopeptidase activity involved in amyloid precursor protein catabolic process	7	5	0.0413412850432768	1
GO:0097116	gephyrin clustering involved in postsynaptic density assembly	3	3	0.0413541781671006	1
GO:0034219	carbohydrate transmembrane transport	114	35	0.0414529664081692	1
GO:0055003	cardiac myofibril assembly	26	12	0.0414768083256503	1
GO:0051388	positive regulation of neurotrophin TRK receptor signaling pathway	7	5	0.0417022217929102	1
GO:0051580	regulation of neurotransmitter uptake	19	9	0.0417239307859447	1
GO:0031589	cell-substrate adhesion	340	111.5	0.0417424919630994	1
GO:0021545	cranial nerve development	50	20	0.0417575827117309	1
GO:0006887	exocytosis	858	222	0.0425900014632923	1
GO:0051963	regulation of synapse assembly	97	36	0.0426925509790197	1
GO:0019226	transmission of nerve impulse	71	25	0.0428557405293687	1
GO:0070838	divalent metal ion transport	463	132.5	0.0431233092214954	1
GO:0016197	endosomal transport	213	65.5	0.0431280969379236	1
GO:0030334	regulation of cell migration	898	245.5	0.0433388951412562	1
GO:0048738	cardiac muscle tissue development	224	70.5	0.0433435101514251	1
GO:0098609	cell-cell adhesion	800	222.888888888889	0.0433881867204093	1
GO:0042311	vasodilation	31	12	0.0435675613316727	1
GO:1901727	positive regulation of histone deacetylase activity	6	4	0.0437654875292359	1
GO:0043951	negative regulation of cAMP-mediated signaling	25	11	0.044377230123996	1
GO:0007611	learning or memory	247	80.5	0.0445984754232177	1
GO:0048588	developmental cell growth	220	74	0.0452212793255503	1
GO:0030003	cellular cation homeostasis	620	161	0.0454575520279848	1
GO:1903960	negative regulation of anion transmembrane transport	13	7	0.0458362678085293	1
GO:0001807	regulation of type IV hypersensitivity	2	2	0.0461866109487055	1
GO:0002021	response to dietary excess	26	10	0.0463480934222958	1
GO:0060215	primitive hemopoiesis	7	5	0.0463794701961267	1
GO:0065008	regulation of biological quality	3866	976.833333333333	0.0466650176253733	1
GO:0072009	nephron epithelium development	104	37.5	0.0467482995051471	1
GO:0021557	oculomotor nerve development	4	3	0.0468755193048685	1
GO:0007166	cell surface receptor signaling pathway	2806	724.333333333333	0.047005574955008	1
GO:0010675	regulation of cellular carbohydrate metabolic process	134	42.5	0.0470611499144074	1
GO:0010977	negative regulation of neuron projection development	147	52	0.0471363735890773	1
GO:0051705	multi-organism behavior	61	23	0.0472273994967321	1
GO:0051937	catecholamine transport	74	23.5	0.0472379177696401	1
GO:0050433	regulation of catecholamine secretion	60	19.5	0.0472794335114967	1
GO:0022604	regulation of cell morphogenesis	461	151	0.0473625287773575	1
GO:0015705	iodide transport	5	4	0.0474113028719923	1
GO:0007626	locomotory behavior	194	64.5	0.0474837120816141	1
GO:0060398	regulation of growth hormone receptor signaling pathway	5	3	0.0476948739337502	1
GO:1902959	regulation of aspartic-type endopeptidase activity involved in amyloid precursor protein catabolic process	9	6	0.0477391613654017	1
GO:0044406	adhesion of symbiont to host	13	6	0.0478336067277738	1
GO:0051336	regulation of hydrolase activity	1225	324.5	0.0479467929176994	1
GO:0090331	negative regulation of platelet aggregation	12	7	0.0480817620317976	1
GO:0043408	regulation of MAPK cascade	733	194	0.0482700700301321	1
GO:0021799	cerebral cortex radially oriented cell migration	28	13.5	0.048283858708587	1
GO:0048840	otolith development	8	5	0.0483918304396679	1
GO:0014734	skeletal muscle hypertrophy	4	3	0.0487576242221515	1
GO:0048708	astrocyte differentiation	80	27	0.0489356242334547	1
GO:0060291	long-term synaptic potentiation	84	32.5	0.0492154552429777	1
GO:0010533	regulation of activation of Janus kinase activity	9	4	0.0493666527005114	1
GO:0015985	energy coupled proton transport, down electrochemical gradient	24	7	0.0494681447078067	1
GO:0015986	ATP synthesis coupled proton transport	24	7	0.0494681447078067	1
GO:0034112	positive regulation of homotypic cell-cell adhesion	6	4	0.0495327382498161	1
GO:0051666	actin cortical patch localization	6	4.5	0.0496244767227773	1
GO:0010042	response to manganese ion	19	8	0.0497422024146995	1
GO:0042747	circadian sleep/wake cycle, REM sleep	6	3	0.0499943751092734	1
GO:0032412	regulation of ion transmembrane transporter activity	244	75.5	0.0500472724596115	1
GO:0097061	dendritic spine organization	74	30.5	0.0500818170484038	1
GO:0022898	regulation of transmembrane transporter activity	252	77.5	0.0502900171415848	1
GO:0046058	cAMP metabolic process	22	12	0.0503207969146995	1
GO:0006015	5-phosphoribose 1-diphosphate biosynthetic process	4	3	0.0503654588617167	1
GO:0046391	5-phosphoribose 1-diphosphate metabolic process	4	3	0.0503654588617167	1
GO:0010727	negative regulation of hydrogen peroxide metabolic process	7	4	0.0508326582360736	1
GO:0006935	chemotaxis	617	178.5	0.0511554110719714	1
GO:0018958	phenol-containing compound metabolic process	94	30	0.0512267634342385	1
GO:0042670	retinal cone cell differentiation	11	5	0.0517634663794365	1
GO:0046549	retinal cone cell development	11	5	0.0517634663794365	1
GO:0035456	response to interferon-beta	27	8.5	0.0520190122760885	1
GO:0060395	SMAD protein signal transduction	68	23.5	0.0520992061167602	1
GO:0048790	maintenance of presynaptic active zone structure	5	4	0.0522229932102746	1
GO:0046777	protein autophosphorylation	223	76.5	0.0523005894112917	1
GO:0042489	negative regulation of odontogenesis of dentin-containing tooth	2	2	0.052390948738823	1
GO:0051962	positive regulation of nervous system development	519	158.5	0.0524454215140371	1
GO:0021869	forebrain ventricular zone progenitor cell division	6	4	0.0525103916202106	1
GO:0002446	neutrophil mediated immunity	482	119	0.0526035229305748	1
GO:0019933	cAMP-mediated signaling	183	52	0.0529277070166497	1
GO:0014866	skeletal myofibril assembly	16	8.5	0.0529990011071589	1
GO:0042100	B cell proliferation	89	24.5	0.0532261796925829	1
GO:0048731	system development	4690	1185.02222222222	0.0534934344626801	1
GO:0098657	import into cell	814	229	0.0535384410971479	1
GO:0021683	cerebellar granular layer morphogenesis	8	5	0.0537971158484709	1
GO:0043266	regulation of potassium ion transport	100	33.5	0.0539627346865059	1
GO:0070588	calcium ion transmembrane transport	302	93.5	0.0541094257655521	1
GO:0032959	inositol trisphosphate biosynthetic process	23	11	0.0542206379861232	1
GO:0023052	signaling	6132	1476.16666666667	0.0543548749669406	1
GO:0043954	cellular component maintenance	52	20	0.0543685250097993	1
GO:0070172	positive regulation of tooth mineralization	5	3	0.054422515997174	1
GO:0010769	regulation of cell morphogenesis involved in differentiation	283	98.5	0.0545564153946171	1
GO:0042330	taxis	619	178.5	0.0545627351677494	1
GO:0015695	organic cation transport	34	13	0.0546623661138171	1
GO:0072511	divalent inorganic cation transport	468	132.5	0.0550017819385426	1
GO:0015844	monoamine transport	85	26.5	0.0551025469004401	1
GO:0008277	regulation of G protein-coupled receptor signaling pathway	141	43	0.0551876124645697	1
GO:0007215	glutamate receptor signaling pathway	94	37.5	0.0551921034020368	1
GO:0106027	neuron projection organization	81	32.5	0.05525027009799	1
GO:0051971	positive regulation of transmission of nerve impulse	7	4	0.0554793118649728	1
GO:0030195	negative regulation of blood coagulation	53	17	0.0555274516960246	1
GO:0045913	positive regulation of carbohydrate metabolic process	81	27.5	0.0555402174068484	1
GO:0090611	ubiquitin-independent protein catabolic process via the multivesicular body sorting pathway	5	3	0.0556125278511059	1
GO:0099022	vesicle tethering	7	4	0.0559104045255169	1
GO:0010940	positive regulation of necrotic cell death	10	4	0.0559604964360384	1
GO:0003009	skeletal muscle contraction	41	14	0.056345415875321	1
GO:0016575	histone deacetylation	69	24	0.0565797525560065	1
GO:0010927	cellular component assembly involved in morphogenesis	115	38	0.0566270929875273	1
GO:1903772	regulation of viral budding via host ESCRT complex	4	3	0.0566917376105098	1
GO:0010310	regulation of hydrogen peroxide metabolic process	18	7	0.0568165429149251	1
GO:0002386	immune response in mucosal-associated lymphoid tissue	3	2	0.0568649491803661	1
GO:0007269	neurotransmitter secretion	162	55	0.0573555230392683	1
GO:0032098	regulation of appetite	22	8	0.0573701857774055	1
GO:0060416	response to growth hormone	37	14.5	0.0574335074276255	1
GO:0060997	dendritic spine morphogenesis	53	23.5	0.0576099121366418	1
GO:0033138	positive regulation of peptidyl-serine phosphorylation	99	31	0.0576903758702774	1
GO:0006595	polyamine metabolic process	14	6	0.057877580564624	1
GO:0032409	regulation of transporter activity	267	80.5	0.0580091361521701	1
GO:0019367	fatty acid elongation, saturated fatty acid	7	4	0.0580326801733647	1
GO:0019368	fatty acid elongation, unsaturated fatty acid	7	4	0.0580326801733647	1
GO:0034625	fatty acid elongation, monounsaturated fatty acid	7	4	0.0580326801733647	1
GO:0034626	fatty acid elongation, polyunsaturated fatty acid	7	4	0.0580326801733647	1
GO:0003014	renal system process	113	37.5	0.0583511377512746	1
GO:0034333	adherens junction assembly	88	36	0.0583522461235398	1
GO:0007154	cell communication	6159	1478.66666666667	0.0583846902780153	1
GO:0050665	hydrogen peroxide biosynthetic process	13	6.5	0.0586624649757044	1
GO:1903660	negative regulation of complement-dependent cytotoxicity	3	2	0.0586695554559101	1
GO:0043496	regulation of protein homodimerization activity	20	8	0.0588386452277438	1
GO:0034220	ion transmembrane transport	1114	302	0.0589139681543347	1
GO:0032643	regulation of connective tissue growth factor production	2	2	0.0590130201623172	1
GO:0032723	positive regulation of connective tissue growth factor production	2	2	0.0590130201623172	1
GO:0006936	muscle contraction	349	99.5	0.0591329057712921	1
GO:0001932	regulation of protein phosphorylation	1401	360.5	0.0593437089069193	1
GO:0062013	positive regulation of small molecule metabolic process	144	42.5	0.0599199469599797	1
GO:0043313	regulation of neutrophil degranulation	8	5	0.0601721111808605	1
GO:1903288	positive regulation of potassium ion import	6	4	0.060508390144507	1
GO:0051125	regulation of actin nucleation	25	11	0.0605382417284856	1
GO:0071625	vocalization behavior	14	8	0.0605924409146061	1
GO:0050432	catecholamine secretion	61	19.5	0.0608301318958219	1
GO:0097111	endoplasmic reticulum-Golgi intermediate compartment organization	2	2	0.0609812264472754	1
GO:0021782	glial cell development	114	37	0.0610273613383683	1
GO:0021846	cell proliferation in forebrain	27	12.5	0.0611563066378972	1
GO:0051386	regulation of neurotrophin TRK receptor signaling pathway	11	6	0.0612001087490932	1
GO:0071392	cellular response to estradiol stimulus	35	12.5	0.061232507713253	1
GO:0007468	regulation of rhodopsin gene expression	3	2	0.0614031024118969	1
GO:0051128	regulation of cellular component organization	2399	642.666666666667	0.0618063590605448	1
GO:0044837	actomyosin contractile ring organization	7	4	0.0622489814254434	1
GO:2000468	regulation of peroxidase activity	2	2	0.0628451400566962	1
GO:0048168	regulation of neuronal synaptic plasticity	50	20.5	0.0631075427560223	1
GO:0035556	intracellular signal transduction	2807	716.333333333333	0.0632048745751696	1
GO:0061762	CAMKK-AMPK signaling cascade	7	4	0.063512775361379	1
GO:1903959	regulation of anion transmembrane transport	26	11	0.0635380599308613	1
GO:0097530	granulocyte migration	132	32	0.0635992985154382	1
GO:0090076	relaxation of skeletal muscle	2	2	0.0637608882201839	1
GO:0031663	lipopolysaccharide-mediated signaling pathway	57	18.5	0.0639598915002133	1
GO:0098693	regulation of synaptic vesicle cycle	104	37.5	0.0640014056702217	1
GO:0010939	regulation of necrotic cell death	33	10	0.0643066617243261	1
GO:0014041	regulation of neuron maturation	10	6	0.0644237591949848	1
GO:0007422	peripheral nervous system development	74	28	0.0644329053104972	1
GO:0070141	response to UV-A	6	4.5	0.0644636622035839	1
GO:0009653	anatomical structure morphogenesis	2630	716	0.0647540336936456	1
GO:0098912	membrane depolarization during atrial cardiac muscle cell action potential	3	3	0.0647968030076454	1
GO:0045055	regulated exocytosis	756	192.5	0.0648916561781331	1
GO:1903034	regulation of response to wounding	173	50	0.0650365092120664	1
GO:0003012	muscle system process	449	124.5	0.0651043174993977	1
GO:0050893	sensory processing	4	3	0.0651762896138062	1
GO:0099151	regulation of postsynaptic density assembly	11	6	0.065185371895482	1
GO:2000048	negative regulation of cell-cell adhesion mediated by cadherin	7	4	0.0653492024845033	1
GO:0090132	epithelium migration	335	92.5	0.0654570523317289	1
GO:0036245	cellular response to menadione	2	2	0.065508292781603	1
GO:0031282	regulation of guanylate cyclase activity	12	5	0.0655094011875258	1
GO:0099643	signal release from synapse	163	55	0.0656326823753621	1
GO:0009154	purine ribonucleotide catabolic process	27	12.3333333333333	0.0656361726650053	1
GO:0035051	cardiocyte differentiation	161	50	0.0661452079324403	1
GO:1904206	positive regulation of skeletal muscle hypertrophy	2	2	0.0663053292857011	1
GO:0035176	social behavior	46	18	0.0667662897222624	1
GO:0051703	intraspecies interaction between organisms	46	18	0.0667662897222624	1
GO:0050818	regulation of coagulation	83	25	0.0668882083012313	1
GO:1900047	negative regulation of hemostasis	54	17	0.0669352611166722	1
GO:1905247	positive regulation of aspartic-type peptidase activity	8	5	0.0675046790951341	1
GO:0044821	meiotic telomere tethering at nuclear periphery	5	3	0.0675172389931674	1
GO:0070197	meiotic attachment of telomere to nuclear envelope	5	3	0.0675172389931674	1
GO:0097240	chromosome attachment to the nuclear envelope	5	3	0.0675172389931674	1
GO:0030539	male genitalia development	22	9	0.067549504619303	1
GO:0021517	ventral spinal cord development	47	18	0.067634617119018	1
GO:0015870	acetylcholine transport	4	3	0.067713062612004	1
GO:0061526	acetylcholine secretion	4	3	0.067713062612004	1
GO:0008215	spermine metabolic process	4	3	0.0680314371635974	1
GO:0035095	behavioral response to nicotine	7	4	0.0680432929724556	1
GO:0030032	lamellipodium assembly	59	23	0.0681573169317922	1
GO:0097581	lamellipodium organization	77	29	0.0681732892622492	1
GO:0010728	regulation of hydrogen peroxide biosynthetic process	7	4	0.0681986242517846	1
GO:0005978	glycogen biosynthetic process	44	16	0.0682019739471939	1
GO:0009250	glucan biosynthetic process	44	16	0.0682019739471939	1
GO:0051954	positive regulation of amine transport	34	12	0.068254577136636	1
GO:0051350	negative regulation of lyase activity	23	9	0.068383590479508	1
GO:0090527	actin filament reorganization	8	5	0.0684582915772095	1
GO:2000145	regulation of cell motility	955	256.5	0.0686165088801807	1
GO:0010958	regulation of amino acid import across plasma membrane	8	4	0.0687223733956904	1
GO:0032879	regulation of localization	2723	698	0.0687764681086833	1
GO:0023051	regulation of signaling	3424	884.333333333333	0.0688198511735217	1
GO:0051598	meiotic recombination checkpoint	3	2	0.0690272070193745	1
GO:0035458	cellular response to interferon-beta	19	6.5	0.0696623614969518	1
GO:1990428	miRNA transport	2	2	0.0697056626236139	1
GO:0030900	forebrain development	365	114	0.069714464115496	1
GO:0050819	negative regulation of coagulation	56	17	0.0698854011306546	1
GO:0010631	epithelial cell migration	332	91.5	0.0699831951694351	1
GO:0010646	regulation of cell communication	3377	872.333333333333	0.0700202685287122	1
GO:0022011	myelination in peripheral nervous system	26	12	0.0703857068022454	1
GO:0032292	peripheral nervous system axon ensheathment	26	12	0.0703857068022454	1
GO:0045073	regulation of chemokine biosynthetic process	15	6	0.0704045549061446	1
GO:0050878	regulation of body fluid levels	478	131	0.0704567597906602	1
GO:0006897	endocytosis	694	193	0.0707810324605714	1
GO:0097320	plasma membrane tubulation	22	10.5	0.0709051065951735	1
GO:0072347	response to anesthetic	77	25	0.0710585324109121	1
GO:0097755	positive regulation of blood vessel diameter	57	19	0.0714873824481883	1
GO:0060526	prostate glandular acinus morphogenesis	6	4	0.0717470696385067	1
GO:0060527	prostate epithelial cord arborization involved in prostate glandular acinus morphogenesis	6	4	0.0717470696385067	1
GO:0060392	negative regulation of SMAD protein signal transduction	5	3	0.0721120025846256	1
GO:0090130	tissue migration	341	93.5	0.0724599294724587	1
GO:0001933	negative regulation of protein phosphorylation	415	115	0.0724781027270755	1
GO:0042271	susceptibility to natural killer cell mediated cytotoxicity	11	5	0.0725530236523247	1
GO:0010039	response to iron ion	31	12	0.0727602030162197	1
GO:0042488	positive regulation of odontogenesis of dentin-containing tooth	4	2	0.0728618949862475	1
GO:0048332	mesoderm morphogenesis	75	26	0.0730927516353994	1
GO:0060850	regulation of transcription involved in cell fate commitment	17	8	0.0739528300592943	1
GO:0002090	regulation of receptor internalization	51	19	0.074163364635695	1
GO:0002729	positive regulation of natural killer cell cytokine production	7	4	0.074271545281251	1
GO:0090716	adaptive immune memory response	2	2	0.075165627307347	1
GO:1905674	regulation of adaptive immune memory response	2	2	0.075165627307347	1
GO:1990090	cellular response to nerve growth factor stimulus	49	19	0.0751716078030743	1
GO:0032502	developmental process	6073	1497.52222222222	0.0754697612215904	1
GO:0021684	cerebellar granular layer formation	6	4	0.0754770680305318	1
GO:0021707	cerebellar granule cell differentiation	6	4	0.0754770680305318	1
GO:2000848	positive regulation of corticosteroid hormone secretion	8	4	0.0754987907093816	1
GO:0050905	neuromuscular process	106	36.5	0.0757727939654663	1
GO:0007267	cell-cell signaling	1582	431	0.0761615536917345	1
GO:0015672	monovalent inorganic cation transport	497	134.5	0.0761964751896834	1
GO:0050879	multicellular organismal movement	54	18	0.0762663316027648	1
GO:0050881	musculoskeletal movement	54	18	0.0762663316027648	1
GO:0019220	regulation of phosphate metabolic process	1733	441.5	0.0762884209176853	1
GO:0006813	potassium ion transport	232	70	0.0764107966691254	1
GO:0030193	regulation of blood coagulation	79	24	0.0766457231384385	1
GO:0038098	sequestering of BMP from receptor via BMP binding	2	2	0.0766466824666355	1
GO:0002443	leukocyte mediated immunity	743	173	0.0766864489387606	1
GO:0007015	actin filament organization	379	118	0.0767164102011782	1
GO:0045666	positive regulation of neuron differentiation	355	112.5	0.0768232538759666	1
GO:1904889	regulation of excitatory synapse assembly	14	7	0.0769631041183023	1
GO:0045860	positive regulation of protein kinase activity	509	147.5	0.0777216026330102	1
GO:0007186	G protein-coupled receptor signaling pathway	1237	241	0.0778772696205879	1
GO:0003175	tricuspid valve development	6	4	0.0779843681449624	1
GO:1900273	positive regulation of long-term synaptic potentiation	21	10.5	0.0780981364569014	1
GO:0031281	positive regulation of cyclase activity	22	9	0.0782168925284246	1
GO:0030514	negative regulation of BMP signaling pathway	51	18	0.0783308569397411	1
GO:0030241	skeletal muscle myosin thick filament assembly	11	6.5	0.078390964751666	1
GO:0071688	striated muscle myosin thick filament assembly	11	6.5	0.078390964751666	1
GO:0033674	positive regulation of kinase activity	549	158.5	0.0785588760085321	1
GO:0034199	activation of protein kinase A activity	18	9	0.0786206196610369	1
GO:0030851	granulocyte differentiation	31	12	0.0790400758052003	1
GO:0045779	negative regulation of bone resorption	13	6	0.0792752092285751	1
GO:0021521	ventral spinal cord interneuron specification	11	6	0.0795762009940765	1
GO:0060573	cell fate specification involved in pattern specification	11	6	0.0795762009940765	1
GO:0048638	regulation of developmental growth	328	100	0.0796276522016686	1
GO:0006911	phagocytosis, engulfment	47	18	0.0797168857969998	1
GO:0014736	negative regulation of muscle atrophy	2	2	0.0801343670334319	1
GO:0090494	dopamine uptake	15	7	0.0802241668875061	1
GO:0106104	regulation of glutamate receptor clustering	4	3	0.0804480838965822	1
GO:1904717	regulation of AMPA glutamate receptor clustering	4	3	0.0804480838965822	1
GO:0061041	regulation of wound healing	144	41.5	0.0806105794185449	1
GO:0045933	positive regulation of muscle contraction	47	15	0.0806383819621732	1
GO:1904207	regulation of chemokine (C-C motif) ligand 2 secretion	4	3	0.0806388632196336	1
GO:1904209	positive regulation of chemokine (C-C motif) ligand 2 secretion	4	3	0.0806388632196336	1
GO:0010632	regulation of epithelial cell migration	275	75.5	0.0806517863297357	1
GO:0045415	negative regulation of interleukin-8 biosynthetic process	6	3	0.0811079946241818	1
GO:0042592	homeostatic process	1839	455	0.0812119704292693	1
GO:0051174	regulation of phosphorus metabolic process	1735	441.5	0.0814751963241076	1
GO:0061326	renal tubule development	90	32.5	0.0815254692644802	1
GO:0002088	lens development in camera-type eye	77	25	0.0816518339457242	1
GO:0061333	renal tubule morphogenesis	74	27.5	0.0819127129431373	1
GO:0023014	signal transduction by protein phosphorylation	923	240.5	0.0819566805375961	1
GO:0010676	positive regulation of cellular carbohydrate metabolic process	60	20.5	0.082016047203609	1
GO:1904815	negative regulation of protein localization to chromosome, telomeric region	2	2	0.0820184671916912	1
GO:0007157	heterophilic cell-cell adhesion via plasma membrane cell adhesion molecules	45	17.5	0.0821122022048673	1
GO:1905661	regulation of telomerase RNA reverse transcriptase activity	3	2	0.0822521886159257	1
GO:0015871	choline transport	6	4	0.0827445277755241	1
GO:0021622	oculomotor nerve morphogenesis	2	2	0.082780508252693	1
GO:0021623	oculomotor nerve formation	2	2	0.082780508252693	1
GO:1903169	regulation of calcium ion transmembrane transport	145	44	0.0831628981357194	1
GO:0072038	mesenchymal stem cell maintenance involved in nephron morphogenesis	6	4	0.0832906922521188	1
GO:1903377	negative regulation of oxidative stress-induced neuron intrinsic apoptotic signaling pathway	4	3	0.0833219723665763	1
GO:0009416	response to light stimulus	296	81	0.0836316872291819	1
GO:0001707	mesoderm formation	73	25	0.0836700288536186	1
GO:1900451	positive regulation of glutamate receptor signaling pathway	15	7	0.0837688709129825	1
GO:0042033	chemokine biosynthetic process	16	6	0.0839745893716155	1
GO:0050755	chemokine metabolic process	16	6	0.0839745893716155	1
GO:0042483	negative regulation of odontogenesis	3	2	0.0839770346186258	1
GO:0070858	negative regulation of bile acid biosynthetic process	5	3	0.084033738085429	1
GO:1904252	negative regulation of bile acid metabolic process	5	3	0.084033738085429	1
GO:0006596	polyamine biosynthetic process	11	5	0.0840506216380112	1
GO:0032571	response to vitamin K	3	2	0.0841376952856999	1
GO:1905684	regulation of plasma membrane repair	2	2	0.084279246368414	1
GO:0007423	sensory organ development	539	157.5	0.0842986431806257	1
GO:1902564	negative regulation of neutrophil activation	4	3	0.0843811420066385	1
GO:0016554	cytidine to uridine editing	12	4	0.0845815515908931	1
GO:0033692	cellular polysaccharide biosynthetic process	68	22	0.0846758394999218	1
GO:0009605	response to external stimulus	2288	548.333333333333	0.0847068726418803	1
GO:0007045	cell-substrate adherens junction assembly	79	32	0.0847548285258065	1
GO:0048041	focal adhesion assembly	79	32	0.0847548285258065	1
GO:1903792	negative regulation of anion transport	26	10	0.0848594866351211	1
GO:0031063	regulation of histone deacetylation	28	11	0.0849758396097409	1
GO:0033212	iron assimilation	2	2	0.0850028293149686	1
GO:0021675	nerve development	78	28	0.0850886966446873	1
GO:0032000	positive regulation of fatty acid beta-oxidation	9	5	0.0851121346060891	1
GO:0032225	regulation of synaptic transmission, dopaminergic	16	7	0.0851423924745321	1
GO:2000249	regulation of actin cytoskeleton reorganization	37	14.5	0.0855730070140427	1
GO:0007413	axonal fasciculation	23	11	0.0856847537514311	1
GO:0106030	neuron projection fasciculation	23	11	0.0856847537514311	1
GO:0072567	chemokine (C-X-C motif) ligand 2 production	13	6	0.0857484341205534	1
GO:0042326	negative regulation of phosphorylation	452	123.5	0.0861263421169593	1
GO:0099590	neurotransmitter receptor internalization	23	10	0.0861429302163136	1
GO:0002857	positive regulation of natural killer cell mediated immune response to tumor cell	7	3	0.0866495747709489	1
GO:0061054	dermatome development	4	3	0.0866897895064518	1
GO:0061183	regulation of dermatome development	4	3	0.0866897895064518	1
GO:0002266	follicular dendritic cell activation	2	2	0.0869103069662445	1
GO:0002268	follicular dendritic cell differentiation	2	2	0.0869103069662445	1
GO:1903319	positive regulation of protein maturation	31	11	0.0869564459689001	1
GO:0072080	nephron tubule development	88	31.5	0.0870273394400399	1
GO:0002414	immunoglobulin transcytosis in epithelial cells	3	2	0.0871704023945842	1
GO:0065009	regulation of molecular function	2830	712.833333333333	0.0874239134324082	1
GO:0031646	positive regulation of neurological system process	62	24	0.0876331386451306	1
GO:0021895	cerebral cortex neuron differentiation	21	9	0.0876534218664989	1
GO:2001222	regulation of neuron migration	38	16	0.087673436932891	1
GO:0010730	negative regulation of hydrogen peroxide biosynthetic process	4	3	0.0877655695603009	1
GO:1903532	positive regulation of secretion by cell	387	100.5	0.0878563229100033	1
GO:0043299	leukocyte degranulation	514	125	0.0879004221255263	1
GO:1900046	regulation of hemostasis	80	24	0.0879290028532934	1
GO:0001743	optic placode formation	2	2	0.088004416439014	1
GO:0046619	optic placode formation involved in camera-type eye formation	2	2	0.088004416439014	1
GO:0021558	trochlear nerve development	3	2	0.0882152702682599	1
GO:0007165	signal transduction	5683	1347.16666666667	0.0885687836010726	1
GO:0060525	prostate glandular acinus development	11	6.5	0.088603754662938	1
GO:0048369	lateral mesoderm morphogenesis	4	3	0.0892448020108776	1
GO:0048370	lateral mesoderm formation	4	3	0.0892448020108776	1
GO:1904293	negative regulation of ERAD pathway	13	5	0.0892682161294119	1
GO:0016050	vesicle organization	313	87.8333333333333	0.0892846276108648	1
GO:0048675	axon extension	112	41	0.0893629125697596	1
GO:0070099	regulation of chemokine-mediated signaling pathway	9	5	0.0893881065332328	1
GO:0002836	positive regulation of response to tumor cell	11	4	0.0894253813858061	1
GO:0002839	positive regulation of immune response to tumor cell	11	4	0.0894253813858061	1
GO:0061045	negative regulation of wound healing	74	23	0.0894274144004339	1
GO:0048532	anatomical structure arrangement	16	8	0.0895933214702758	1
GO:0002761	regulation of myeloid leukocyte differentiation	114	33.5	0.0896910067087852	1
GO:0042391	regulation of membrane potential	416	121.5	0.08987395510747	1
GO:0060623	regulation of chromosome condensation	5	3	0.0899176652117901	1
GO:1901207	regulation of heart looping	2	2	0.0904558229510416	1
GO:0051239	regulation of multicellular organismal process	3123	789.5	0.0905687424249924	1
GO:0010536	positive regulation of activation of Janus kinase activity	7	3	0.0906395830762267	1
GO:1900103	positive regulation of endoplasmic reticulum unfolded protein response	13	6	0.0907434493559693	1
GO:0021932	hindbrain radial glia guided cell migration	8	5	0.0912180228037692	1
GO:0061024	membrane organization	789	216.5	0.091356233220464	1
GO:0048871	multicellular organismal homeostasis	472	130.5	0.0919502091757282	1
GO:0031667	response to nutrient levels	475	124.5	0.0920466187604095	1
GO:1902533	positive regulation of intracellular signal transduction	1040	261	0.0920606468317863	1
GO:0021526	medial motor column neuron differentiation	2	2	0.0921721709758789	1
GO:0051270	regulation of cellular component movement	1038	278.5	0.0922161396217351	1
GO:1990000	amyloid fibril formation	16	7	0.0922349556930885	1
GO:0017000	antibiotic biosynthetic process	17	7.5	0.0923041049256702	1
GO:0099504	synaptic vesicle cycle	182	60.5	0.092323725059354	1
GO:0031280	negative regulation of cyclase activity	20	8	0.0923501342708667	1
GO:2000416	regulation of eosinophil migration	5	3	0.09269201603786	1
GO:0003050	regulation of systemic arterial blood pressure by atrial natriuretic peptide	2	2	0.092835256216052	1
GO:0007034	vacuolar transport	136	41.1111111111111	0.0929147703401141	1
GO:0030150	protein import into mitochondrial matrix	18	5	0.093079320686299	1
GO:0001658	branching involved in ureteric bud morphogenesis	55	20.5	0.0931147637315886	1
GO:0033173	calcineurin-NFAT signaling cascade	43	17	0.0932341069052627	1
GO:0007032	endosome organization	77	22	0.0932565963468977	1
GO:0070092	regulation of glucagon secretion	9	4	0.0934020435265443	1
GO:0070953	regulation of neutrophil mediated killing of fungus	1	1	0.0935688053910494	1
GO:0070965	positive regulation of neutrophil mediated killing of fungus	1	1	0.0935688053910494	1
GO:1900150	regulation of defense response to fungus	1	1	0.0935688053910494	1
GO:0072329	monocarboxylic acid catabolic process	131	36.3333333333333	0.0935929964474465	1
GO:1902499	positive regulation of protein autoubiquitination	2	2	0.093814821113099	1
GO:1905245	regulation of aspartic-type peptidase activity	11	6	0.0938469974581341	1
GO:0099003	vesicle-mediated transport in synapse	196	62.8333333333333	0.094033440632747	1
GO:0035931	mineralocorticoid secretion	5	3	0.0943939606411494	1
GO:0035932	aldosterone secretion	5	3	0.0943939606411494	1
GO:2000855	regulation of mineralocorticoid secretion	5	3	0.0943939606411494	1
GO:2000858	regulation of aldosterone secretion	5	3	0.0943939606411494	1
GO:0061502	early endosome to recycling endosome transport	4	3	0.0951628592351523	1
GO:2000601	positive regulation of Arp2/3 complex-mediated actin nucleation	7	4	0.0953764922486724	1
GO:1900757	regulation of D-amino-acid oxidase activity	1	1	0.0955240087465438	1
GO:1900758	negative regulation of D-amino-acid oxidase activity	1	1	0.0955240087465438	1
GO:0035435	phosphate ion transmembrane transport	13	6	0.0959195645009894	1
GO:0032796	uropod organization	2	2	0.0960212630967134	1
GO:1990138	neuron projection extension	159	55.5	0.0961772319897987	1
GO:0035637	multicellular organismal signaling	196	61.5	0.0963799029189376	1
GO:0031998	regulation of fatty acid beta-oxidation	17	8	0.0966839197634226	1
GO:0051347	positive regulation of transferase activity	621	174	0.0967019922155939	1
GO:0006898	receptor-mediated endocytosis	247	71.5	0.0967183462875102	1
GO:0006476	protein deacetylation	84	27	0.0967653275415923	1
GO:0021602	cranial nerve morphogenesis	28	12	0.0967827696777666	1
GO:0032346	positive regulation of aldosterone metabolic process	2	2	0.0968917406872298	1
GO:0032349	positive regulation of aldosterone biosynthetic process	2	2	0.0968917406872298	1
GO:0097340	inhibition of cysteine-type endopeptidase activity	11	4	0.096910428287037	1
GO:0097341	zymogen inhibition	11	4	0.096910428287037	1
GO:0008038	neuron recognition	48	20	0.0969496586750924	1
GO:1905874	regulation of postsynaptic density organization	15	7	0.0974105977119287	1
GO:0042351	'de novo' GDP-L-fucose biosynthetic process	2	2	0.0975966228575887	1
GO:0032277	negative regulation of gonadotropin secretion	7	3	0.0976645023722107	1
GO:0072102	glomerulus morphogenesis	8	5	0.0976864547173986	1
GO:1990709	presynaptic active zone organization	8	5	0.0977124282534693	1
GO:0000768	syncytium formation by plasma membrane fusion	54	19	0.0977313322080514	1
GO:0140253	cell-cell fusion	54	19	0.0977313322080514	1
GO:0032534	regulation of microvillus assembly	6	4	0.0977778118265084	1
GO:0051584	regulation of dopamine uptake involved in synaptic transmission	8	4	0.0978076643647058	1
GO:0051940	regulation of catecholamine uptake involved in synaptic transmission	8	4	0.0978076643647058	1
GO:0019233	sensory perception of pain	103	29	0.0978163829822195	1
GO:0010828	positive regulation of glucose transmembrane transport	42	15.5	0.0979576714186044	1
GO:1901247	negative regulation of lung ciliated cell differentiation	1	1	0.0979898217882029	1
GO:1901249	regulation of lung goblet cell differentiation	1	1	0.0979898217882029	1
GO:1901251	positive regulation of lung goblet cell differentiation	1	1	0.0979898217882029	1
GO:2000231	positive regulation of pancreatic stellate cell proliferation	1	1	0.0979898217882029	1
GO:0034238	macrophage fusion	6	3	0.0981623949980059	1
GO:0016079	synaptic vesicle exocytosis	113	38.5	0.0983912747713737	1
GO:0046368	GDP-L-fucose metabolic process	4	3	0.0984069559673066	1
GO:0060613	fat pad development	7	4	0.0986233053207619	1
GO:0048880	sensory system development	364	109	0.0987478233631373	1
GO:0021801	cerebral cortex radial glia guided migration	21	10.5	0.0989441508805153	1
GO:0022030	telencephalon glial cell migration	21	10.5	0.0989441508805153	1
GO:0051648	vesicle localization	292	87.3333333333333	0.0991624042146346	1
GO:0072108	positive regulation of mesenchymal to epithelial transition involved in metanephros morphogenesis	4	3	0.0992364959303686	1
GO:0046328	regulation of JNK cascade	177	55	0.0994687600541098	1
GO:0046005	positive regulation of circadian sleep/wake cycle, REM sleep	1	1	0.099518886685865	1
GO:0040007	growth	943	260.5	0.0995314112275793	1
GO:1902498	regulation of protein autoubiquitination	4	3	0.0996577828710554	1
GO:0019740	nitrogen utilization	5	3	0.0996786904693237	1
GO:0035336	long-chain fatty-acyl-CoA metabolic process	24	10.5	0.0997929686394207	1
GO:0060993	kidney morphogenesis	89	30.5	0.100045831623128	1
GO:1901355	response to rapamycin	2	2	0.100192649261037	1
GO:0090493	catecholamine uptake	16	7	0.100210639466869	1
GO:0099150	regulation of postsynaptic specialization assembly	12	6	0.100369952522406	1
GO:0150052	regulation of postsynapse assembly	12	6	0.100369952522406	1
GO:0048525	negative regulation of viral process	96	25	0.100487222469311	1
GO:1904327	protein localization to cytosolic proteasome complex	2	2	0.100526765575883	1
GO:1904379	protein localization to cytosolic proteasome complex involved in ERAD pathway	2	2	0.100526765575883	1
GO:0060442	branching involved in prostate gland morphogenesis	12	6	0.100833040060324	1
GO:0002252	immune effector process	1122	259.5	0.100934582406701	1
GO:0021571	rhombomere 5 development	3	2	0.100998944935648	1
GO:0016082	synaptic vesicle priming	19	8	0.101064856270874	1
GO:0035634	response to stilbenoid	6	3	0.101126691239467	1
GO:0048333	mesodermal cell differentiation	34	13	0.101191161202388	1
GO:0031400	negative regulation of protein modification process	592	158.5	0.101238064743255	1
GO:1904978	regulation of endosome organization	4	3	0.101259067342572	1
GO:0035601	protein deacylation	94	29	0.101606207972365	1
GO:0042325	regulation of phosphorylation	1541	389.5	0.101932398935268	1
GO:0040017	positive regulation of locomotion	574	153	0.101982745084531	1
GO:0046415	urate metabolic process	12	5	0.102099221135879	1
GO:0014044	Schwann cell development	28	12.5	0.102514458230533	1
GO:2000341	regulation of chemokine (C-X-C motif) ligand 2 production	11	5	0.102542760565507	1
GO:0035338	long-chain fatty-acyl-CoA biosynthetic process	18	8.5	0.102711944190716	1
GO:0072028	nephron morphogenesis	74	26.5	0.102909334331213	1
GO:0060579	ventral spinal cord interneuron fate commitment	15	7	0.102992929813486	1
GO:0060581	cell fate commitment involved in pattern specification	15	7	0.102992929813486	1
GO:1903391	regulation of adherens junction organization	65	26	0.103077510168187	1
GO:0032601	connective tissue growth factor production	3	2	0.103131108421008	1
GO:0061168	regulation of hair follicle placode formation	1	1	0.103282542882458	1
GO:0061170	negative regulation of hair follicle placode formation	1	1	0.103282542882458	1
GO:0030974	thiamine pyrophosphate transmembrane transport	2	2	0.103327004323738	1
GO:0046068	cGMP metabolic process	16	7	0.103367036438885	1
GO:0007254	JNK cascade	201	61	0.103496074968363	1
GO:0045010	actin nucleation	45	16	0.103531384299949	1
GO:0007191	adenylate cyclase-activating dopamine receptor signaling pathway	10	5	0.10358562518408	1
GO:0061484	hematopoietic stem cell homeostasis	5	3	0.10391268922335	1
GO:0031064	negative regulation of histone deacetylation	6	3	0.103959559779342	1
GO:0006116	NADH oxidation	3	2	0.103971882466114	1
GO:0016192	vesicle-mediated transport	1916	487.944444444444	0.104335503903587	1
GO:0031034	myosin filament assembly	12	6.5	0.104371924990251	1
GO:0097035	regulation of membrane lipid distribution	49	18	0.104383855489634	1
GO:0009887	animal organ morphogenesis	1042	294.5	0.104701326693086	1
GO:0000165	MAPK cascade	912	235.5	0.104861297075514	1
GO:0072535	tumor necrosis factor (ligand) superfamily member 11 production	3	2	0.104917243867311	1
GO:2000307	regulation of tumor necrosis factor (ligand) superfamily member 11 production	3	2	0.104917243867311	1
GO:0050915	sensory perception of sour taste	5	3	0.105438218134926	1
GO:0002275	myeloid cell activation involved in immune response	525	126	0.105511856331789	1
GO:0007411	axon guidance	268	94.5	0.105527355080443	1
GO:0030838	positive regulation of actin filament polymerization	95	31	0.105841595811836	1
GO:0035094	response to nicotine	47	15.5	0.105956477883394	1
GO:0006470	protein dephosphorylation	308	91.5	0.106519969863992	1
GO:0099500	vesicle fusion to plasma membrane	23	9	0.106918058433747	1
GO:0072205	metanephric collecting duct development	9	5	0.106948817744404	1
GO:0002274	myeloid leukocyte activation	627	150	0.107069463394535	1
GO:0071475	cellular hyperosmotic salinity response	7	4	0.107219155917033	1
GO:1901385	regulation of voltage-gated calcium channel activity	33	12	0.107238551745848	1
GO:0040014	regulation of multicellular organism growth	66	21.5	0.107244901210675	1
GO:0042551	neuron maturation	46	18.5	0.107308846368428	1
GO:1902624	positive regulation of neutrophil migration	25	8	0.107494817134331	1
GO:0099533	positive regulation of presynaptic cytosolic calcium concentration	4	3.5	0.107519228760132	1
GO:0099703	induction of synaptic vesicle exocytosis by positive regulation of presynaptic cytosolic calcium ion concentration	4	3.5	0.107519228760132	1
GO:0045414	regulation of interleukin-8 biosynthetic process	16	5.5	0.107591848316419	1
GO:0086045	membrane depolarization during AV node cell action potential	6	4	0.107606237145698	1
GO:0036065	fucosylation	20	7.5	0.107736634368535	1
GO:1990009	retinal cell apoptotic process	4	3	0.107815841139959	1
GO:1904880	response to hydrogen sulfide	3	2	0.107834129939409	1
GO:0070665	positive regulation of leukocyte proliferation	133	34.5	0.1079131036635	1
GO:0090659	walking behavior	31	12.5	0.108022256516189	1
GO:0150063	visual system development	359	107	0.108513248304635	1
GO:0032023	trypsinogen activation	1	1	0.108645205108951	1
GO:0070100	negative regulation of chemokine-mediated signaling pathway	6	4	0.108722178951954	1
GO:0070229	negative regulation of lymphocyte apoptotic process	28	9.5	0.109140583198666	1
GO:0045671	negative regulation of osteoclast differentiation	27	9	0.109263776722057	1
GO:0007097	nuclear migration	24	11	0.109281878835816	1
GO:0021631	optic nerve morphogenesis	6	4	0.110026463000988	1
GO:0060535	trachea cartilage morphogenesis	4	3	0.110163383003703	1
GO:0043687	post-translational protein modification	345	86.5	0.110282995174705	1
GO:0042461	photoreceptor cell development	46	15	0.110427587887132	1
GO:0045069	regulation of viral genome replication	91	24	0.110605391405384	1
GO:0001712	ectodermal cell fate commitment	3	2	0.11078458378043	1
GO:0045079	negative regulation of chemokine biosynthetic process	3	2	0.110844536987323	1
GO:0021796	cerebral cortex regionalization	7	4	0.111298755875589	1
GO:0030593	neutrophil chemotaxis	98	23.5	0.111390423321256	1
GO:1901787	benzoyl-CoA metabolic process	1	1	0.111519444364886	1
GO:0019395	fatty acid oxidation	98	28.8333333333333	0.111572883684534	1
GO:0050832	defense response to fungus	37	8.5	0.111628708788545	1
GO:1903035	negative regulation of response to wounding	88	27	0.111680800807813	1
GO:0140029	exocytic process	78	26	0.111722027361275	1
GO:0002265	astrocyte activation involved in immune response	4	3	0.111935796921272	1
GO:0030505	inorganic diphosphate transport	2	2	0.111975507206704	1
GO:0002456	T cell mediated immunity	101	28	0.112031928150873	1
GO:0072088	nephron epithelium morphogenesis	72	25.5	0.112077512956937	1
GO:0045835	negative regulation of meiotic nuclear division	11	4	0.112158025016746	1
GO:0060192	negative regulation of lipase activity	16	6	0.112164469784252	1
GO:0046208	spermine catabolic process	2	2	0.1121768577363	1
GO:0086012	membrane depolarization during cardiac muscle cell action potential	23	10	0.112347290381544	1
GO:0043268	positive regulation of potassium ion transport	44	15	0.112461873448953	1
GO:0050747	positive regulation of lipoprotein metabolic process	5	3	0.112480940905315	1
GO:0043622	cortical microtubule organization	4	3	0.112568889572777	1
GO:0007635	chemosensory behavior	17	8	0.112694092922269	1
GO:0009966	regulation of signal transduction	3017	766.833333333333	0.112738422137275	1
GO:0060560	developmental growth involved in morphogenesis	223	74.5	0.112789619325359	1
GO:0021873	forebrain neuroblast division	9	5	0.112874376075304	1
GO:0046596	regulation of viral entry into host cell	29	9	0.112924956491862	1
GO:2000251	positive regulation of actin cytoskeleton reorganization	19	8.5	0.113279530762977	1
GO:0006109	regulation of carbohydrate metabolic process	198	56	0.113341875944619	1
GO:0032980	keratinocyte activation	1	1	0.113390243361833	1
GO:0051153	regulation of striated muscle cell differentiation	112	32.5	0.11352019492402	1
GO:0042320	regulation of circadian sleep/wake cycle, REM sleep	4	2	0.113738867889342	1
GO:0006468	protein phosphorylation	1892	485	0.113813120779778	1
GO:0006386	termination of RNA polymerase III transcription	1	1	0.113834972905136	1
GO:0007600	sensory perception	880	166	0.113939419056286	1
GO:0048148	behavioral response to cocaine	20	7.5	0.114021454598623	1
GO:0006655	phosphatidylglycerol biosynthetic process	7	4	0.114035317775437	1
GO:0097485	neuron projection guidance	269	94.5	0.114045743587809	1
GO:0055082	cellular chemical homeostasis	776	196	0.114194317889009	1
GO:0016037	light absorption	1	1	0.114210729350429	1
GO:0016038	absorption of visible light	1	1	0.114210729350429	1
GO:0050671	positive regulation of lymphocyte proliferation	124	32.5	0.114392742241069	1
GO:0032493	response to bacterial lipoprotein	7	3	0.114448441632592	1
GO:0010954	positive regulation of protein processing	29	10	0.114465410117067	1
GO:0034764	positive regulation of transmembrane transport	194	55.5	0.114503483839234	1
GO:0006817	phosphate ion transport	25	9	0.114676053480464	1
GO:0001675	acrosome assembly	17	6	0.114848824371024	1
GO:0038083	peptidyl-tyrosine autophosphorylation	35	15.5	0.114965462112797	1
GO:0039536	negative regulation of RIG-I signaling pathway	8	4	0.114974312678522	1
GO:0050909	sensory perception of taste	66	14	0.115084738387002	1
GO:0043271	negative regulation of ion transport	146	41	0.115369518580556	1
GO:0033685	negative regulation of luteinizing hormone secretion	3	2	0.115448700178668	1
GO:0001816	cytokine production	754	178.5	0.115635746815727	1
GO:1903051	negative regulation of proteolysis involved in cellular protein catabolic process	67	20	0.115756209104045	1
GO:0010256	endomembrane system organization	412	115	0.116066557930877	1
GO:0006949	syncytium formation	56	19	0.116086100882372	1
GO:0034124	regulation of MyD88-dependent toll-like receptor signaling pathway	4	2	0.116196931819734	1
GO:0070091	glucagon secretion	10	4	0.116346411797792	1
GO:0051354	negative regulation of oxidoreductase activity	33	9	0.116396905693909	1
GO:0060849	regulation of transcription involved in lymphatic endothelial cell fate commitment	2	2	0.116560090892231	1
GO:0044264	cellular polysaccharide metabolic process	97	29	0.116633694264609	1
GO:0036305	ameloblast differentiation	1	1	0.11668755632046	1
GO:0007158	neuron cell-cell adhesion	13	7	0.116722511426004	1
GO:0006073	cellular glucan metabolic process	70	22	0.116732222291406	1
GO:0044042	glucan metabolic process	70	22	0.116732222291406	1
GO:0010827	regulation of glucose transmembrane transport	76	23	0.116763549034618	1
GO:1903796	negative regulation of inorganic anion transmembrane transport	2	2	0.116977438814941	1
GO:0060078	regulation of postsynaptic membrane potential	132	44.5	0.117065401447007	1
GO:1901615	organic hydroxy compound metabolic process	514	128.833333333333	0.117140005710366	1
GO:2000107	negative regulation of leukocyte apoptotic process	45	13.5	0.117348585900543	1
GO:0097283	keratinocyte apoptotic process	6	3	0.117386086670375	1
GO:1902172	regulation of keratinocyte apoptotic process	6	3	0.117386086670375	1
GO:0097435	supramolecular fiber organization	641	183.5	0.117435345350036	1
GO:0044804	autophagy of nucleus	5	3.5	0.117437838893934	1
GO:0002035	brain renin-angiotensin system	1	1	0.117560171424414	1
GO:0003051	angiotensin-mediated drinking behavior	1	1	0.117560171424414	1
GO:0007199	G protein-coupled receptor signaling pathway coupled to cGMP nucleotide second messenger	1	1	0.117560171424414	1
GO:0097639	L-lysine import across plasma membrane	1	1	0.117560171424414	1
GO:1905008	regulation of L-lysine import across plasma membrane	1	1	0.117560171424414	1
GO:1905010	positive regulation of L-lysine import across plasma membrane	1	1	0.117560171424414	1
GO:1905541	regulation of L-arginine import across plasma membrane	1	1	0.117560171424414	1
GO:1905589	positive regulation of L-arginine import across plasma membrane	1	1	0.117560171424414	1
GO:0042226	interleukin-6 biosynthetic process	27	8	0.117703444117419	1
GO:0007495	visceral mesoderm-endoderm interaction involved in midgut development	1	1	0.117710077615774	1
GO:0017121	phospholipid scrambling	17	7	0.117927692005117	1
GO:0050730	regulation of peptidyl-tyrosine phosphorylation	246	69.5	0.117953754448845	1
GO:1901381	positive regulation of potassium ion transmembrane transport	38	13	0.118106501857622	1
GO:0048513	animal organ development	3430	854	0.11817283892381	1
GO:0002755	MyD88-dependent toll-like receptor signaling pathway	31	9	0.118209773430224	1
GO:0060297	regulation of sarcomere organization	9	4	0.118854061014289	1
GO:0043647	inositol phosphate metabolic process	68	23.8333333333333	0.118878548234084	1
GO:2000857	positive regulation of mineralocorticoid secretion	2	2	0.119031755806696	1
GO:2000860	positive regulation of aldosterone secretion	2	2	0.119031755806696	1
GO:0060056	mammary gland involution	8	4	0.119169761872541	1
GO:0046959	habituation	4	3	0.119195995923346	1
GO:0010907	positive regulation of glucose metabolic process	41	14.5	0.119326144258242	1
GO:0050731	positive regulation of peptidyl-tyrosine phosphorylation	183	52	0.119447939232475	1
GO:2000833	positive regulation of steroid hormone secretion	10	4	0.119454784576141	1
GO:0043114	regulation of vascular permeability	37	14	0.119525881537951	1
GO:0061577	calcium ion transmembrane transport via high voltage-gated calcium channel	16	7	0.119580512841543	1
GO:0060945	cardiac neuron differentiation	1	1	0.119693983875905	1
GO:0006635	fatty acid beta-oxidation	71	21.8333333333333	0.119700745198049	1
GO:0050996	positive regulation of lipid catabolic process	23	8	0.119746301663255	1
GO:0002438	acute inflammatory response to antigenic stimulus	19	7	0.119788541165323	1
GO:0032958	inositol phosphate biosynthetic process	42	15	0.120073458948725	1
GO:0031345	negative regulation of cell projection organization	178	57	0.120517135472932	1
GO:0060159	regulation of dopamine receptor signaling pathway	11	5.5	0.120802814295696	1
GO:0051899	membrane depolarization	89	29	0.120928521418269	1
GO:0046471	phosphatidylglycerol metabolic process	29	9	0.120974836066109	1
GO:0000023	maltose metabolic process	3	2	0.121113425330698	1
GO:0060547	negative regulation of necrotic cell death	20	6	0.12111544301913	1
GO:0030497	fatty acid elongation	12	5.5	0.121135334536725	1
GO:0098732	macromolecule deacylation	95	29	0.121406521039943	1
GO:0001980	regulation of systemic arterial blood pressure by ischemic conditions	1	1	0.121440893112332	1
GO:0045761	regulation of adenylate cyclase activity	28	11	0.121455604553516	1
GO:0072086	specification of loop of Henle identity	4	2	0.121579247879947	1
GO:0045859	regulation of protein kinase activity	761	206.5	0.121701607268732	1
GO:0050817	coagulation	325	88	0.121743964381398	1
GO:0035926	chemokine (C-C motif) ligand 2 secretion	7	4	0.121767220173926	1
GO:0032211	negative regulation of telomere maintenance via telomerase	19	7.33333333333333	0.121957379938298	1
GO:0071307	cellular response to vitamin K	1	1	0.12207715698004	1
GO:1900280	negative regulation of CD4-positive, alpha-beta T cell costimulation	1	1	0.122183270109346	1
GO:1905675	negative regulation of adaptive immune memory response	1	1	0.122183270109346	1
GO:2000524	negative regulation of T cell costimulation	1	1	0.122183270109346	1
GO:0014706	striated muscle tissue development	376	107.5	0.122462839086601	1
GO:0009611	response to wounding	653	176	0.122477399740469	1
GO:1901019	regulation of calcium ion transmembrane transporter activity	84	27	0.123081929648645	1
GO:0032946	positive regulation of mononuclear cell proliferation	125	32.5	0.123184204742171	1
GO:0001976	neurological system process involved in regulation of systemic arterial blood pressure	8	4	0.123433159478367	1
GO:0002625	regulation of T cell antigen processing and presentation	1	1	0.123609220198041	1
GO:0002626	negative regulation of T cell antigen processing and presentation	1	1	0.123609220198041	1
GO:0010106	cellular response to iron ion starvation	1	1	0.123609220198041	1
GO:1904282	regulation of antigen processing and presentation of endogenous peptide antigen via MHC class I	1	1	0.123609220198041	1
GO:1904283	negative regulation of antigen processing and presentation of endogenous peptide antigen via MHC class I	1	1	0.123609220198041	1
GO:0032026	response to magnesium ion	19	8	0.123846771439281	1
GO:0014002	astrocyte development	43	14.5	0.123988305307996	1
GO:0030382	sperm mitochondrion organization	3	2	0.124065468682972	1
GO:0045989	positive regulation of striated muscle contraction	15	6	0.12434944740948	1
GO:0051612	negative regulation of serotonin uptake	2	2	0.124410523054632	1
GO:0007517	muscle organ development	393	109.5	0.12470419954887	1
GO:0070306	lens fiber cell differentiation	31	12.5	0.124742863188779	1
GO:0070173	regulation of enamel mineralization	5	2	0.124970261646447	1
GO:0010976	positive regulation of neuron projection development	267	86.5	0.125018594056949	1
GO:0006112	energy reserve metabolic process	82	25	0.125158062253441	1
GO:0051563	smooth endoplasmic reticulum calcium ion homeostasis	2	2	0.12519724473619	1
GO:1990089	response to nerve growth factor	52	19	0.125276654393339	1
GO:0008635	activation of cysteine-type endopeptidase activity involved in apoptotic process by cytochrome c	7	3	0.1260518915148	1
GO:0097201	negative regulation of transcription from RNA polymerase II promoter in response to stress	12	5	0.126104223134172	1
GO:0046636	negative regulation of alpha-beta T cell activation	35	11	0.126444172608286	1
GO:0002370	natural killer cell cytokine production	8	4	0.126554004424964	1
GO:0002727	regulation of natural killer cell cytokine production	8	4	0.126554004424964	1
GO:0032956	regulation of actin cytoskeleton organization	328	97.5	0.126565598518151	1
GO:1904894	positive regulation of STAT cascade	89	22	0.126648079363934	1
GO:0002433	immune response-regulating cell surface receptor signaling pathway involved in phagocytosis	75	27	0.126821544050742	1
GO:0038096	Fc-gamma receptor signaling pathway involved in phagocytosis	75	27	0.126821544050742	1
GO:1904211	membrane protein proteolysis involved in retrograde protein transport, ER to cytosol	2	2	0.126843298091253	1
GO:0018410	C-terminal protein amino acid modification	14	6.5	0.126912190887671	1
GO:1900220	semaphorin-plexin signaling pathway involved in bone trabecula morphogenesis	2	2	0.127014656821215	1
GO:0006702	androgen biosynthetic process	11	4	0.127233915942378	1
GO:0071902	positive regulation of protein serine/threonine kinase activity	317	91.5	0.127252921212959	1
GO:0061589	calcium activated phosphatidylserine scrambling	4	3	0.127365465723874	1
GO:0071281	cellular response to iron ion	9	4	0.127483841887871	1
GO:0002351	serotonin production involved in inflammatory response	3	2	0.127853917775074	1
GO:0002442	serotonin secretion involved in inflammatory response	3	2	0.127853917775074	1
GO:0002554	serotonin secretion by platelet	3	2	0.127853917775074	1
GO:1902962	regulation of metalloendopeptidase activity involved in amyloid precursor protein catabolic process	2	2	0.127950474694437	1
GO:1902963	negative regulation of metalloendopeptidase activity involved in amyloid precursor protein catabolic process	2	2	0.127950474694437	1
GO:0030033	microvillus assembly	15	7	0.127967531493064	1
GO:0043405	regulation of MAP kinase activity	323	92.5	0.128119006848225	1
GO:0048814	regulation of dendrite morphogenesis	82	30	0.128264718301048	1
GO:0006195	purine nucleotide catabolic process	40	14.3333333333333	0.128283766874393	1
GO:0034440	lipid oxidation	100	28.8333333333333	0.128386838495783	1
GO:0010607	negative regulation of cytoplasmic mRNA processing body assembly	1	1	0.12870341569134	1
GO:0007596	blood coagulation	320	87	0.128926584771825	1
GO:0006222	UMP biosynthetic process	9	4	0.128949566347283	1
GO:0009173	pyrimidine ribonucleoside monophosphate metabolic process	9	4	0.128949566347283	1
GO:0009174	pyrimidine ribonucleoside monophosphate biosynthetic process	9	4	0.128949566347283	1
GO:0046049	UMP metabolic process	9	4	0.128949566347283	1
GO:0007160	cell-matrix adhesion	217	70.5	0.129344328299069	1
GO:0021754	facial nucleus development	1	1	0.129384748724742	1
GO:0051012	microtubule sliding	2	2	0.129428580533594	1
GO:0018095	protein polyglutamylation	11	5	0.12943634178962	1
GO:0070253	somatostatin secretion	4	2	0.129466564265854	1
GO:1901676	positive regulation of histone H3-K27 acetylation	1	1	0.129829465726286	1
GO:0045332	phospholipid translocation	24	11	0.130088788212074	1
GO:0014745	negative regulation of muscle adaptation	13	6	0.13024608169823	1
GO:1903070	negative regulation of ER-associated ubiquitin-dependent protein catabolic process	3	2	0.130271927642848	1
GO:0007628	adult walking behavior	29	11.5	0.130324010788812	1
GO:0030148	sphingolipid biosynthetic process	102	31	0.130688544333131	1
GO:0007066	female meiosis sister chromatid cohesion	1	1	0.130847737740249	1
GO:0007185	transmembrane receptor protein tyrosine phosphatase signaling pathway	6	4	0.130875291600866	1
GO:0010994	free ubiquitin chain polymerization	6	3	0.131213380771324	1
GO:0021510	spinal cord development	104	34	0.131256515596168	1
GO:0060788	ectodermal placode formation	11	5	0.131278147992092	1
GO:0071697	ectodermal placode morphogenesis	11	5	0.131278147992092	1
GO:0002065	columnar/cuboidal epithelial cell differentiation	111	35	0.131324344950432	1
GO:0034111	negative regulation of homotypic cell-cell adhesion	15	7	0.13136512115589	1
GO:0048664	neuron fate determination	6	3	0.131567620071781	1
GO:0007521	muscle cell fate determination	2	2	0.131590774355794	1
GO:0051650	establishment of vesicle localization	277	81.3333333333333	0.13170782433025	1
GO:0034250	positive regulation of cellular amide metabolic process	141	38	0.13174978007124	1
GO:1903322	positive regulation of protein modification by small protein conjugation or removal	125	35	0.131775748143665	1
GO:1903729	regulation of plasma membrane organization	12	6	0.131786364163523	1
GO:1900121	negative regulation of receptor binding	14	5	0.131813999765168	1
GO:0031284	positive regulation of guanylate cyclase activity	10	4	0.131988910357729	1
GO:0044262	cellular carbohydrate metabolic process	271	73.5	0.132141605269839	1
GO:0051893	regulation of focal adhesion assembly	58	23	0.132154928643514	1
GO:0090109	regulation of cell-substrate junction assembly	58	23	0.132154928643514	1
GO:0035510	DNA dealkylation	31	10	0.132279104346382	1
GO:0060079	excitatory postsynaptic potential	95	32.5	0.132349445366417	1
GO:0048172	regulation of short-term neuronal synaptic plasticity	13	6	0.13240324443204	1
GO:0002573	myeloid leukocyte differentiation	196	55.5	0.132833787004303	1
GO:0051209	release of sequestered calcium ion into cytosol	121	37	0.132860557570303	1
GO:0060399	positive regulation of growth hormone receptor signaling pathway	3	2	0.132871437056485	1
GO:0035964	COPI-coated vesicle budding	6	3	0.132930780004919	1
GO:0048200	Golgi transport vesicle coating	6	3	0.132930780004919	1
GO:0048205	COPI coating of Golgi vesicle	6	3	0.132930780004919	1
GO:0042941	D-alanine transport	1	1	0.13304820889258	1
GO:0032957	inositol trisphosphate metabolic process	26	11	0.13307768200695	1
GO:0097479	synaptic vesicle localization	156	50.8333333333333	0.133116765523515	1
GO:0042035	regulation of cytokine biosynthetic process	107	27.5	0.133168932428535	1
GO:0003431	growth plate cartilage chondrocyte development	4	3	0.133209800875073	1
GO:0031398	positive regulation of protein ubiquitination	107	30	0.133300982504415	1
GO:0097720	calcineurin-mediated signaling	45	17	0.133303121142673	1
GO:0001819	positive regulation of cytokine production	445	105	0.133422411817009	1
GO:0003298	physiological muscle hypertrophy	35	11.5	0.133471518248606	1
GO:0003301	physiological cardiac muscle hypertrophy	35	11.5	0.133471518248606	1
GO:0061049	cell growth involved in cardiac muscle cell development	35	11.5	0.133471518248606	1
GO:0033385	geranylgeranyl diphosphate metabolic process	1	1	0.133562308121998	1
GO:0033386	geranylgeranyl diphosphate biosynthetic process	1	1	0.133562308121998	1
GO:0051881	regulation of mitochondrial membrane potential	71	20	0.133628658921067	1
GO:0051588	regulation of neurotransmitter transport	128	40.5	0.133823406421974	1
GO:0035927	RNA import into mitochondrion	5	2.5	0.134267419873745	1
GO:0060803	BMP signaling pathway involved in mesodermal cell fate specification	1	1	0.134948447381134	1
GO:1904210	VCP-NPL4-UFD1 AAA ATPase complex assembly	1	1	0.135187115889456	1
GO:1904239	regulation of VCP-NPL4-UFD1 AAA ATPase complex assembly	1	1	0.135187115889456	1
GO:1904240	negative regulation of VCP-NPL4-UFD1 AAA ATPase complex assembly	1	1	0.135187115889456	1
GO:0006906	vesicle fusion	91	29	0.135312731674581	1
GO:0090037	positive regulation of protein kinase C signaling	10	5	0.135620045843141	1
GO:1901374	acetate ester transport	6	3	0.135797709168284	1
GO:0001654	eye development	355	105.5	0.135807911080273	1
GO:0010642	negative regulation of platelet-derived growth factor receptor signaling pathway	13	6	0.136108516482761	1
GO:0097214	positive regulation of lysosomal membrane permeability	1	1	0.13610947608509	1
GO:0048311	mitochondrion distribution	15	6.5	0.136541410897197	1
GO:0014055	acetylcholine secretion, neurotransmission	3	2	0.136754892588555	1
GO:0014056	regulation of acetylcholine secretion, neurotransmission	3	2	0.136754892588555	1
GO:0050926	regulation of positive chemotaxis	25	9	0.136783824523925	1
GO:0071804	cellular potassium ion transport	209	62	0.137032955418645	1
GO:0071805	potassium ion transmembrane transport	209	62	0.137032955418645	1
GO:0007200	phospholipase C-activating G protein-coupled receptor signaling pathway	92	25	0.137054886120943	1
GO:0016482	cytosolic transport	150	45	0.137126157811494	1
GO:0072523	purine-containing compound catabolic process	47	16.3333333333333	0.137249120522423	1
GO:0046133	pyrimidine ribonucleoside catabolic process	14	4	0.137369887832687	1
GO:0007212	dopamine receptor signaling pathway	42	14.5	0.13741746897033	1
GO:0043010	camera-type eye development	308	92	0.137421387785401	1
GO:0099041	vesicle tethering to Golgi	4	2	0.137840865202548	1
GO:1902514	regulation of calcium ion transmembrane transport via high voltage-gated calcium channel	14	6	0.137887422898521	1
GO:0006910	phagocytosis, recognition	16	6	0.137900934569555	1
GO:1901387	positive regulation of voltage-gated calcium channel activity	12	5	0.138359157903584	1
GO:0048050	post-embryonic eye morphogenesis	6	3	0.138600606117248	1
GO:0036503	ERAD pathway	97	26.5	0.138848883210444	1
GO:0010746	regulation of plasma membrane long-chain fatty acid transport	4	3	0.139025922968715	1
GO:0010748	negative regulation of plasma membrane long-chain fatty acid transport	4	3	0.139025922968715	1
GO:0031396	regulation of protein ubiquitination	189	51.5	0.139071868425335	1
GO:0051049	regulation of transport	1804	457.5	0.139235525919669	1
GO:0042220	response to cocaine	54	17	0.139317760350073	1
GO:0048845	venous blood vessel morphogenesis	9	5	0.139335675845712	1
GO:0060669	embryonic placenta morphogenesis	26	10	0.139368867367596	1
GO:0021997	neural plate axis specification	2	2	0.139423572030766	1
GO:0070474	positive regulation of uterine smooth muscle contraction	7	3	0.139554348975879	1
GO:0007214	gamma-aminobutyric acid signaling pathway	23	9	0.139646787190958	1
GO:0072078	nephron tubule morphogenesis	70	24.5	0.13965923992684	1
GO:0050928	negative regulation of positive chemotaxis	1	1	0.139783559147942	1
GO:0048278	vesicle docking	64	21	0.139837236943473	1
GO:0071362	cellular response to ether	5	3	0.139904406235613	1
GO:0070486	leukocyte aggregation	11	5	0.139907946729242	1
GO:0048372	lateral mesodermal cell fate commitment	2	2	0.140178706620723	1
GO:0048377	lateral mesodermal cell fate specification	2	2	0.140178706620723	1
GO:0048378	regulation of lateral mesodermal cell fate specification	2	2	0.140178706620723	1
GO:0007271	synaptic transmission, cholinergic	29	9	0.14054255633664	1
GO:0006909	phagocytosis	258	73.5	0.140601821801453	1
GO:0042761	very long-chain fatty acid biosynthetic process	13	5.5	0.140603148498921	1
GO:0046928	regulation of neurotransmitter secretion	98	32.5	0.140630204475672	1
GO:0060710	chorio-allantoic fusion	7	4	0.140891340920241	1
GO:0060537	muscle tissue development	394	111.5	0.140970881374407	1
GO:0060101	negative regulation of phagocytosis, engulfment	1	1	0.141087871341786	1
GO:1902569	negative regulation of activation of Janus kinase activity	1	1	0.141087871341786	1
GO:0031338	regulation of vesicle fusion	30	11.5	0.141221424036378	1
GO:0021544	subpallium development	23	9	0.14133939140427	1
GO:0071391	cellular response to estrogen stimulus	14	6	0.141451059466447	1
GO:2000343	positive regulation of chemokine (C-X-C motif) ligand 2 production	9	4	0.141539607458006	1
GO:2001168	positive regulation of histone H2B ubiquitination	4	2	0.141582454492125	1
GO:0060059	embryonic retina morphogenesis in camera-type eye	7	4	0.141584208835028	1
GO:0060480	lung goblet cell differentiation	4	2	0.141840795452807	1
GO:0042060	wound healing	542	146.5	0.141918839087247	1
GO:0098815	modulation of excitatory postsynaptic potential	39	16	0.142007970697057	1
GO:0060396	growth hormone receptor signaling pathway	24	9	0.14203070027089	1
GO:0097553	calcium ion transmembrane import into cytosol	136	42	0.142170306372827	1
GO:0045084	positive regulation of interleukin-12 biosynthetic process	7	3	0.142484029929706	1
GO:0021520	spinal cord motor neuron cell fate specification	13	6	0.142535354945249	1
GO:0001817	regulation of cytokine production	685	160	0.142556953650129	1
GO:0001836	release of cytochrome c from mitochondria	58	16	0.142808374452337	1
GO:0039656	modulation by virus of host gene expression	3	2	0.142849587958591	1
GO:0008628	hormone-mediated apoptotic signaling pathway	5	2	0.142865889184191	1
GO:1903804	glycine import across plasma membrane	3	2	0.142875253138706	1
GO:0090660	cerebrospinal fluid circulation	3	2	0.142929204643748	1
GO:1903421	regulation of synaptic vesicle recycling	23	9.5	0.142966866095168	1
GO:0010906	regulation of glucose metabolic process	109	32.5	0.143092211892656	1
GO:0031033	myosin filament organization	13	6.5	0.14314881454661	1
GO:0042668	auditory receptor cell fate determination	1	1	0.143290705377262	1
GO:0045609	positive regulation of inner ear auditory receptor cell differentiation	1	1	0.143290705377262	1
GO:0045633	positive regulation of mechanoreceptor differentiation	1	1	0.143290705377262	1
GO:2000982	positive regulation of inner ear receptor cell differentiation	1	1	0.143290705377262	1
GO:0014068	positive regulation of phosphatidylinositol 3-kinase signaling	86	28	0.143452786341605	1
GO:1900036	positive regulation of cellular response to heat	1	1	0.143478482187518	1
GO:0035238	vitamin A biosynthetic process	1	1	0.1435891123824	1
GO:1901810	beta-carotene metabolic process	1	1	0.1435891123824	1
GO:0051583	dopamine uptake involved in synaptic transmission	11	5	0.143667365855122	1
GO:0051934	catecholamine uptake involved in synaptic transmission	11	5	0.143667365855122	1
GO:0055008	cardiac muscle tissue morphogenesis	69	22.5	0.143676080717128	1
GO:0048489	synaptic vesicle transport	146	46.8333333333333	0.143689852871952	1
GO:0097480	establishment of synaptic vesicle localization	146	46.8333333333333	0.143689852871952	1
GO:0007501	mesodermal cell fate specification	14	6	0.143786068005439	1
GO:0140194	negative regulation of adenylate cyclase-inhibiting adrenergic receptor signaling pathway involved in heart process	1	1	0.144155320448993	1
GO:0071864	positive regulation of cell proliferation in bone marrow	8	4	0.14422650367399	1
GO:0001704	formation of primary germ layer	119	37.5	0.144291314482421	1
GO:0150094	amyloid-beta clearance by cellular catabolic process	7	4	0.144302275512026	1
GO:0060087	relaxation of vascular smooth muscle	9	4	0.144321279387018	1
GO:0060482	lobar bronchus development	6	3	0.14440182839735	1
GO:0043270	positive regulation of ion transport	262	69.5	0.144564577859499	1
GO:0051647	nucleus localization	28	12	0.144717279540551	1
GO:0042089	cytokine biosynthetic process	116	29.5	0.144746949060282	1
GO:0045639	positive regulation of myeloid cell differentiation	86	25	0.144846000145168	1
GO:0061515	myeloid cell development	67	22	0.144906342444391	1
GO:0014722	regulation of skeletal muscle contraction by calcium ion signaling	4	2	0.145044126836914	1
GO:0001672	regulation of chromatin assembly or disassembly	9	4	0.145092740812276	1
GO:0044650	adhesion of symbiont to host cell	10	4	0.145125032436254	1
GO:0050790	regulation of catalytic activity	2213	557.833333333333	0.145389981208569	1
GO:0051597	response to methylmercury	6	3	0.145668499417667	1
GO:0009954	proximal/distal pattern formation	31	11	0.145755642206562	1
GO:0006968	cellular defense response	50	12.5	0.145882945028746	1
GO:1903320	regulation of protein modification by small protein conjugation or removal	216	58.5	0.145886501167234	1
GO:0032940	secretion by cell	1457	356.5	0.145894381138346	1
GO:1902667	regulation of axon guidance	43	17	0.145895562678378	1
GO:0042090	interleukin-12 biosynthetic process	9	4	0.145914194847628	1
GO:0045075	regulation of interleukin-12 biosynthetic process	9	4	0.145914194847628	1
GO:0060740	prostate gland epithelium morphogenesis	25	10	0.146074538836741	1
GO:0034314	Arp2/3 complex-mediated actin nucleation	32	11	0.146294825899078	1
GO:0072039	regulation of mesenchymal cell apoptotic process involved in nephron morphogenesis	4	3	0.146331606219048	1
GO:0072040	negative regulation of mesenchymal cell apoptotic process involved in nephron morphogenesis	4	3	0.146331606219048	1
GO:1901145	mesenchymal cell apoptotic process involved in nephron morphogenesis	4	3	0.146331606219048	1
GO:0007612	learning	140	45	0.146542656829264	1
GO:0006955	immune response	1914	423	0.146563768364229	1
GO:0018105	peptidyl-serine phosphorylation	286	84.5	0.146569250974947	1
GO:0042538	hyperosmotic salinity response	12	5	0.146734203196162	1
GO:0055094	response to lipoprotein particle	31	11.5	0.146758084539288	1
GO:0043549	regulation of kinase activity	837	224	0.14688439290539	1
GO:1904529	regulation of actin filament binding	2	2	0.147814596301509	1
GO:1904672	regulation of somatic stem cell population maintenance	7	4	0.147871481801365	1
GO:0048807	female genitalia morphogenesis	3	2	0.147892862068605	1
GO:0060375	regulation of mast cell differentiation	2	2	0.148058033754242	1
GO:0045670	regulation of osteoclast differentiation	62	17.5	0.148086021494263	1
GO:0060644	mammary gland epithelial cell differentiation	17	7	0.148150585699402	1
GO:0051047	positive regulation of secretion	416	105.5	0.148398083432024	1
GO:0035783	CD4-positive, alpha-beta T cell costimulation	3	2	0.148546411855858	1
GO:0061001	regulation of dendritic spine morphogenesis	40	16.5	0.148647674817559	1
GO:0032474	otolith morphogenesis	4	3	0.148719375060002	1
GO:1900739	regulation of protein insertion into mitochondrial membrane involved in apoptotic signaling pathway	26	10	0.148889830534508	1
GO:1900740	positive regulation of protein insertion into mitochondrial membrane involved in apoptotic signaling pathway	26	10	0.148889830534508	1
GO:0060592	mammary gland formation	7	4	0.149092865613965	1
GO:1900756	protein processing in phagocytic vesicle	2	2	0.149188154317191	1
GO:1903921	regulation of protein processing in phagocytic vesicle	2	2	0.149188154317191	1
GO:1903923	positive regulation of protein processing in phagocytic vesicle	2	2	0.149188154317191	1
GO:1903939	regulation of TORC2 signaling	2	2	0.14927869880311	1
GO:1904515	positive regulation of TORC2 signaling	2	2	0.14927869880311	1
GO:0038094	Fc-gamma receptor signaling pathway	78	27	0.149516103369079	1
GO:0046427	positive regulation of JAK-STAT cascade	87	21	0.149570856594614	1
GO:0034398	telomere tethering at nuclear periphery	6	3	0.14970697463606	1
GO:0050982	detection of mechanical stimulus	44	15	0.149742933566085	1
GO:0038124	toll-like receptor TLR6:TLR2 signaling pathway	4	2	0.149750415179868	1
GO:0071724	response to diacyl bacterial lipopeptide	4	2	0.149750415179868	1
GO:0071726	cellular response to diacyl bacterial lipopeptide	4	2	0.149750415179868	1
GO:1902894	negative regulation of pri-miRNA transcription by RNA polymerase II	13	6	0.149877081217716	1
GO:0030048	actin filament-based movement	133	42	0.149942315293827	1
GO:0086010	membrane depolarization during action potential	37	14	0.150100309368644	1
GO:0000187	activation of MAPK activity	145	43	0.150122309728619	1
GO:0010721	negative regulation of cell development	331	98.5	0.150142003995135	1
GO:0022408	negative regulation of cell-cell adhesion	173	46	0.150205881043783	1
GO:0001974	blood vessel remodeling	42	13	0.150304000088849	1
GO:0048483	autonomic nervous system development	44	16	0.150333912749175	1
GO:0008643	carbohydrate transport	145	39	0.150361925359839	1
GO:0006423	cysteinyl-tRNA aminoacylation	2	2	0.150744448322398	1
GO:0070170	regulation of tooth mineralization	8	3	0.150745062867632	1
GO:0002423	natural killer cell mediated immune response to tumor cell	9	3	0.150975360892157	1
GO:0002855	regulation of natural killer cell mediated immune response to tumor cell	9	3	0.150975360892157	1
GO:0051355	proprioception involved in equilibrioception	1	1	0.150991826674102	1
GO:2001207	regulation of transcription elongation from RNA polymerase I promoter	1	1	0.150991826674102	1
GO:2001208	negative regulation of transcription elongation by RNA polymerase I	1	1	0.150991826674102	1
GO:0010771	negative regulation of cell morphogenesis involved in differentiation	90	32	0.151186450899567	1
GO:0097750	endosome membrane tubulation	2	2	0.151515799756253	1
GO:0061670	evoked neurotransmitter secretion	1	1	0.151630678506952	1
GO:2000119	negative regulation of sodium-dependent phosphate transport	1	1	0.151763885253274	1
GO:0019695	choline metabolic process	9	4	0.151951880209682	1
GO:0042107	cytokine metabolic process	117	29.5	0.152090647855087	1
GO:0034204	lipid translocation	25	11	0.152266904051446	1
GO:0000912	assembly of actomyosin apparatus involved in cytokinesis	6	3	0.152344475994566	1
GO:0000915	actomyosin contractile ring assembly	6	3	0.152344475994566	1
GO:0002429	immune response-activating cell surface receptor signaling pathway	348	93.5	0.152866762567307	1
GO:0005982	starch metabolic process	1	1	0.153108162299186	1
GO:0005983	starch catabolic process	1	1	0.153108162299186	1
GO:0014876	response to injury involved in regulation of muscle adaptation	1	1	0.153120488477852	1
GO:0097104	postsynaptic membrane assembly	9	5	0.153136510410045	1
GO:0072364	regulation of cellular ketone metabolic process by regulation of transcription from RNA polymerase II promoter	2	2	0.153153211728869	1
GO:0006940	regulation of smooth muscle contraction	65	19	0.153295604499404	1
GO:0042930	enterobactin transport	1	1	0.153317974402239	1
GO:0030239	myofibril assembly	73	23.5	0.15366657457817	1
GO:0014037	Schwann cell differentiation	36	14	0.153681385270834	1
GO:0019722	calcium-mediated signaling	210	58.8333333333333	0.153766482009607	1
GO:1904979	negative regulation of endosome organization	2	2	0.153867573824258	1
GO:1905365	regulation of intralumenal vesicle formation	2	2	0.153867573824258	1
GO:1905366	negative regulation of intralumenal vesicle formation	2	2	0.153867573824258	1
GO:0021784	postganglionic parasympathetic fiber development	2	2	0.15398488788743	1
GO:0072677	eosinophil migration	25	6	0.154035263268864	1
GO:0030035	microspike assembly	4	3	0.154180233004023	1
GO:0007194	negative regulation of adenylate cyclase activity	18	7	0.154245281793571	1
GO:0010519	negative regulation of phospholipase activity	6	3	0.154385968738274	1
GO:0007072	positive regulation of transcription involved in exit from mitosis	1	1	0.154476053802906	1
GO:1904749	regulation of protein localization to nucleolus	8	4	0.154586640508399	1
GO:0061000	negative regulation of dendritic spine development	11	6	0.154614874980376	1
GO:0009991	response to extracellular stimulus	506	129.5	0.154754811366117	1
GO:0050994	regulation of lipid catabolic process	53	16	0.154756548827862	1
GO:0034720	histone H3-K4 demethylation	6	3	0.154923991524621	1
GO:0042462	eye photoreceptor cell development	35	11.5	0.154944841067368	1
GO:0070231	T cell apoptotic process	46	12.5	0.154975138478034	1
GO:0060586	multicellular organismal iron ion homeostasis	9	4	0.155110502303115	1
GO:0045665	negative regulation of neuron differentiation	216	68.5	0.15538340245904	1
GO:1902774	late endosome to lysosome transport	7	3	0.155397278356785	1
GO:0120162	positive regulation of cold-induced thermogenesis	96	29.5	0.155815992826903	1
GO:0060073	micturition	7	4	0.155933402446942	1
GO:0045936	negative regulation of phosphate metabolic process	567	150	0.156279591789043	1
GO:1903385	regulation of homophilic cell adhesion	3	2	0.156336966087411	1
GO:0021812	neuronal-glial interaction involved in cerebral cortex radial glia guided migration	2	2	0.156337489776117	1
GO:0098884	postsynaptic neurotransmitter receptor internalization	16	7	0.156522751863863	1
GO:0140239	postsynaptic endocytosis	16	7	0.156522751863863	1
GO:0044764	multi-organism cellular process	46	13.5	0.156603719187782	1
GO:2000147	positive regulation of cell motility	544	143	0.156729593167659	1
GO:0060529	squamous basal epithelial stem cell differentiation involved in prostate gland acinus development	2	2	0.156853441788984	1
GO:0097278	complement-dependent cytotoxicity	10	4	0.156860777039357	1
GO:0060742	epithelial cell differentiation involved in prostate gland development	11	5.5	0.157130102722813	1
GO:0045065	cytotoxic T cell differentiation	3	2	0.157243512452256	1
GO:0014807	regulation of somitogenesis	8	4	0.157374110262689	1
GO:1900275	negative regulation of phospholipase C activity	2	2	0.157421460201983	1
GO:1901986	response to ketamine	1	1	0.157473473613722	1
GO:1904009	cellular response to monosodium glutamate	1	1	0.157473473613722	1
GO:1904010	response to Aroclor 1254	1	1	0.157473473613722	1
GO:0007272	ensheathment of neurons	131	41.5	0.157521514416625	1
GO:0008366	axon ensheathment	131	41.5	0.157521514416625	1
GO:0017156	calcium ion regulated exocytosis	145	46.5	0.157682952853598	1
GO:0035607	fibroblast growth factor receptor signaling pathway involved in orbitofrontal cortex development	2	2	0.157706668682357	1
GO:0021814	cell motility involved in cerebral cortex radial glia guided migration	7	4.5	0.157812881764312	1
GO:0034117	erythrocyte aggregation	1	1	0.157840535413245	1
GO:0034118	regulation of erythrocyte aggregation	1	1	0.157840535413245	1
GO:0034120	positive regulation of erythrocyte aggregation	1	1	0.157840535413245	1
GO:0021639	trochlear nerve morphogenesis	1	1	0.157919430033914	1
GO:0021642	trochlear nerve formation	1	1	0.157919430033914	1
GO:0021703	locus ceruleus development	1	1	0.157919430033914	1
GO:0035710	CD4-positive, alpha-beta T cell activation	88	25	0.157944141164356	1
GO:0032425	positive regulation of mismatch repair	3	2	0.158013413762636	1
GO:0051546	keratinocyte migration	19	7	0.158097968460314	1
GO:2001024	negative regulation of response to drug	32	10	0.158155166986724	1
GO:0001680	tRNA 3'-terminal CCA addition	1	1	0.158196228164169	1
GO:0032885	regulation of polysaccharide biosynthetic process	36	13	0.158298226729447	1
GO:0071378	cellular response to growth hormone stimulus	25	9	0.158379101132974	1
GO:2001205	negative regulation of osteoclast development	5	3	0.158470345652111	1
GO:0061642	chemoattraction of axon	4	3	0.158911769404701	1
GO:0007389	pattern specification process	430	120	0.158950051546449	1
GO:0071218	cellular response to misfolded protein	21	7	0.158990776136823	1
GO:0046330	positive regulation of JNK cascade	132	40	0.158992734505849	1
GO:0045926	negative regulation of growth	238	68.5	0.15915960041744	1
GO:0099623	regulation of cardiac muscle cell membrane repolarization	29	10	0.159226625791071	1
GO:0042149	cellular response to glucose starvation	40	12	0.159381346275785	1
GO:0010919	regulation of inositol phosphate biosynthetic process	16	6	0.159689807788402	1
GO:0030335	positive regulation of cell migration	522	138.5	0.159723669324389	1
GO:0046851	negative regulation of bone remodeling	15	6	0.159776194988785	1
GO:0055017	cardiac muscle tissue growth	98	29	0.159963343257174	1
GO:0099509	regulation of presynaptic cytosolic calcium ion concentration	15	6.5	0.159989026152899	1
GO:0009267	cellular response to starvation	142	40.5	0.159991114355299	1
GO:0099601	regulation of neurotransmitter receptor activity	69	24	0.160024470508941	1
GO:0010563	negative regulation of phosphorus metabolic process	568	150	0.160253154218135	1
GO:0007274	neuromuscular synaptic transmission	30	10	0.160486217402177	1
GO:0001880	Mullerian duct regression	4	2	0.16049650395846	1
GO:0002024	diet induced thermogenesis	12	5	0.160668732369681	1
GO:1904064	positive regulation of cation transmembrane transport	136	38	0.160709744639347	1
GO:0034109	homotypic cell-cell adhesion	75	24.5	0.16072607406402	1
GO:1904837	beta-catenin-TCF complex assembly	30	12	0.160730163694686	1
GO:1905477	positive regulation of protein localization to membrane	120	38	0.16079071348107	1
GO:1901030	positive regulation of mitochondrial outer membrane permeabilization involved in apoptotic signaling pathway	35	12	0.160932664935302	1
GO:0051283	negative regulation of sequestering of calcium ion	123	37	0.161264299511838	1
GO:0043524	negative regulation of neuron apoptotic process	142	42.5	0.1614794990408	1
GO:0060041	retina development in camera-type eye	141	45.5	0.161637146741467	1
GO:0048687	positive regulation of sprouting of injured axon	2	2	0.161898504083442	1
GO:0048691	positive regulation of axon extension involved in regeneration	2	2	0.161898504083442	1
GO:0060601	lateral sprouting from an epithelium	12	6	0.161921045325944	1
GO:0050858	negative regulation of antigen receptor-mediated signaling pathway	27	8	0.161987217466594	1
GO:0014733	regulation of skeletal muscle adaptation	15	6	0.162118920674069	1
GO:0042228	interleukin-8 biosynthetic process	17	5.5	0.162561063913666	1
GO:0048668	collateral sprouting	25	11	0.162610696951645	1
GO:0002431	Fc receptor mediated stimulatory signaling pathway	81	28	0.16288144574922	1
GO:2001013	epithelial cell proliferation involved in renal tubule morphogenesis	4	3	0.162952959461623	1
GO:0018400	peptidyl-proline hydroxylation to 3-hydroxy-L-proline	1	1	0.162960513352583	1
GO:0060795	cell fate commitment involved in formation of primary germ layer	34	11.5	0.163178787945586	1
GO:0022407	regulation of cell-cell adhesion	386	102	0.163217413873873	1
GO:2000828	regulation of parathyroid hormone secretion	2	2	0.163257396835497	1
GO:0061900	glial cell activation	56	15.5	0.163467732871265	1
GO:0051349	positive regulation of lyase activity	23	8	0.163599127644791	1
GO:0007599	hemostasis	324	87	0.163776052200236	1
GO:1901379	regulation of potassium ion transmembrane transport	85	26.5	0.164244370131516	1
GO:0035023	regulation of Rho protein signal transduction	131	45	0.164395963612187	1
GO:0002777	antimicrobial peptide biosynthetic process	1	1	0.164398951110779	1
GO:0002780	antibacterial peptide biosynthetic process	1	1	0.164398951110779	1
GO:0002812	biosynthetic process of antibacterial peptides active against Gram-negative bacteria	1	1	0.164398951110779	1
GO:0110077	vesicle-mediated intercellular transport	1	1	0.16482583154931	1
GO:0006679	glucosylceramide biosynthetic process	3	2	0.164889087873861	1
GO:0060033	anatomical structure regression	10	4	0.16495211011675	1
GO:0022038	corpus callosum development	16	7	0.165056455254896	1
GO:0001778	plasma membrane repair	10	5	0.165231110135199	1
GO:0019400	alditol metabolic process	22	7	0.165246879513311	1
GO:0002467	germinal center formation	15	6	0.165288038298512	1
GO:0005977	glycogen metabolic process	69	21	0.165322862574522	1
GO:0015938	coenzyme A catabolic process	1	1	0.165368902062678	1
GO:0021840	directional guidance of interneurons involved in migration from the subpallium to the cortex	2	2	0.165377227504808	1
GO:0021842	chemorepulsion involved in interneuron migration from the subpallium to the cortex	2	2	0.165377227504808	1
GO:1903238	positive regulation of leukocyte tethering or rolling	4	2	0.16563410152024	1
GO:0008542	visual learning	46	16.5	0.165758565394074	1
GO:0045727	positive regulation of translation	115	30	0.165848390982341	1
GO:0070857	regulation of bile acid biosynthetic process	11	4	0.1659307534453	1
GO:0070084	protein initiator methionine removal	3	2	0.166100464509859	1
GO:0048520	positive regulation of behavior	28	9	0.166142309725754	1
GO:0042108	positive regulation of cytokine biosynthetic process	64	17	0.16623733668426	1
GO:0060084	synaptic transmission involved in micturition	3	2	0.166289374781362	1
GO:0071482	cellular response to light stimulus	119	31.5	0.166411158229204	1
GO:0060452	positive regulation of cardiac muscle contraction	13	5	0.166459434728462	1
GO:0010896	regulation of triglyceride catabolic process	12	4	0.166460645760958	1
GO:0010633	negative regulation of epithelial cell migration	104	25.5	0.166495853875121	1
GO:0006207	'de novo' pyrimidine nucleobase biosynthetic process	6	3	0.166678875196614	1
GO:1904863	regulation of beta-catenin-TCF complex assembly	1	1	0.16675239647221	1
GO:1904864	negative regulation of beta-catenin-TCF complex assembly	1	1	0.16675239647221	1
GO:0048769	sarcomerogenesis	3	2	0.166860786056797	1
GO:0021885	forebrain cell migration	56	20.5	0.167182235603849	1
GO:0090219	negative regulation of lipid kinase activity	6	3	0.16723219631379	1
GO:0030810	positive regulation of nucleotide biosynthetic process	41	13	0.167350556498587	1
GO:1900373	positive regulation of purine nucleotide biosynthetic process	41	13	0.167350556498587	1
GO:1902732	positive regulation of chondrocyte proliferation	4	2	0.167849815152479	1
GO:0034239	regulation of macrophage fusion	5	2	0.168371013737926	1
GO:0034241	positive regulation of macrophage fusion	5	2	0.168371013737926	1
GO:0043314	negative regulation of neutrophil degranulation	2	2	0.168552777688673	1
GO:0007168	receptor guanylyl cyclase signaling pathway	9	3	0.168687427786214	1
GO:0060054	positive regulation of epithelial cell proliferation involved in wound healing	8	3	0.168850347261189	1
GO:1902991	regulation of amyloid precursor protein catabolic process	35	12	0.168923053164555	1
GO:0018009	N-terminal peptidyl-L-cysteine N-palmitoylation	1	1	0.168976679084898	1
GO:0043255	regulation of carbohydrate biosynthetic process	93	28.5	0.168990573230924	1
GO:0002865	negative regulation of acute inflammatory response to antigenic stimulus	4	2	0.169421081437276	1
GO:0043901	negative regulation of multi-organism process	164	38	0.169515802063801	1
GO:0048846	axon extension involved in axon guidance	36	15	0.169523892579955	1
GO:1902284	neuron projection extension involved in neuron projection guidance	36	15	0.169523892579955	1
GO:0050769	positive regulation of neurogenesis	456	134.5	0.169595320031457	1
GO:0019751	polyol metabolic process	118	33.8333333333333	0.169631359061904	1
GO:0006598	polyamine catabolic process	3	2	0.16964520567456	1
GO:0070734	histone H3-K27 methylation	19	7	0.169764610832694	1
GO:0060415	muscle tissue morphogenesis	82	25.5	0.169799559596605	1
GO:0032674	regulation of interleukin-5 production	19	7	0.169927920725058	1
GO:1902617	response to fluoride	5	3	0.169977987349565	1
GO:0007189	adenylate cyclase-activating G protein-coupled receptor signaling pathway	135	35.5	0.170325283744786	1
GO:0071863	regulation of cell proliferation in bone marrow	9	4	0.17059785629769	1
GO:0032501	multicellular organismal process	7282	1691.46666666667	0.170668591756409	1
GO:0060675	ureteric bud morphogenesis	61	21.5	0.170909489027532	1
GO:0008216	spermidine metabolic process	7	3	0.171129248657634	1
GO:0075044	autophagy of host cells involved in interaction with symbiont	5	3	0.171223448909436	1
GO:0075071	autophagy involved in symbiotic interaction	5	3	0.171223448909436	1
GO:0060307	regulation of ventricular cardiac muscle cell membrane repolarization	25	9	0.171328133288658	1
GO:0048821	erythrocyte development	31	10	0.171399394790548	1
GO:0045819	positive regulation of glycogen catabolic process	1	1	0.171678971524429	1
GO:0003341	cilium movement	65	19	0.172140070091576	1
GO:0071900	regulation of protein serine/threonine kinase activity	494	132.5	0.172215985681848	1
GO:0009631	cold acclimation	3	2	0.172216132187147	1
GO:0046530	photoreceptor cell differentiation	62	19	0.172279664605219	1
GO:0051124	synaptic growth at neuromuscular junction	10	5	0.172928543797971	1
GO:0060856	establishment of blood-brain barrier	11	5	0.173069012030938	1
GO:0051240	positive regulation of multicellular organismal process	1736	439	0.17330159351159	1
GO:0048663	neuron fate commitment	65	21	0.173558085126223	1
GO:2000418	positive regulation of eosinophil migration	3	2	0.173666499808808	1
GO:0009218	pyrimidine ribonucleotide metabolic process	22	7.5	0.17374977135615	1
GO:0061789	dense core granule priming	3	2	0.173966745110222	1
GO:0070848	response to growth factor	703	189.5	0.174049560932619	1
GO:1901898	negative regulation of relaxation of cardiac muscle	2	2	0.17412368868831	1
GO:0051389	inactivation of MAPKK activity	2	2	0.174168838886283	1
GO:0060708	spongiotrophoblast differentiation	4	2	0.174450582067086	1
GO:0030154	cell differentiation	4039	999.833333333333	0.17446779966146	1
GO:0099622	cardiac muscle cell membrane repolarization	39	13	0.174497054350352	1
GO:1902914	regulation of protein polyubiquitination	23	8	0.174777804784232	1
GO:1902305	regulation of sodium ion transmembrane transport	59	20.5	0.174839920420157	1
GO:0050852	T cell receptor signaling pathway	185	51	0.174891289176136	1
GO:0031989	bombesin receptor signaling pathway	1	1	0.175022684652247	1
GO:0016570	histone modification	420	115.5	0.175085675603955	1
GO:0010647	positive regulation of cell communication	1772	447	0.175111012601171	1
GO:0010830	regulation of myotube differentiation	61	18	0.17515446817004	1
GO:0035995	detection of muscle stretch	4	2	0.175694964335496	1
GO:1903659	regulation of complement-dependent cytotoxicity	8	3	0.17574237001606	1
GO:0002834	regulation of response to tumor cell	14	4	0.175877616528861	1
GO:0002837	regulation of immune response to tumor cell	14	4	0.175877616528861	1
GO:2000410	regulation of thymocyte migration	4	2	0.176109237093115	1
GO:0021756	striatum development	17	7	0.176296248906588	1
GO:2000047	regulation of cell-cell adhesion mediated by cadherin	17	7	0.176432107029615	1
GO:0019428	allantoin biosynthetic process	1	1	0.176496924444979	1
GO:0019628	urate catabolic process	1	1	0.176496924444979	1
GO:0061462	protein localization to lysosome	38	13	0.176544495591565	1
GO:0015812	gamma-aminobutyric acid transport	13	6	0.176749910939788	1
GO:0051056	regulation of small GTPase mediated signal transduction	316	102	0.176762143157457	1
GO:0043277	apoptotic cell clearance	45	14	0.176785548418224	1
GO:0042552	myelination	129	40.5	0.176912443866968	1
GO:0002418	immune response to tumor cell	17	5	0.177084406750733	1
GO:0006939	smooth muscle contraction	110	32.5	0.177353250776524	1
GO:0051282	regulation of sequestering of calcium ion	125	37	0.177482126312549	1
GO:0045777	positive regulation of blood pressure	36	10.5	0.177543711541225	1
GO:0070509	calcium ion import	74	24	0.177621738669539	1
GO:2001040	positive regulation of cellular response to drug	7	3	0.177684096396525	1
GO:0033673	negative regulation of kinase activity	250	67	0.177786568424107	1
GO:1903980	positive regulation of microglial cell activation	11	3	0.177968926245249	1
GO:0030852	regulation of granulocyte differentiation	15	6	0.17803537326773	1
GO:0090596	sensory organ morphogenesis	253	75	0.178079379828884	1
GO:0050856	regulation of T cell receptor signaling pathway	38	11.5	0.178126034884567	1
GO:1901215	negative regulation of neuron death	201	56	0.178281121997061	1
GO:2000059	negative regulation of ubiquitin-dependent protein catabolic process	45	14	0.178426421175487	1
GO:0021561	facial nerve development	10	5	0.178677280270826	1
GO:0021610	facial nerve morphogenesis	10	5	0.178677280270826	1
GO:0043409	negative regulation of MAPK cascade	173	46	0.178727902717725	1
GO:0032881	regulation of polysaccharide metabolic process	41	14	0.17886644646778	1
GO:0051955	regulation of amino acid transport	32	10	0.178968926899009	1
GO:1901647	positive regulation of synoviocyte proliferation	1	1	0.179010171963297	1
GO:0051894	positive regulation of focal adhesion assembly	25	10	0.179030794370776	1
GO:1903393	positive regulation of adherens junction organization	31	12	0.179089324288372	1
GO:0014861	regulation of skeletal muscle contraction via regulation of action potential	1	1	0.179200197962768	1
GO:0071621	granulocyte chemotaxis	117	26	0.179263708738346	1
GO:0007369	gastrulation	177	52	0.179297803577181	1
GO:0001081	nitrogen catabolite repression of transcription from RNA polymerase II promoter	1	1	0.179580903421349	1
GO:0061984	catabolite repression	1	1	0.179580903421349	1
GO:0090295	nitrogen catabolite repression of transcription	1	1	0.179580903421349	1
GO:0010592	positive regulation of lamellipodium assembly	18	7	0.179612494724521	1
GO:0021604	cranial nerve structural organization	10	5	0.179739562273927	1
GO:0038110	interleukin-2-mediated signaling pathway	11	5	0.17995989403654	1
GO:0036465	synaptic vesicle recycling	62	21.5	0.180142947116788	1
GO:1904646	cellular response to amyloid-beta	40	13.5	0.180265233827979	1
GO:0002444	myeloid leukocyte mediated immunity	531	124	0.180501693307779	1
GO:0071679	commissural neuron axon guidance	12	6	0.181342543276963	1
GO:0021548	pons development	10	4	0.181350675598671	1
GO:1990697	protein depalmitoleylation	1	1	0.181369245066508	1
GO:0030540	female genitalia development	17	7	0.181495607503224	1
GO:0030046	parallel actin filament bundle assembly	7	4	0.181509356469406	1
GO:0042403	thyroid hormone metabolic process	21	7.5	0.181697555776874	1
GO:0032530	regulation of microvillus organization	13	6	0.181745697971733	1
GO:0008306	associative learning	76	24.5	0.181751990312453	1
GO:0043589	skin morphogenesis	9	4	0.181865188000077	1
GO:1903774	positive regulation of viral budding via host ESCRT complex	3	2	0.181936955506321	1
GO:0006528	asparagine metabolic process	4	2	0.181969652199445	1
GO:0010738	regulation of protein kinase A signaling	20	7	0.182125547920129	1
GO:0051272	positive regulation of cellular component movement	561	147	0.182151773193457	1
GO:0070296	sarcoplasmic reticulum calcium ion transport	40	12	0.182190734685915	1
GO:0031341	regulation of cell killing	96	23.5	0.182361618663788	1
GO:0015744	succinate transport	6	3	0.182449312190257	1
GO:0071422	succinate transmembrane transport	6	3	0.182449312190257	1
GO:0019918	peptidyl-arginine methylation, to symmetrical-dimethyl arginine	4	2.5	0.182536536581874	1
GO:0070242	thymocyte apoptotic process	17	6	0.182589023580868	1
GO:1902932	positive regulation of alcohol biosynthetic process	28	9	0.182894750088602	1
GO:0021987	cerebral cortex development	109	36	0.183155606318477	1
GO:0051725	protein de-ADP-ribosylation	5	3	0.183200186841875	1
GO:0003327	type B pancreatic cell fate commitment	1	1	0.183486551324993	1
GO:0060580	ventral spinal cord interneuron fate determination	1	1	0.183486551324993	1
GO:0060582	cell fate determination involved in pattern specification	1	1	0.183486551324993	1
GO:0090148	membrane fission	11	5	0.183612907745351	1
GO:0002644	negative regulation of tolerance induction	1	1	0.183747153215328	1
GO:0001808	negative regulation of type IV hypersensitivity	1	1	0.183861307729174	1
GO:0002884	negative regulation of hypersensitivity	1	1	0.183861307729174	1
GO:0070995	NADPH oxidation	3	2	0.184025941503837	1
GO:0051338	regulation of transferase activity	934	244.333333333333	0.184199585472498	1
GO:0072740	cellular response to anisomycin	1	1	0.184286066575354	1
GO:0098532	histone H3-K27 trimethylation	8	3	0.184296580337239	1
GO:0071404	cellular response to low-density lipoprotein particle stimulus	21	8.5	0.184331334707636	1
GO:0030223	neutrophil differentiation	9	4	0.184521932201378	1
GO:0009062	fatty acid catabolic process	107	28.8333333333333	0.18452825795934	1
GO:2001038	regulation of cellular response to drug	30	9	0.184560430223658	1
GO:0070244	negative regulation of thymocyte apoptotic process	7	3	0.184762687783816	1
GO:0098740	multi organism cell adhesion	2	1	0.184788628499013	1
GO:0008090	retrograde axonal transport	18	7.5	0.184792304954904	1
GO:0099074	mitochondrion to lysosome transport	3	2	0.184804917044501	1
GO:0099075	mitochondrion-derived vesicle mediated transport	3	2	0.184804917044501	1
GO:0048592	eye morphogenesis	147	46	0.184985702488101	1
GO:0090091	positive regulation of extracellular matrix disassembly	8	4	0.185073457603182	1
GO:0001207	histone displacement	1	1	0.185320282659933	1
GO:0051037	regulation of transcription involved in meiotic cell cycle	1	1	0.185320282659933	1
GO:0051039	positive regulation of transcription involved in meiotic cell cycle	1	1	0.185320282659933	1
GO:0051050	positive regulation of transport	946	239	0.185435575478454	1
GO:0021514	ventral spinal cord interneuron differentiation	17	7	0.185506641535306	1
GO:0021943	formation of radial glial scaffolds	3	2	0.185633764942023	1
GO:0031999	negative regulation of fatty acid beta-oxidation	5	3	0.185742098955209	1
GO:0071363	cellular response to growth factor stimulus	677	182.5	0.18575617380175	1
GO:0019934	cGMP-mediated signaling	31	11	0.185822708070378	1
GO:0006071	glycerol metabolic process	19	6	0.185962805312702	1
GO:0001906	cell killing	161	33.5	0.186034616803146	1
GO:0000038	very long-chain fatty acid metabolic process	29	8.83333333333333	0.186201099645044	1
GO:0051402	neuron apoptotic process	229	65.5	0.186258564505264	1
GO:0099183	trans-synaptic signaling by BDNF, modulating synaptic transmission	3	2	0.186297974358939	1
GO:0099191	trans-synaptic signaling by BDNF	3	2	0.186297974358939	1
GO:0032634	interleukin-5 production	20	7	0.186421269052943	1
GO:0045719	negative regulation of glycogen biosynthetic process	6	3	0.18645924044384	1
GO:0097724	sperm flagellum movement	3	2	0.186471169504009	1
GO:1905419	sperm flagellum movement involved in flagellated sperm motility	3	2	0.186471169504009	1
GO:0031629	synaptic vesicle fusion to presynaptic active zone membrane	22	8	0.186480550413389	1
GO:0039529	RIG-I signaling pathway	20	7	0.186512942604531	1
GO:1901160	primary amino compound metabolic process	12	5	0.186793339739141	1
GO:0050853	B cell receptor signaling pathway	58	19.5	0.186925554606427	1
GO:0014810	positive regulation of skeletal muscle contraction by regulation of release of sequestered calcium ion	1	1	0.18694340736488	1
GO:0030579	ubiquitin-dependent SMAD protein catabolic process	6	3	0.187013694343734	1
GO:0051195	negative regulation of cofactor metabolic process	20	7	0.187153136688223	1
GO:0009992	cellular water homeostasis	4	2	0.187532504617416	1
GO:0036046	protein demalonylation	1	1	0.187544119149123	1
GO:0036047	peptidyl-lysine demalonylation	1	1	0.187544119149123	1
GO:0036048	protein desuccinylation	1	1	0.187544119149123	1
GO:0036049	peptidyl-lysine desuccinylation	1	1	0.187544119149123	1
GO:0061698	protein deglutarylation	1	1	0.187544119149123	1
GO:0061699	peptidyl-lysine deglutarylation	1	1	0.187544119149123	1
GO:0035025	positive regulation of Rho protein signal transduction	25	8.5	0.18760238717186	1
GO:0061050	regulation of cell growth involved in cardiac muscle cell development	23	7	0.18774710931956	1
GO:0046626	regulation of insulin receptor signaling pathway	65	20	0.187747382386747	1
GO:0001806	type IV hypersensitivity	3	2	0.18791722722857	1
GO:0022029	telencephalon cell migration	53	19.5	0.187928132583732	1
GO:0097118	neuroligin clustering involved in postsynaptic membrane assembly	4	3	0.187930681507063	1
GO:0023056	positive regulation of signaling	1779	448	0.187975008310178	1
GO:0060512	prostate gland morphogenesis	27	10	0.188022652566732	1
GO:1901028	regulation of mitochondrial outer membrane permeabilization involved in apoptotic signaling pathway	43	13	0.188026866357561	1
GO:0031651	negative regulation of heat generation	1	1	0.188029776551274	1
GO:0019481	L-alanine catabolic process, by transamination	1	1	0.188113668143288	1
GO:0060713	labyrinthine layer morphogenesis	21	8	0.188116227420366	1
GO:2000378	negative regulation of reactive oxygen species metabolic process	58	17	0.188260104568533	1
GO:0038203	TORC2 signaling	7	4	0.1883427037712	1
GO:0090673	endothelial cell-matrix adhesion	5	2	0.188561914599886	1
GO:1903727	positive regulation of phospholipid metabolic process	46	16	0.188735945991336	1
GO:0045595	regulation of cell differentiation	1796	467.333333333333	0.188809707628837	1
GO:1901223	negative regulation of NIK/NF-kappaB signaling	29	8.5	0.189024679476424	1
GO:0070471	uterine smooth muscle contraction	11	4	0.189135872699359	1
GO:0021894	cerebral cortex GABAergic interneuron development	6	3	0.189156444604964	1
GO:1903123	regulation of thioredoxin peroxidase activity	1	1	0.189377520048541	1
GO:1903124	negative regulation of thioredoxin peroxidase activity	1	1	0.189377520048541	1
GO:1903125	negative regulation of thioredoxin peroxidase activity by peptidyl-threonine phosphorylation	1	1	0.189377520048541	1
GO:1904887	Wnt signalosome assembly	1	1	0.189377520048541	1
GO:2000469	negative regulation of peroxidase activity	1	1	0.189377520048541	1
GO:0017158	regulation of calcium ion-dependent exocytosis	104	33.5	0.189574304351707	1
GO:2000295	regulation of hydrogen peroxide catabolic process	4	2	0.189878447623749	1
GO:0070265	necrotic cell death	57	14.5	0.189915979054056	1
GO:0072171	mesonephric tubule morphogenesis	62	21.5	0.190007736790106	1
GO:0070374	positive regulation of ERK1 and ERK2 cascade	208	52.5	0.190062249960696	1
GO:0060372	regulation of atrial cardiac muscle cell membrane repolarization	6	3	0.190166506258287	1
GO:0045821	positive regulation of glycolytic process	22	8	0.190280796162455	1
GO:0032185	septin cytoskeleton organization	3	2	0.190366666624663	1
GO:0035582	sequestering of BMP in extracellular matrix	4	2	0.190407122207316	1
GO:0033137	negative regulation of peptidyl-serine phosphorylation	26	9	0.190480957319943	1
GO:0001504	neurotransmitter uptake	45	16	0.190530102257274	1
GO:0021575	hindbrain morphogenesis	39	14.5	0.190754170822417	1
GO:0035307	positive regulation of protein dephosphorylation	43	14	0.191081674797158	1
GO:0055005	ventricular cardiac myofibril assembly	3	2	0.191380319564674	1
GO:0021952	central nervous system projection neuron axonogenesis	25	11	0.191387312945397	1
GO:0032605	hepatocyte growth factor production	1	1	0.191797495309989	1
GO:0032646	regulation of hepatocyte growth factor production	1	1	0.191797495309989	1
GO:0032686	negative regulation of hepatocyte growth factor production	1	1	0.191797495309989	1
GO:0048175	hepatocyte growth factor biosynthetic process	1	1	0.191797495309989	1
GO:0048176	regulation of hepatocyte growth factor biosynthetic process	1	1	0.191797495309989	1
GO:0048178	negative regulation of hepatocyte growth factor biosynthetic process	1	1	0.191797495309989	1
GO:0046887	positive regulation of hormone secretion	128	35.5	0.191827093834625	1
GO:0071526	semaphorin-plexin signaling pathway	37	15	0.191834436553073	1
GO:0051194	positive regulation of cofactor metabolic process	30	10	0.191917112176644	1
GO:0015911	plasma membrane long-chain fatty acid transport	5	3	0.192374306187668	1
GO:0050770	regulation of axonogenesis	172	59	0.192512118918857	1
GO:0098528	skeletal muscle fiber differentiation	6	3	0.192513184006211	1
GO:0016049	cell growth	462	131.5	0.192688908395939	1
GO:0090647	modulation of age-related behavioral decline	9	4	0.192722604413301	1
GO:0060706	cell differentiation involved in embryonic placenta development	26	9	0.192827524856945	1
GO:1902531	regulation of intracellular signal transduction	1868	464.5	0.192867793381572	1
GO:1903789	regulation of amino acid transmembrane transport	10	4	0.192947063857491	1
GO:0006971	hypotonic response	10	5	0.193375624326771	1
GO:0014072	response to isoquinoline alkaloid	33	11	0.19341579340056	1
GO:0043278	response to morphine	33	11	0.19341579340056	1
GO:0030318	melanocyte differentiation	25	10	0.193518017796635	1
GO:0043406	positive regulation of MAP kinase activity	246	71.5	0.193535675677857	1
GO:0046814	coreceptor-mediated virion attachment to host cell	1	1	0.193557491002779	1
GO:1904673	negative regulation of somatic stem cell population maintenance	5	3	0.193578261722951	1
GO:0002763	positive regulation of myeloid leukocyte differentiation	53	15	0.193709018423287	1
GO:0043383	negative T cell selection	12	5.5	0.193845787357736	1
GO:0021942	radial glia guided migration of Purkinje cell	4	3	0.194110788210601	1
GO:0042472	inner ear morphogenesis	97	31	0.194143580109743	1
GO:1902083	negative regulation of peptidyl-cysteine S-nitrosylation	6	3	0.194144038402253	1
GO:0071573	shelterin complex assembly	1	1	0.194235446209786	1
GO:1904790	regulation of shelterin complex assembly	1	1	0.194235446209786	1
GO:1904792	positive regulation of shelterin complex assembly	1	1	0.194235446209786	1
GO:1904850	negative regulation of establishment of protein localization to telomere	1	1	0.194235446209786	1
GO:1904910	regulation of establishment of RNA localization to telomere	1	1	0.194235446209786	1
GO:1904911	negative regulation of establishment of RNA localization to telomere	1	1	0.194235446209786	1
GO:1904913	regulation of establishment of protein-containing complex localization to telomere	1	1	0.194235446209786	1
GO:1904914	negative regulation of establishment of protein-containing complex localization to telomere	1	1	0.194235446209786	1
GO:0016553	base conversion or substitution editing	21	6	0.194382126096259	1
GO:0046949	fatty-acyl-CoA biosynthetic process	30	11.5	0.19453316992703	1
GO:0042776	mitochondrial ATP synthesis coupled proton transport	21	5	0.194799292551348	1
GO:0072709	cellular response to sorbitol	3	2	0.194927018939848	1
GO:0071868	cellular response to monoamine stimulus	33	12	0.194979322695191	1
GO:0071870	cellular response to catecholamine stimulus	33	12	0.194979322695191	1
GO:0070997	neuron death	334	92.5	0.195029912807542	1
GO:0060369	positive regulation of Fc receptor mediated stimulatory signaling pathway	7	4	0.195037049760338	1
GO:0051495	positive regulation of cytoskeleton organization	219	62.5	0.195095949183488	1
GO:0055083	monovalent inorganic anion homeostasis	26	9	0.195422005938331	1
GO:1902570	protein localization to nucleolus	14	5	0.195471965641877	1
GO:2000846	regulation of corticosteroid hormone secretion	15	5	0.195514091582873	1
GO:0031644	regulation of neurological system process	133	40.5	0.195543287577725	1
GO:0021535	cell migration in hindbrain	13	6	0.195758301265807	1
GO:0007223	Wnt signaling pathway, calcium modulating pathway	38	14	0.196525953626035	1
GO:0050768	negative regulation of neurogenesis	284	85.5	0.196526805993169	1
GO:2000095	regulation of Wnt signaling pathway, planar cell polarity pathway	14	6	0.196740518591144	1
GO:0030889	negative regulation of B cell proliferation	14	5	0.19677976036894	1
GO:0042246	tissue regeneration	77	22.5	0.196948022984037	1
GO:0090713	immunological memory process	12	4	0.19695538049159	1
GO:0045416	positive regulation of interleukin-8 biosynthetic process	10	3.5	0.197153848192151	1
GO:0042048	olfactory behavior	10	5	0.197214047666568	1
GO:0086047	membrane depolarization during Purkinje myocyte cell action potential	3	2	0.197550597721938	1
GO:0061337	cardiac conduction	139	43.5	0.197585968657112	1
GO:0048017	inositol lipid-mediated signaling	179	54.5	0.197784863104878	1
GO:0021795	cerebral cortex cell migration	40	15.5	0.197949153024893	1
GO:0036148	phosphatidylglycerol acyl-chain remodeling	18	5	0.198118547760507	1
GO:0007033	vacuole organization	156	42	0.198164993243996	1
GO:1902262	apoptotic process involved in blood vessel morphogenesis	4	2	0.198235054569408	1
GO:0015730	propanoate transport	1	1	0.198331628427749	1
GO:0044070	regulation of anion transport	92	25	0.198449496628805	1
GO:0035331	negative regulation of hippo signaling	7	4	0.198576929757926	1
GO:0060926	cardiac pacemaker cell development	4	2	0.19877578697823	1
GO:0086096	adenylate cyclase-inhibiting adrenergic receptor signaling pathway involved in heart process	2	1	0.199177895485792	1
GO:0140193	regulation of adenylate cyclase-inhibiting adrenergic receptor signaling pathway involved in heart process	2	1	0.199177895485792	1
GO:0003186	tricuspid valve morphogenesis	5	3	0.199221529622594	1
GO:0001774	microglial cell activation	46	12	0.199471940213851	1
GO:0002269	leukocyte activation involved in inflammatory response	46	12	0.199471940213851	1
GO:0030007	cellular potassium ion homeostasis	13	5	0.199505578029933	1
GO:0048015	phosphatidylinositol-mediated signaling	176	53.5	0.199537592185544	1
GO:1903909	regulation of receptor clustering	12	5	0.199664580748421	1
GO:0015854	guanine transport	1	1	0.199916115826316	1
GO:0035344	hypoxanthine transport	1	1	0.199916115826316	1
GO:0035364	thymine transport	1	1	0.199916115826316	1
GO:0070936	protein K48-linked ubiquitination	55	17.3333333333333	0.200035812067984	1
GO:0006892	post-Golgi vesicle-mediated transport	101	31	0.200251876541926	1
GO:0071168	protein localization to chromatin	27	9.5	0.20054047095877	1
GO:0002584	negative regulation of antigen processing and presentation of peptide antigen	4	2	0.20065592468897	1
GO:0072006	nephron development	137	43.5	0.200668562719181	1
GO:0001763	morphogenesis of a branching structure	191	59.5	0.200691956740371	1
GO:1903749	positive regulation of establishment of protein localization to mitochondrion	57	18	0.200785042256998	1
GO:0060306	regulation of membrane repolarization	36	12	0.20100011224382	1
GO:0021502	neural fold elevation formation	3	2	0.201085951822513	1
GO:0090174	organelle membrane fusion	97	29	0.20109890167435	1
GO:0099550	trans-synaptic signaling, modulating synaptic transmission	12	5	0.201101296149916	1
GO:1902004	positive regulation of amyloid-beta formation	16	6	0.201334502382653	1
GO:0072755	cellular response to benomyl	1	1	0.201445682775407	1
GO:1901561	response to benomyl	1	1	0.201445682775407	1
GO:0061739	protein lipidation involved in autophagosome assembly	3	2	0.201458619413517	1
GO:0008292	acetylcholine biosynthetic process	3	2	0.201464721793498	1
GO:1900620	acetate ester biosynthetic process	3	2	0.201464721793498	1
GO:0021546	rhombomere development	7	3	0.201480686237695	1
GO:0046317	regulation of glucosylceramide biosynthetic process	1	1	0.201482307818885	1
GO:0046318	negative regulation of glucosylceramide biosynthetic process	1	1	0.201482307818885	1
GO:0048268	clathrin coat assembly	18	7	0.201673196039464	1
GO:0060732	positive regulation of inositol phosphate biosynthetic process	14	5	0.20172209549603	1
GO:0001655	urogenital system development	321	93.5	0.201723780741606	1
GO:0090155	negative regulation of sphingolipid biosynthetic process	5	2	0.201751093036852	1
GO:1900060	negative regulation of ceramide biosynthetic process	5	2	0.201751093036852	1
GO:0002457	T cell antigen processing and presentation	4	2	0.201908445858019	1
GO:0099625	ventricular cardiac muscle cell membrane repolarization	29	10	0.201961576346503	1
GO:0030389	fructosamine metabolic process	1	1	0.201977691773041	1
GO:0030393	fructoselysine metabolic process	1	1	0.201977691773041	1
GO:0045362	positive regulation of interleukin-1 biosynthetic process	7	3	0.202000209949146	1
GO:0050725	positive regulation of interleukin-1 beta biosynthetic process	7	3	0.202000209949146	1
GO:0060312	regulation of blood vessel remodeling	13	4	0.202153641902753	1
GO:0031346	positive regulation of cell projection organization	365	110.5	0.202302321927668	1
GO:0021576	hindbrain formation	1	1	0.20241951764039	1
GO:0021588	cerebellum formation	1	1	0.20241951764039	1
GO:0021732	midbrain-hindbrain boundary maturation	1	1	0.20241951764039	1
GO:0022004	midbrain-hindbrain boundary maturation during brain development	1	1	0.20241951764039	1
GO:0036520	astrocyte-dopaminergic neuron signaling	1	1	0.20241951764039	1
GO:0070884	regulation of calcineurin-NFAT signaling cascade	34	12	0.202750689610159	1
GO:0106056	regulation of calcineurin-mediated signaling	34	12	0.202750689610159	1
GO:0048008	platelet-derived growth factor receptor signaling pathway	56	20	0.203274831576747	1
GO:0036035	osteoclast development	17	7	0.203453135573827	1
GO:0140052	cellular response to oxidised low-density lipoprotein particle stimulus	10	4	0.203572823524368	1
GO:0071816	tail-anchored membrane protein insertion into ER membrane	5	3	0.2038175725752	1
GO:0071514	genetic imprinting	26	9.5	0.203844013537158	1
GO:0002315	marginal zone B cell differentiation	8	4	0.203862882018714	1
GO:1904153	negative regulation of retrograde protein transport, ER to cytosol	9	3	0.203863738456073	1
GO:0042428	serotonin metabolic process	9	4	0.204067139798167	1
GO:0039532	negative regulation of viral-induced cytoplasmic pattern recognition receptor signaling pathway	10	4	0.204074852870858	1
GO:1903423	positive regulation of synaptic vesicle recycling	9	4	0.204124096774654	1
GO:0071544	diphosphoinositol polyphosphate catabolic process	1	1	0.204201174506822	1
GO:0006422	aspartyl-tRNA aminoacylation	1	1	0.204369423583547	1
GO:0097113	AMPA glutamate receptor clustering	8	4	0.204371601167347	1
GO:0097688	glutamate receptor clustering	8	4	0.204371601167347	1
GO:1903896	positive regulation of IRE1-mediated unfolded protein response	7	3	0.204526550901539	1
GO:0050961	detection of temperature stimulus involved in sensory perception	15	6	0.2046300583582	1
GO:0050965	detection of temperature stimulus involved in sensory perception of pain	15	6	0.2046300583582	1
GO:0043297	apical junction assembly	62	20.5	0.204740916269841	1
GO:0046131	pyrimidine ribonucleoside metabolic process	33	8.5	0.204896698239287	1
GO:0080182	histone H3-K4 trimethylation	15	5	0.204934772078887	1
GO:0097411	hypoxia-inducible factor-1alpha signaling pathway	4	2	0.204975029070801	1
GO:1904542	regulation of free ubiquitin chain polymerization	1	1	0.205006993474486	1
GO:1904544	positive regulation of free ubiquitin chain polymerization	1	1	0.205006993474486	1
GO:0010663	positive regulation of striated muscle cell apoptotic process	19	6.5	0.205413620750666	1
GO:0010666	positive regulation of cardiac muscle cell apoptotic process	19	6.5	0.205413620750666	1
GO:0060161	positive regulation of dopamine receptor signaling pathway	5	2.5	0.205593930544782	1
GO:0002757	immune response-activating signal transduction	508	128.5	0.205669706447435	1
GO:0014066	regulation of phosphatidylinositol 3-kinase signaling	123	37	0.205706571047499	1
GO:0019227	neuronal action potential propagation	9	4	0.205739987744251	1
GO:0098870	action potential propagation	9	4	0.205739987744251	1
GO:0006651	diacylglycerol biosynthetic process	4	2	0.206183627617731	1
GO:1900745	positive regulation of p38MAPK cascade	31	9	0.206186167886973	1
GO:0042350	GDP-L-fucose biosynthetic process	3	2	0.20620860992656	1
GO:0043407	negative regulation of MAP kinase activity	74	20	0.206228396242526	1
GO:0036092	phosphatidylinositol-3-phosphate biosynthetic process	14	6	0.206328645771422	1
GO:2000096	positive regulation of Wnt signaling pathway, planar cell polarity pathway	8	4	0.20703025266408	1
GO:0007167	enzyme linked receptor protein signaling pathway	1003	270.333333333333	0.207065547902835	1
GO:1901843	positive regulation of high voltage-gated calcium channel activity	5	3	0.20718653351782	1
GO:0060439	trachea morphogenesis	11	5	0.207224689570511	1
GO:0008284	positive regulation of cell proliferation	896	216.5	0.207241530656768	1
GO:0032528	microvillus organization	23	9	0.207349243801749	1
GO:0050974	detection of mechanical stimulus involved in sensory perception	29	10	0.207350436019816	1
GO:0032516	positive regulation of phosphoprotein phosphatase activity	20	7	0.207441105626981	1
GO:0071696	ectodermal placode development	12	5	0.207534511442739	1
GO:0021681	cerebellar granular layer development	12	5	0.207545025240232	1
GO:1903061	positive regulation of protein lipidation	4	2	0.2075630541605	1
GO:1902893	regulation of pri-miRNA transcription by RNA polymerase II	40	15	0.207567326085738	1
GO:0035404	histone-serine phosphorylation	11	4	0.207629373371109	1
GO:0099565	chemical synaptic transmission, postsynaptic	103	33.5	0.20806986575091	1
GO:0006208	pyrimidine nucleobase catabolic process	3	2	0.208121954411933	1
GO:0006210	thymine catabolic process	3	2	0.208121954411933	1
GO:0019859	thymine metabolic process	3	2	0.208121954411933	1
GO:0001782	B cell homeostasis	28	9.5	0.208136382017882	1
GO:0006893	Golgi to plasma membrane transport	61	19	0.208166130570336	1
GO:1905898	positive regulation of response to endoplasmic reticulum stress	34	11	0.208270510065945	1
GO:1990182	exosomal secretion	19	7	0.208370730294858	1
GO:0061184	positive regulation of dermatome development	3	2	0.208610957232246	1
GO:0045408	regulation of interleukin-6 biosynthetic process	26	7.5	0.208941013106442	1
GO:0034637	cellular carbohydrate biosynthetic process	83	23	0.209017356424785	1
GO:0019098	reproductive behavior	31	10.5	0.20905310780068	1
GO:0002460	adaptive immune response based on somatic recombination of immune receptors built from immunoglobulin superfamily domains	248	58	0.20919087152988	1
GO:0048806	genitalia development	46	15	0.209297165510087	1
GO:0048640	negative regulation of developmental growth	108	34.5	0.209344750609801	1
GO:0010966	regulation of phosphate transport	8	3	0.209550967156952	1
GO:0002313	mature B cell differentiation involved in immune response	16	6	0.209680045965256	1
GO:0060099	regulation of phagocytosis, engulfment	15	6	0.209812341529923	1
GO:0048729	tissue morphogenesis	652	181	0.209829936155115	1
GO:0031645	negative regulation of neurological system process	24	7	0.210002528434661	1
GO:1900364	negative regulation of mRNA polyadenylation	8	3	0.210453044127755	1
GO:1903998	regulation of eating behavior	7	3	0.210454581632035	1
GO:0006501	C-terminal protein lipidation	6	3	0.210618468664325	1
GO:0048170	positive regulation of long-term neuronal synaptic plasticity	5	3.5	0.210944512247509	1
GO:0051482	positive regulation of cytosolic calcium ion concentration involved in phospholipase C-activating G protein-coupled signaling pathway	26	7.5	0.211264833439646	1
GO:0007162	negative regulation of cell adhesion	275	74	0.211443745037163	1
GO:0001909	leukocyte mediated cytotoxicity	103	24.5	0.211490711021561	1
GO:0021826	substrate-independent telencephalic tangential migration	8	4	0.211499267770836	1
GO:0021830	interneuron migration from the subpallium to the cortex	8	4	0.211499267770836	1
GO:0021843	substrate-independent telencephalic tangential interneuron migration	8	4	0.211499267770836	1
GO:0060390	regulation of SMAD protein signal transduction	22	8	0.211778349180398	1
GO:0045861	negative regulation of proteolysis	334	73	0.211822661922831	1
GO:0048639	positive regulation of developmental growth	172	53.5	0.211971286266419	1
GO:0070669	response to interleukin-2	12	5	0.212222728305253	1
GO:0071352	cellular response to interleukin-2	12	5	0.212222728305253	1
GO:0030902	hindbrain development	143	43	0.212680678569698	1
GO:0007040	lysosome organization	59	17	0.212728716940265	1
GO:0080171	lytic vacuole organization	59	17	0.212728716940265	1
GO:0001754	eye photoreceptor cell differentiation	46	14	0.212945268447974	1
GO:0030336	negative regulation of cell migration	311	79	0.212947772737233	1
GO:0070488	neutrophil aggregation	2	1	0.213153710864892	1
GO:0060534	trachea cartilage development	8	4	0.213198604948849	1
GO:0106047	polyamine deacetylation	1	1	0.213412500452849	1
GO:0106048	spermidine deacetylation	1	1	0.213412500452849	1
GO:0001710	mesodermal cell fate commitment	19	7	0.213455134544621	1
GO:0034122	negative regulation of toll-like receptor signaling pathway	39	11	0.213464957114723	1
GO:0072061	inner medullary collecting duct development	3	2	0.213527379729397	1
GO:0021919	BMP signaling pathway involved in spinal cord dorsal/ventral patterning	1	1	0.213594336510901	1
GO:0002768	immune response-regulating cell surface receptor signaling pathway	379	99.5	0.213634643784537	1
GO:0001967	suckling behavior	13	5	0.213690485015635	1
GO:0006269	DNA replication, synthesis of RNA primer	4	2	0.214051557105109	1
GO:0002263	cell activation involved in immune response	683	156	0.214064361389128	1
GO:1904057	negative regulation of sensory perception of pain	2	1	0.214142601840302	1
GO:0044857	plasma membrane raft organization	9	4	0.214163486431938	1
GO:0072047	proximal/distal pattern formation involved in nephron development	5	2	0.214294464174158	1
GO:0072081	specification of nephron tubule identity	5	2	0.214294464174158	1
GO:0032812	positive regulation of epinephrine secretion	2	1	0.214399043630007	1
GO:2000515	negative regulation of CD4-positive, alpha-beta T cell activation	27	8	0.214599322183618	1
GO:0001826	inner cell mass cell differentiation	7	3	0.214719299589333	1
GO:0001776	leukocyte homeostasis	81	21.5	0.214751506535637	1
GO:0002717	positive regulation of natural killer cell mediated immunity	32	9.5	0.214768727346478	1
GO:0051882	mitochondrial depolarization	22	7	0.214797467586926	1
GO:2000296	negative regulation of hydrogen peroxide catabolic process	2	1	0.214898596248967	1
GO:0070830	bicellular tight junction assembly	53	17	0.214984052981949	1
GO:0050951	sensory perception of temperature stimulus	21	8	0.214991512240917	1
GO:0034125	negative regulation of MyD88-dependent toll-like receptor signaling pathway	2	1	0.215029098710019	1
GO:0071559	response to transforming growth factor beta	249	70	0.215033360956574	1
GO:0010918	positive regulation of mitochondrial membrane potential	10	4	0.21507044821894	1
GO:0048583	regulation of response to stimulus	4023	980.833333333333	0.21515013586547	1
GO:0099557	trans-synaptic signaling by trans-synaptic complex, modulating synaptic transmission	3	2	0.215297863887667	1
GO:0070208	protein heterotrimerization	13	5	0.215318438957555	1
GO:0032056	positive regulation of translation in response to stress	6	3	0.215406175169616	1
GO:0045216	cell-cell junction organization	151	47.5	0.215528538875971	1
GO:0046621	negative regulation of organ growth	38	12	0.215531689027853	1
GO:0050954	sensory perception of mechanical stimulus	163	50	0.215643601165771	1
GO:0010812	negative regulation of cell-substrate adhesion	63	21	0.215646048717764	1
GO:0042063	gliogenesis	284	80	0.216050144003796	1
GO:0006576	cellular biogenic amine metabolic process	48	12	0.216191619982134	1
GO:0045410	positive regulation of interleukin-6 biosynthetic process	15	5	0.216195050870016	1
GO:0010991	negative regulation of SMAD protein complex assembly	5	3	0.216418071808413	1
GO:0051208	sequestering of calcium ion	128	37	0.216473545193133	1
GO:0030155	regulation of cell adhesion	661	180	0.216640853481393	1
GO:0007196	adenylate cyclase-inhibiting G protein-coupled glutamate receptor signaling pathway	7	4	0.216758835219153	1
GO:0007632	visual behavior	51	17.5	0.216771740021161	1
GO:0070233	negative regulation of T cell apoptotic process	17	5	0.216884500065036	1
GO:0033214	iron assimilation by chelation and transport	1	1	0.217045547379115	1
GO:1900159	positive regulation of bone mineralization involved in bone maturation	1	1	0.217045547379115	1
GO:2000308	negative regulation of tumor necrosis factor (ligand) superfamily member 11 production	1	1	0.217045547379115	1
GO:0002260	lymphocyte homeostasis	57	15.5	0.21711185560675	1
GO:0050686	negative regulation of mRNA processing	26	8	0.2173238100224	1
GO:0021892	cerebral cortex GABAergic interneuron differentiation	10	4	0.217469372426028	1
GO:0007266	Rho protein signal transduction	191	59	0.217543143147913	1
GO:0000921	septin ring assembly	1	1	0.217736737377015	1
GO:0045054	constitutive secretory pathway	4	2	0.217841041650446	1
GO:1901897	regulation of relaxation of cardiac muscle	6	3	0.217863060875372	1
GO:0001574	ganglioside biosynthetic process	11	5.5	0.217931444943233	1
GO:0070232	regulation of T cell apoptotic process	32	8	0.217981830340217	1
GO:0006469	negative regulation of protein kinase activity	229	61.5	0.218028290699947	1
GO:0009190	cyclic nucleotide biosynthetic process	21	8	0.21804480505005	1
GO:0052652	cyclic purine nucleotide metabolic process	21	8	0.21804480505005	1
GO:0048593	camera-type eye morphogenesis	110	35	0.218060846459243	1
GO:1901214	regulation of neuron death	300	82	0.21816453564459	1
GO:0032535	regulation of cellular component size	350	104.5	0.218169890326165	1
GO:0048016	inositol phosphate-mediated signaling	55	19	0.21823254375676	1
GO:0036306	embryonic heart tube elongation	1	1	0.218284526530776	1
GO:0060577	pulmonary vein morphogenesis	1	1	0.218284526530776	1
GO:1905706	regulation of mitochondrial ATP synthesis coupled proton transport	2	1	0.218293023012968	1
GO:0045938	positive regulation of circadian sleep/wake cycle, sleep	6	2	0.218504052005088	1
GO:0050873	brown fat cell differentiation	41	12.5	0.218914724991477	1
GO:0019432	triglyceride biosynthetic process	36	10	0.218964407826017	1
GO:0003002	regionalization	340	94	0.219036628977517	1
GO:0040008	regulation of growth	646	172.5	0.219152665300346	1
GO:0035337	fatty-acyl-CoA metabolic process	38	13.5	0.219765372042791	1
GO:0051464	positive regulation of cortisol secretion	5	2	0.219791795871188	1
GO:0051279	regulation of release of sequestered calcium ion into cytosol	80	23	0.219825860710722	1
GO:0097360	chorionic trophoblast cell proliferation	5	2	0.220048125562463	1
GO:1901382	regulation of chorionic trophoblast cell proliferation	5	2	0.220048125562463	1
GO:1901890	positive regulation of cell junction assembly	32	12	0.220823907737202	1
GO:0070227	lymphocyte apoptotic process	67	17.5	0.220893037682027	1
GO:0021538	epithalamus development	3	2	0.221151954628293	1
GO:0021986	habenula development	3	2	0.221151954628293	1
GO:0035930	corticosteroid hormone secretion	16	5	0.221163208733675	1
GO:0048872	homeostasis of number of cells	235	62	0.221188700030998	1
GO:0030879	mammary gland development	137	42.5	0.221209075200569	1
GO:0060400	negative regulation of growth hormone receptor signaling pathway	2	1	0.221326161378822	1
GO:0070874	negative regulation of glycogen metabolic process	7	3	0.22161237042585	1
GO:0007498	mesoderm development	124	36	0.22173904533503	1
GO:0098902	regulation of membrane depolarization during action potential	7	3	0.221873392707904	1
GO:0060711	labyrinthine layer development	43	14.5	0.221904093374657	1
GO:1902306	negative regulation of sodium ion transmembrane transport	13	6	0.22235129206033	1
GO:0099172	presynapse organization	39	13.5	0.222562247590125	1
GO:0045834	positive regulation of lipid metabolic process	141	39	0.222663146239396	1
GO:0035247	peptidyl-arginine omega-N-methylation	10	4.5	0.222856031988944	1
GO:0010931	macrophage tolerance induction	1	1	0.222906602876022	1
GO:0010932	regulation of macrophage tolerance induction	1	1	0.222906602876022	1
GO:0010933	positive regulation of macrophage tolerance induction	1	1	0.222906602876022	1
GO:0010797	regulation of multivesicular body size involved in endosome transport	1	1	0.222950797736364	1
GO:0033184	positive regulation of histone ubiquitination	5	2	0.222975490787935	1
GO:0021771	lateral geniculate nucleus development	1	1	0.223039245100448	1
GO:0035137	hindlimb morphogenesis	35	13.5	0.223045236797383	1
GO:0006582	melanin metabolic process	21	7	0.223050364468068	1
GO:0036363	transforming growth factor beta activation	9	4	0.223352002331727	1
GO:0002589	regulation of antigen processing and presentation of peptide antigen via MHC class I	2	1	0.223460549286052	1
GO:0002590	negative regulation of antigen processing and presentation of peptide antigen via MHC class I	2	1	0.223460549286052	1
GO:0043502	regulation of muscle adaptation	103	28	0.223549412333399	1
GO:0019079	viral genome replication	116	29.5	0.2235757344862	1
GO:1900747	negative regulation of vascular endothelial growth factor signaling pathway	13	4	0.223618090444809	1
GO:0051205	protein insertion into membrane	47	15	0.223662149089598	1
GO:0045080	positive regulation of chemokine biosynthetic process	12	4	0.224160909314869	1
GO:1904457	positive regulation of neuronal action potential	1	1	0.224420108353839	1
GO:0032058	positive regulation of translational initiation in response to stress	4	2	0.22443561090671	1
GO:0030916	otic vesicle formation	8	3	0.224766393839654	1
GO:0010887	negative regulation of cholesterol storage	8	4	0.224994256287732	1
GO:0046684	response to pyrethroid	4	2	0.225055823217607	1
GO:0046513	ceramide biosynthetic process	61	18	0.225266059975566	1
GO:1904041	regulation of cystathionine beta-synthase activity	1	1	0.22538897352361	1
GO:1904042	negative regulation of cystathionine beta-synthase activity	1	1	0.22538897352361	1
GO:0055075	potassium ion homeostasis	29	10	0.225422433384859	1
GO:0034332	adherens junction organization	140	49.5	0.225490334107604	1
GO:0021849	neuroblast division in subventricular zone	3	2	0.22558106722486	1
GO:0043523	regulation of neuron apoptotic process	201	56	0.225731443396812	1
GO:0001656	metanephros development	87	27	0.225837336897093	1
GO:0038086	VEGF-activated platelet-derived growth factor receptor signaling pathway	3	2	0.226046698066822	1
GO:0038091	positive regulation of cell proliferation by VEGF-activated platelet derived growth factor receptor signaling pathway	3	2	0.226046698066822	1
GO:1901246	regulation of lung ciliated cell differentiation	2	1	0.226076201615313	1
GO:1904058	positive regulation of sensory perception of pain	7	3	0.226085158497479	1
GO:0008360	regulation of cell shape	144	46	0.226135689168031	1
GO:0071435	potassium ion export	17	6	0.226277731636136	1
GO:0097623	potassium ion export across plasma membrane	17	6	0.226277731636136	1
GO:0051348	negative regulation of transferase activity	278	72.8333333333333	0.226353307776515	1
GO:0099072	regulation of postsynaptic membrane neurotransmitter receptor levels	60	21.5	0.226457303206162	1
GO:0110053	regulation of actin filament organization	248	73	0.226548177691624	1
GO:0007010	cytoskeleton organization	1267	344.333333333333	0.227052561719409	1
GO:0061588	calcium activated phospholipid scrambling	5	3	0.227097667898918	1
GO:0061590	calcium activated phosphatidylcholine scrambling	5	3	0.227097667898918	1
GO:0061591	calcium activated galactosylceramide scrambling	5	3	0.227097667898918	1
GO:0060048	cardiac muscle contraction	130	37	0.227111066926307	1
GO:0090663	galanin-activated signaling pathway	2	1	0.227153030188974	1
GO:0002931	response to ischemia	49	15.5	0.22718497957857	1
GO:0061138	morphogenesis of a branching epithelium	177	54.5	0.227317788005755	1
GO:0002864	regulation of acute inflammatory response to antigenic stimulus	11	4	0.227331712730479	1
GO:1900062	regulation of replicative cell aging	1	1	0.227470660355027	1
GO:0071402	cellular response to lipoprotein particle stimulus	33	11.5	0.227546069069339	1
GO:0034128	negative regulation of MyD88-independent toll-like receptor signaling pathway	7	2.5	0.227632707243528	1
GO:2000008	regulation of protein localization to cell surface	39	12	0.227754759760559	1
GO:0021953	central nervous system neuron differentiation	177	56.5	0.2281936784763	1
GO:0019509	L-methionine salvage from methylthioadenosine	5	2	0.228237446973818	1
GO:0010762	regulation of fibroblast migration	29	11	0.228379051930932	1
GO:0042987	amyloid precursor protein catabolic process	44	14	0.228490350198227	1
GO:0001709	cell fate determination	40	14.5	0.228567076492541	1
GO:0008361	regulation of cell size	169	54.5	0.228606571221846	1
GO:0050919	negative chemotaxis	45	17.5	0.228679560218042	1
GO:0033004	negative regulation of mast cell activation	12	4	0.2287048385042	1
GO:0060061	Spemann organizer formation	4	2	0.228784437198851	1
GO:0034767	positive regulation of ion transmembrane transport	148	40	0.228821175425531	1
GO:0015747	urate transport	5	2	0.228910504936316	1
GO:0048312	intracellular distribution of mitochondria	8	3.5	0.22942942421834	1
GO:0045879	negative regulation of smoothened signaling pathway	30	11.5	0.229610317201054	1
GO:0022037	metencephalon development	103	31	0.229630522411403	1
GO:0033504	floor plate development	7	3	0.229764326107227	1
GO:0032471	negative regulation of endoplasmic reticulum calcium ion concentration	7	3	0.229807010433395	1
GO:0030168	platelet activation	146	43.5	0.229941807124206	1
GO:0036494	positive regulation of translation initiation in response to endoplasmic reticulum stress	1	1	0.229974928720735	1
GO:0002764	immune response-regulating signaling pathway	540	135.5	0.229993528530772	1
GO:0061343	cell adhesion involved in heart morphogenesis	5	3	0.230099218710724	1
GO:1902188	positive regulation of viral release from host cell	15	5	0.230107138198717	1
GO:0046958	nonassociative learning	6	3	0.230302147057331	1
GO:0060402	calcium ion transport into cytosol	154	45	0.230310047579371	1
GO:0010634	positive regulation of epithelial cell migration	164	45	0.230442459993759	1
GO:0040018	positive regulation of multicellular organism growth	31	10.5	0.23045052037291	1
GO:0032890	regulation of organic acid transport	57	16	0.230508812792882	1
GO:1900271	regulation of long-term synaptic potentiation	44	15.5	0.230542919251749	1
GO:0060374	mast cell differentiation	5	3	0.23063451031993	1
GO:0046578	regulation of Ras protein signal transduction	224	73	0.230694283586104	1
GO:0071709	membrane assembly	32	12	0.230806738774878	1
GO:0000271	polysaccharide biosynthetic process	75	22	0.231128348204708	1
GO:0034330	cell junction organization	281	89	0.231249638325933	1
GO:0086009	membrane repolarization	47	15	0.23133682573985	1
GO:0060242	contact inhibition	8	4	0.231444289226337	1
GO:0030516	regulation of axon extension	90	31	0.23159035182124	1
GO:0050927	positive regulation of positive chemotaxis	24	8	0.232059859344713	1
GO:0010810	regulation of cell-substrate adhesion	206	63.5	0.232071064665719	1
GO:1900019	regulation of protein kinase C activity	5	3	0.232215919473323	1
GO:1900020	positive regulation of protein kinase C activity	5	3	0.232215919473323	1
GO:0007621	negative regulation of female receptivity	4	2	0.232624805570172	1
GO:0008063	Toll signaling pathway	7	3	0.232676197522458	1
GO:0001505	regulation of neurotransmitter levels	339	95	0.232794062707948	1
GO:0097742	de novo centriole assembly	5	2	0.233075295450164	1
GO:0098535	de novo centriole assembly involved in multi-ciliated epithelial cell differentiation	5	2	0.233075295450164	1
GO:1901389	negative regulation of transforming growth factor beta activation	1	1	0.233079248719469	1
GO:0032049	cardiolipin biosynthetic process	6	3	0.233080272707883	1
GO:0031117	positive regulation of microtubule depolymerization	4	2	0.233222672997623	1
GO:0038156	interleukin-3-mediated signaling pathway	4	2	0.233402697709676	1
GO:0042269	regulation of natural killer cell mediated cytotoxicity	43	11.5	0.233580815728419	1
GO:0098915	membrane repolarization during ventricular cardiac muscle cell action potential	17	6	0.233627079811683	1
GO:0021612	facial nerve structural organization	8	4	0.233708405033367	1
[truncated: 14,141 more rows]
