# Supplementary material for: Prenatal vitamin intake in first month of pregnancy and DNA methylation in cord blood and placenta in two prospective cohorts
Source: Epigenetics Chromatin. 2022 Aug 2;15:28. doi: 10.1186/s13072-022-00460-9 (PMC9344645; doi:10.1186/s13072-022-00460-9)
Supplement: Supplementary file 10 — Additional file 10. Supplemental Table 10. Gene ontology enrichment results for EARLI placenta. [file 13072_2022_460_MOESM10_ESM.csv]

GO_ID	TERM	N	DE	P.DE	FDR
GO:0046850	regulation of bone remodeling	51	17	7.15233671165679e-05	0.476844459694097
GO:0048731	system development	4693	640	0.0001126968837407	0.476844459694097
GO:0032501	multicellular organismal process	7288	896	0.00012529853543683	0.476844459694097
GO:0002484	antigen processing and presentation of endogenous peptide antigen via MHC class I via ER pathway	8	6	0.000213396134581627	0.522557663106032
GO:0002486	antigen processing and presentation of endogenous peptide antigen via MHC class I via ER pathway, TAP-independent	8	6	0.000213396134581627	0.522557663106032
GO:0034103	regulation of tissue remodeling	86	21	0.000246282045151012	0.522557663106032
GO:0030154	cell differentiation	3988	546	0.000270816270307498	0.522557663106032
GO:0007399	nervous system development	2386	364	0.000304376009432725	0.522557663106032
GO:0007275	multicellular organism development	5044	675	0.000320985712346386	0.522557663106032
GO:0048869	cellular developmental process	4069	553	0.000358080836730796	0.522557663106032
GO:0007409	axonogenesis	417	87	0.000459162802921534	0.556564429855237
GO:0031115	negative regulation of microtubule polymerization	13	7	0.000636379037260291	0.60756458586019
GO:0061564	axon development	464	93	0.000638589386907443	0.60756458586019
GO:0048856	anatomical structure development	5607	733	0.000737436443364484	0.653442831476542
GO:0045780	positive regulation of bone resorption	19	8	0.000744044565927568	0.653442831476542
GO:0007416	synapse assembly	177	41	0.000821555521788021	0.669978528018131
GO:0150104	transport across blood-brain barrier	87	22	0.000913312314183611	0.695152446068953
GO:0090494	dopamine uptake	17	8	0.000988444211651174	0.727591774823146
GO:0010232	vascular transport	88	22	0.00102898753341502	0.727591774823146
GO:0032502	developmental process	6171	789	0.00105152529426136	0.727591774823146
GO:0007268	chemical synaptic transmission	708	120	0.0012523880846888	0.746012965830203
GO:0098916	anterograde trans-synaptic signaling	708	120	0.0012523880846888	0.746012965830203
GO:0048699	generation of neurons	1499	241	0.00133954666683805	0.746012965830203
GO:0051584	regulation of dopamine uptake involved in synaptic transmission	8	5	0.0014107974438028	0.746012965830203
GO:0051940	regulation of catecholamine uptake involved in synaptic transmission	8	5	0.0014107974438028	0.746012965830203
GO:0090493	catecholamine uptake	18	8	0.00142084543784186	0.746012965830203
GO:0099537	trans-synaptic signaling	716	121	0.00143273757916699	0.746012965830203
GO:0045124	regulation of bone resorption	44	13	0.00143624834453028	0.746012965830203
GO:0042269	regulation of natural killer cell mediated cytotoxicity	41	11	0.00144356060608047	0.746012965830203
GO:0021942	radial glia guided migration of Purkinje cell	4	4	0.00146421081864195	0.746012965830203
GO:0099536	synaptic signaling	739	124	0.00151254905813975	0.746012965830203
GO:0022008	neurogenesis	1617	256	0.00153554389918628	0.746012965830203
GO:0060011	Sertoli cell proliferation	4	3	0.00196549559903074	0.915920949148327
GO:0048664	neuron fate determination	8	5	0.00248372764737237	1
GO:0048666	neuron development	1092	180	0.00262211932335567	1
GO:0002715	regulation of natural killer cell mediated immunity	45	11	0.00293332441001824	1
GO:0032615	interleukin-12 production	62	14	0.00295207788775677	1
GO:0032655	regulation of interleukin-12 production	62	14	0.00295207788775677	1
GO:0030182	neuron differentiation	1349	217	0.0030147003420031	1
GO:0021678	third ventricle development	3	3	0.0030350166565739	1
GO:0031343	positive regulation of cell killing	61	13	0.00342290804285126	1
GO:0050808	synapse organization	421	78	0.00382122224959772	1
GO:0042270	protection from natural killer cell mediated cytotoxicity	6	4	0.00386708202203387	1
GO:0031424	keratinization	55	10	0.00449652446411708	1
GO:0035726	common myeloid progenitor cell proliferation	7	4	0.00509525773318513	1
GO:0048667	cell morphogenesis involved in neuron differentiation	540	101	0.0051007893929154	1
GO:1904270	pyroptosome complex assembly	2	2	0.00533451349884914	1
GO:0070488	neutrophil aggregation	2	2	0.00576102518887574	1
GO:0060231	mesenchymal to epithelial transition	20	8	0.00591528310996719	1
GO:0071356	cellular response to tumor necrosis factor	224	36	0.00592726202577286	1
GO:0097553	calcium ion transmembrane import into cytosol	142	29	0.00598863473697426	1
GO:0007218	neuropeptide signaling pathway	104	19	0.00627567398134288	1
GO:0016045	detection of bacterium	17	6	0.00630251446380803	1
GO:0007267	cell-cell signaling	1618	236	0.00685775675537041	1
GO:2000027	regulation of animal organ morphogenesis	125	29	0.00689739405812824	1
GO:0021853	cerebral cortex GABAergic interneuron migration	6	4	0.00714642200594359	1
GO:0001916	positive regulation of T cell mediated cytotoxicity	29	8	0.00719520057433415	1
GO:0003337	mesenchymal to epithelial transition involved in metanephros morphogenesis	13	6	0.00725556588237906	1
GO:0045953	negative regulation of natural killer cell mediated cytotoxicity	17	6	0.00734970826471631	1
GO:0042267	natural killer cell mediated cytotoxicity	62	13	0.00751159466238956	1
GO:0035846	oviduct epithelium development	3	3	0.0076762216293514	1
GO:0007140	male meiotic nuclear division	49	11	0.00776976669029873	1
GO:0019885	antigen processing and presentation of endogenous peptide antigen via MHC class I	17	7	0.00786990322176397	1
GO:0002729	positive regulation of natural killer cell cytokine production	7	4	0.0079817610014235	1
GO:0002476	antigen processing and presentation of endogenous peptide antigen via MHC class Ib	6	4	0.0080237665942842	1
GO:0021826	substrate-independent telencephalic tangential migration	9	5	0.00803622311168158	1
GO:0021830	interneuron migration from the subpallium to the cortex	9	5	0.00803622311168158	1
GO:0021843	substrate-independent telencephalic tangential interneuron migration	9	5	0.00803622311168158	1
GO:0072283	metanephric renal vesicle morphogenesis	16	7	0.00810942191266529	1
GO:0070672	response to interleukin-15	9	4	0.00825648064239207	1
GO:0045453	bone resorption	65	15	0.00829701585868127	1
GO:1990264	peptidyl-tyrosine dephosphorylation involved in inactivation of protein kinase activity	9	4	0.00845808861946161	1
GO:0015742	alpha-ketoglutarate transport	5	3	0.00849549012582335	1
GO:0034612	response to tumor necrosis factor	246	38	0.00861166169945252	1
GO:0060124	positive regulation of growth hormone secretion	9	4	0.00890485462188641	1
GO:0018198	peptidyl-cysteine modification	48	11	0.00898668588842858	1
GO:0098543	detection of other organism	19	6	0.00913330208446236	1
GO:0044785	metaphase/anaphase transition of meiotic cell cycle	4	3	0.00924123353003247	1
GO:1902102	regulation of metaphase/anaphase transition of meiotic cell cycle	4	3	0.00924123353003247	1
GO:1905132	regulation of meiotic chromosome separation	4	3	0.00924123353003247	1
GO:0007389	pattern specification process	432	76	0.00924668062416691	1
GO:0002716	negative regulation of natural killer cell mediated immunity	18	6	0.00936434820633756	1
GO:0035723	interleukin-15-mediated signaling pathway	6	3	0.010130184943357	1
GO:0071350	cellular response to interleukin-15	6	3	0.010130184943357	1
GO:0002228	natural killer cell mediated immunity	65	13	0.0105068357716176	1
GO:0000350	generation of catalytic spliceosome for second transesterification step	2	2	0.0105478401181823	1
GO:1903532	positive regulation of secretion by cell	280	47	0.0106657551706819	1
GO:2000050	regulation of non-canonical Wnt signaling pathway	26	9	0.0108868351253755	1
GO:0021894	cerebral cortex GABAergic interneuron development	7	4	0.0109569133831809	1
GO:0070193	synaptonemal complex organization	26	7	0.0109725465799304	1
GO:0048513	animal organ development	3337	444	0.0116016899927763	1
GO:0001912	positive regulation of leukocyte mediated cytotoxicity	54	11	0.0116182406756457	1
GO:0046849	bone remodeling	90	19	0.0117630422644387	1
GO:0002370	natural killer cell cytokine production	8	4	0.012028966920836	1
GO:0002727	regulation of natural killer cell cytokine production	8	4	0.012028966920836	1
GO:0051209	release of sequestered calcium ion into cytosol	115	23	0.0120344067791249	1
GO:0035360	positive regulation of peroxisome proliferator activated receptor signaling pathway	9	4	0.0121203087889059	1
GO:0043653	mitochondrial fragmentation involved in apoptotic process	9	4	0.012196726101354	1
GO:0023041	neuronal signal transduction	7	4	0.0121997294760567	1
GO:0031113	regulation of microtubule polymerization	54	13	0.0123761086336226	1
GO:0021953	central nervous system neuron differentiation	162	35	0.0123955739157449	1
GO:0035567	non-canonical Wnt signaling pathway	72	18	0.0125024964221776	1
GO:0140013	meiotic nuclear division	180	28	0.012547802309227	1
GO:0001910	regulation of leukocyte mediated cytotoxicity	79	14	0.0126376605312429	1
GO:0021932	hindbrain radial glia guided cell migration	10	5	0.0129639054061064	1
GO:0098976	excitatory chemical synaptic transmission	9	5	0.0129659387942113	1
GO:0002428	antigen processing and presentation of peptide antigen via MHC class Ib	7	4	0.0129809660240554	1
GO:0051283	negative regulation of sequestering of calcium ion	116	23	0.0130186549980096	1
GO:0072273	metanephric nephron morphogenesis	26	9	0.0133015337961705	1
GO:0031341	regulation of cell killing	96	16	0.0133803661245303	1
GO:0060071	Wnt signaling pathway, planar cell polarity pathway	52	14	0.0134205458303997	1
GO:0001709	cell fate determination	43	13	0.0135372220465285	1
GO:0003008	system process	2163	265	0.0144831419349422	1
GO:0051480	regulation of cytosolic calcium ion concentration	346	54	0.0145011798043901	1
GO:0051282	regulation of sequestering of calcium ion	118	23	0.0147080593074665	1
GO:0043062	extracellular structure organization	297	52	0.0148774244880644	1
GO:0035850	epithelial cell differentiation involved in kidney development	46	13	0.0148787077854489	1
GO:0021895	cerebral cortex neuron differentiation	23	8	0.015226045622669	1
GO:0048468	cell development	2053	295	0.0154851734519983	1
GO:0022412	cellular process involved in reproduction in multicellular organism	374	52	0.0155839354129655	1
GO:0000904	cell morphogenesis involved in differentiation	690	119	0.0156434490006179	1
GO:0031175	neuron projection development	951	153	0.0156522137042691	1
GO:0048597	post-embryonic camera-type eye morphogenesis	3	2	0.0157244693335668	1
GO:0001913	T cell mediated cytotoxicity	47	10	0.0159230895406333	1
GO:0032962	positive regulation of inositol trisphosphate biosynthetic process	5	3	0.0162671447731744	1
GO:0051958	methotrexate transport	2	2	0.0167309902616332	1
GO:0098810	neurotransmitter reuptake	35	10	0.017096892700882	1
GO:0060402	calcium ion transport into cytosol	160	30	0.0171971805417672	1
GO:0050803	regulation of synapse structure or activity	216	41	0.0172530855427582	1
GO:0002483	antigen processing and presentation of endogenous peptide antigen	19	7	0.017378787580835	1
GO:0042552	myelination	134	26	0.0176620068288723	1
GO:0070940	dephosphorylation of RNA polymerase II C-terminal domain	5	3	0.0176809031433846	1
GO:1902476	chloride transmembrane transport	66	15	0.0177595410664558	1
GO:0001894	tissue homeostasis	260	42	0.0179056496292341	1
GO:0007411	axon guidance	227	48	0.0183753511454915	1
GO:0007130	synaptonemal complex assembly	23	6	0.0183935024882301	1
GO:0007610	behavior	573	91	0.0184564332990736	1
GO:0050804	modulation of chemical synaptic transmission	433	74	0.0185353410075367	1
GO:0032757	positive regulation of interleukin-8 production	62	12	0.0190466739951688	1
GO:0035358	regulation of peroxisome proliferator activated receptor signaling pathway	15	5	0.0190604846912159	1
GO:0099177	regulation of trans-synaptic signaling	434	74	0.0190998102464219	1
GO:0032990	cell part morphogenesis	646	112	0.0191673192816712	1
GO:0002793	positive regulation of peptide secretion	106	21	0.0194725548864116	1
GO:0038180	nerve growth factor signaling pathway	12	5	0.0194773970986662	1
GO:0006821	chloride transport	109	21	0.0195803662636404	1
GO:0051208	sequestering of calcium ion	122	23	0.0196164444139317	1
GO:2001187	positive regulation of CD8-positive, alpha-beta T cell activation	9	4	0.0197559676998958	1
GO:1903936	cellular response to sodium arsenite	5	3	0.0199761038107103	1
GO:1901993	regulation of meiotic cell cycle phase transition	10	4	0.0201199722789372	1
GO:0035771	interleukin-4-mediated signaling pathway	7	3	0.0201229910429179	1
GO:0097485	neuron projection guidance	228	48	0.0201818739150432	1
GO:0030198	extracellular matrix organization	296	51	0.0203284712402662	1
GO:0038110	interleukin-2-mediated signaling pathway	6	3	0.0204203810740673	1
GO:0003339	regulation of mesenchymal to epithelial transition involved in metanephros morphogenesis	8	4	0.0204881323245702	1
GO:0048812	neuron projection morphogenesis	609	107	0.0205807811682588	1
GO:0051583	dopamine uptake involved in synaptic transmission	12	5	0.0206033906100397	1
GO:0051934	catecholamine uptake involved in synaptic transmission	12	5	0.0206033906100397	1
GO:0007412	axon target recognition	3	2	0.0208234068741021	1
GO:1903352	L-ornithine transmembrane transport	6	3	0.0209095193722673	1
GO:0051712	positive regulation of killing of cells of other organism	8	3	0.0212961750067704	1
GO:0007272	ensheathment of neurons	136	26	0.0214214621838323	1
GO:0008366	axon ensheathment	136	26	0.0214214621838323	1
GO:0072202	cell differentiation involved in metanephros development	25	8	0.0216351662898002	1
GO:0051047	positive regulation of secretion	308	49	0.0219153491116839	1
GO:0090175	regulation of establishment of planar polarity	56	14	0.0222933873999089	1
GO:0048266	behavioral response to pain	13	5	0.0223035835904193	1
GO:0001964	startle response	25	8	0.0225212476436182	1
GO:0045229	external encapsulating structure organization	299	51	0.0226624063642496	1
GO:0009653	anatomical structure morphogenesis	2659	371	0.0227976212089682	1
GO:0051279	regulation of release of sequestered calcium ion into cytosol	79	16	0.0228150694152579	1
GO:0072077	renal vesicle morphogenesis	19	7	0.0229346055431458	1
GO:0035282	segmentation	96	20	0.0230337121961361	1
GO:0051580	regulation of neurotransmitter uptake	17	6	0.0230993336842755	1
GO:0032814	regulation of natural killer cell activation	33	8	0.0235956460498008	1
GO:0060290	transdifferentiation	8	4	0.0237410152559303	1
GO:0001911	negative regulation of leukocyte mediated cytotoxicity	23	6	0.0237799611145909	1
GO:0051092	positive regulation of NF-kappaB transcription factor activity	151	26	0.0239205933828624	1
GO:0010977	negative regulation of neuron projection development	137	28	0.0245699616083079	1
GO:0051597	response to methylmercury	6	3	0.0249886375728651	1
GO:0050807	regulation of synapse organization	209	39	0.0250101534364675	1
GO:0048791	calcium ion-regulated exocytosis of neurotransmitter	17	6	0.025429943333042	1
GO:0044771	meiotic cell cycle phase transition	11	4	0.0255720783862383	1
GO:0032989	cellular component morphogenesis	738	123	0.0266891646377581	1
GO:0021516	dorsal spinal cord development	20	7	0.0267582862041697	1
GO:0098581	detection of external biotic stimulus	24	6	0.0269697256238778	1
GO:0051651	maintenance of location in cell	211	34	0.0271761427927897	1
GO:0031643	positive regulation of myelination	18	6	0.0275282823358331	1
GO:0001756	somitogenesis	63	14	0.027874065678708	1
GO:1905832	positive regulation of spindle assembly	5	3	0.0279949794286065	1
GO:0050806	positive regulation of synaptic transmission	162	30	0.0281279476112461	1
GO:0090277	positive regulation of peptide hormone secretion	103	20	0.0284062080298563	1
GO:0003170	heart valve development	64	16	0.0284418630547931	1
GO:0120039	plasma membrane bounded cell projection morphogenesis	624	108	0.0285260870725734	1
GO:0098660	inorganic ion transmembrane transport	847	119	0.0287826450919435	1
GO:0072210	metanephric nephron development	40	11	0.028871490425535	1
GO:1904936	interneuron migration	8	4	0.0289722380705271	1
GO:2000696	regulation of epithelial cell differentiation involved in kidney development	16	6	0.0290368496698481	1
GO:0051610	serotonin uptake	11	4	0.029069153590534	1
GO:0033505	floor plate morphogenesis	2	2	0.0291350421480034	1
GO:0006820	anion transport	499	68	0.0294972555230263	1
GO:0009605	response to external stimulus	2590	315	0.0296643297742259	1
GO:0015822	ornithine transport	7	3	0.0298341882924047	1
GO:0046208	spermine catabolic process	2	2	0.0303462877124377	1
GO:0015872	dopamine transport	50	12	0.030481557392183	1
GO:0061034	olfactory bulb mitral cell layer development	2	2	0.0306564848726405	1
GO:0060249	anatomical structure homeostasis	306	47	0.0306794947770815	1
GO:1903935	response to sodium arsenite	6	3	0.0308461730244405	1
GO:0072087	renal vesicle development	20	7	0.0308951921467328	1
GO:0090119	vesicle-mediated cholesterol transport	5	3	0.030937929025342	1
GO:0003190	atrioventricular valve formation	8	4	0.0309845381123453	1
GO:0031345	negative regulation of cell projection organization	182	34	0.0310143444650995	1
GO:0001914	regulation of T cell mediated cytotoxicity	39	8	0.0310521796240346	1
GO:0015732	prostaglandin transport	18	5	0.0312457151626281	1
GO:0048858	cell projection morphogenesis	628	108	0.0314031663783673	1
GO:0006936	muscle contraction	343	54	0.0317911109110778	1
GO:0021536	diencephalon development	76	17	0.0318476969734349	1
GO:0071362	cellular response to ether	6	3	0.0319315055880711	1
GO:0071352	cellular response to interleukin-2	7	3	0.0321390796275419	1
GO:0017014	protein nitrosylation	16	5	0.0322461110949067	1
GO:0018119	peptidyl-cysteine S-nitrosylation	16	5	0.0322461110949067	1
GO:0060068	vagina development	10	4	0.0326857173977269	1
GO:0035235	ionotropic glutamate receptor signaling pathway	27	8	0.0327269999235965	1
GO:0051321	meiotic cell cycle	256	35	0.0328828254238335	1
GO:0019226	transmission of nerve impulse	69	14	0.0336800030328073	1
GO:0006811	ion transport	1516	196	0.0336914239557714	1
GO:0001504	neurotransmitter uptake	43	11	0.0338601769521275	1
GO:0070588	calcium ion transmembrane transport	308	49	0.0342391867538712	1
GO:0072079	nephron tubule formation	18	6	0.0342778538977152	1
GO:0061053	somite development	82	17	0.0346023508668712	1
GO:0060123	regulation of growth hormone secretion	12	4	0.0347555591718086	1
GO:0061351	neural precursor cell proliferation	145	28	0.0352795884448652	1
GO:0060046	regulation of acrosome reaction	15	4	0.035279910329212	1
GO:0033564	anterior/posterior axon guidance	7	4	0.0354460214868964	1
GO:0007215	glutamate receptor signaling pathway	54	13	0.0357047553499288	1
GO:0044209	AMP salvage	3	2	0.0357158094977147	1
GO:0051695	actin filament uncapping	2	2	0.0359427351735644	1
GO:0048265	response to pain	29	8	0.0362245887276509	1
GO:0001798	positive regulation of type IIa hypersensitivity	2	2	0.0363601270762561	1
GO:0002894	positive regulation of type II hypersensitivity	2	2	0.0363601270762561	1
GO:0021983	pituitary gland development	43	11	0.0368972202471942	1
GO:0018345	protein palmitoylation	32	7	0.0370392104451032	1
GO:1903046	meiotic cell cycle process	197	28	0.0372911336191	1
GO:0001779	natural killer cell differentiation	23	6	0.0373075010950767	1
GO:0003002	regionalization	327	57	0.0374115928208811	1
GO:0051091	positive regulation of DNA-binding transcription factor activity	258	41	0.0379350157390522	1
GO:0036037	CD8-positive, alpha-beta T cell activation	27	7	0.0379923976806424	1
GO:1901029	negative regulation of mitochondrial outer membrane permeabilization involved in apoptotic signaling pathway	9	3	0.0381753662513935	1
GO:0001736	establishment of planar polarity	72	16	0.0382491232131989	1
GO:0007164	establishment of tissue polarity	72	16	0.0382491232131989	1
GO:0060401	cytosolic calcium ion transport	181	31	0.0383272768407225	1
GO:0098915	membrane repolarization during ventricular cardiac muscle cell action potential	15	5	0.0384294439506363	1
GO:0007200	phospholipase C-activating G protein-coupled receptor signaling pathway	99	17	0.0392249209126359	1
GO:0032960	regulation of inositol trisphosphate biosynthetic process	6	3	0.039274702641385	1
GO:0007204	positive regulation of cytosolic calcium ion concentration	312	47	0.0393657908423795	1
GO:0003188	heart valve formation	13	5	0.039402170910379	1
GO:0061005	cell differentiation involved in kidney development	56	14	0.0394439837538037	1
GO:0002092	positive regulation of receptor internalization	25	7	0.0395170687687822	1
GO:0044343	canonical Wnt signaling pathway involved in regulation of type B pancreatic cell proliferation	2	2	0.0398169087196432	1
GO:2000079	regulation of canonical Wnt signaling pathway involved in controlling type B pancreatic cell proliferation	2	2	0.0398169087196432	1
GO:0042755	eating behavior	36	8	0.03985396946142	1
GO:0035795	negative regulation of mitochondrial membrane permeability	8	3	0.0400181674360901	1
GO:0014003	oligodendrocyte development	42	10	0.040253212174373	1
GO:0003012	muscle system process	448	67	0.0403136540952531	1
GO:1903980	positive regulation of microglial cell activation	10	3	0.0403488394652452	1
GO:0046942	carboxylic acid transport	270	38	0.0405235575931383	1
GO:0032196	transposition	32	6	0.0407860733409862	1
GO:0031111	negative regulation of microtubule polymerization or depolymerization	39	10	0.0411103371409968	1
GO:0046887	positive regulation of hormone secretion	132	23	0.041520147232795	1
GO:0010575	positive regulation of vascular endothelial growth factor production	28	7	0.0415731898437587	1
GO:0060066	oviduct development	5	3	0.0415829492805844	1
GO:0035357	peroxisome proliferator activated receptor signaling pathway	22	6	0.0422500674890751	1
GO:0032639	TRAIL production	2	2	0.0425482230449525	1
GO:0032679	regulation of TRAIL production	2	2	0.0425482230449525	1
GO:0032759	positive regulation of TRAIL production	2	2	0.0425482230449525	1
GO:0072207	metanephric epithelium development	25	7	0.0425772383317157	1
GO:0001909	leukocyte mediated cytotoxicity	116	17	0.0426696983148537	1
GO:0043366	beta selection	3	2	0.0429125995430732	1
GO:0043568	positive regulation of insulin-like growth factor receptor signaling pathway	12	4	0.0429234647986622	1
GO:0031179	peptide modification	3	2	0.0430231466474292	1
GO:1903765	negative regulation of potassium ion export across plasma membrane	3	2	0.0430475401328843	1
GO:0086005	ventricular cardiac muscle cell action potential	34	9	0.0431030192550542	1
GO:0031342	negative regulation of cell killing	27	6	0.0431597037023028	1
GO:0070168	negative regulation of biomineral tissue development	28	7	0.0432583263755926	1
GO:0032755	positive regulation of interleukin-6 production	92	15	0.0432598769133416	1
GO:0018149	peptide cross-linking	35	7	0.0433406455617393	1
GO:0048148	behavioral response to cocaine	14	5	0.0433787113443448	1
GO:1904064	positive regulation of cation transmembrane transport	150	25	0.0438099024997849	1
GO:0007190	activation of adenylate cyclase activity	30	7	0.0440685827862741	1
GO:0051963	regulation of synapse assembly	100	21	0.0444804344261978	1
GO:0050714	positive regulation of protein secretion	137	24	0.0445662305573972	1
GO:0021553	olfactory nerve development	5	3	0.0445748072124943	1
GO:0006935	chemotaxis	592	89	0.0445845688889238	1
GO:0098609	cell-cell adhesion	879	123	0.044613632277377	1
GO:0046415	urate metabolic process	13	4	0.0449143880221343	1
GO:0051447	negative regulation of meiotic cell cycle	18	5	0.0449656857889734	1
GO:1902099	regulation of metaphase/anaphase transition of cell cycle	63	12	0.0449894570532954	1
GO:0031333	negative regulation of protein-containing complex assembly	136	24	0.04503853027417	1
GO:0032735	positive regulation of interleukin-12 production	41	8	0.0453843346469326	1
GO:1902075	cellular response to salt	7	3	0.0454813574793346	1
GO:0035637	multicellular organismal signaling	159	28	0.0458908314042185	1
GO:2000243	positive regulation of reproductive process	78	15	0.0459041191566476	1
GO:1902686	mitochondrial outer membrane permeabilization involved in programmed cell death	40	8	0.0463338668476492	1
GO:1904636	response to ionomycin	3	2	0.0463576515396194	1
GO:1904637	cellular response to ionomycin	3	2	0.0463576515396194	1
GO:0006313	transposition, DNA-mediated	3	2	0.0463763735505037	1
GO:0032425	positive regulation of mismatch repair	3	2	0.0464403451102549	1
GO:1902952	positive regulation of dendritic spine maintenance	4	2	0.0464876829114952	1
GO:1902103	negative regulation of metaphase/anaphase transition of meiotic cell cycle	3	2	0.0465040702507163	1
GO:1905133	negative regulation of meiotic chromosome separation	3	2	0.0465040702507163	1
GO:0003176	aortic valve development	37	10	0.0465424617876345	1
GO:0034764	positive regulation of transmembrane transport	217	34	0.0466545513892345	1
GO:0007187	G protein-coupled receptor signaling pathway, coupled to cyclic nucleotide second messenger	65	11	0.0468768375932634	1
GO:0060911	cardiac cell fate commitment	14	5	0.0469386060633995	1
GO:0120036	plasma membrane bounded cell projection organization	1458	209	0.0470743293182941	1
GO:0001514	selenocysteine incorporation	8	3	0.0473696634264372	1
GO:0006451	translational readthrough	8	3	0.0473696634264372	1
GO:1904578	response to thapsigargin	3	2	0.0473915560336711	1
GO:1904579	cellular response to thapsigargin	3	2	0.0473915560336711	1
GO:0042330	taxis	595	89	0.0474208180271412	1
GO:0007417	central nervous system development	1010	153	0.0475455971819343	1
GO:0003180	aortic valve morphogenesis	32	9	0.0477126083698267	1
GO:0110150	negative regulation of biomineralization	29	7	0.0477591994739705	1
GO:0019883	antigen processing and presentation of endogenous antigen	26	7	0.0479524086091122	1
GO:0003338	metanephros morphogenesis	32	9	0.0480768721158684	1
GO:0036309	protein localization to M-band	2	2	0.0481579780344903	1
GO:0060923	cardiac muscle cell fate commitment	10	4	0.0482763122372223	1
GO:0086014	atrial cardiac muscle cell action potential	19	6	0.04828209117412	1
GO:0086026	atrial cardiac muscle cell to AV node cell signaling	19	6	0.04828209117412	1
GO:0086066	atrial cardiac muscle cell to AV node cell communication	19	6	0.04828209117412	1
GO:0002756	MyD88-independent toll-like receptor signaling pathway	14	4	0.0483421571079127	1
GO:0030432	peristalsis	11	4	0.0483891666885323	1
GO:1904217	regulation of CDP-diacylglycerol-serine O-phosphatidyltransferase activity	3	2	0.0491619630130087	1
GO:1904219	positive regulation of CDP-diacylglycerol-serine O-phosphatidyltransferase activity	3	2	0.0491619630130087	1
GO:1904222	positive regulation of serine C-palmitoyltransferase activity	3	2	0.0491619630130087	1
GO:0033590	response to cobalamin	3	2	0.0492476147908199	1
GO:0030101	natural killer cell activation	70	12	0.0499433012503871	1
GO:0003197	endocardial cushion development	45	11	0.0501544472236429	1
GO:0006813	potassium ion transport	238	39	0.050274576034792	1
GO:2000095	regulation of Wnt signaling pathway, planar cell polarity pathway	16	5	0.0503195402148489	1
GO:0022010	central nervous system myelination	21	6	0.0504216013784702	1
GO:0032291	axon ensheathment in central nervous system	21	6	0.0504216013784702	1
GO:0071605	monocyte chemotactic protein-1 production	21	5	0.0504752336132542	1
GO:0071637	regulation of monocyte chemotactic protein-1 production	21	5	0.0504752336132542	1
GO:0062237	protein localization to postsynapse	37	9	0.0505812578871562	1
GO:0021952	central nervous system projection neuron axonogenesis	26	8	0.0513196256926901	1
GO:0002711	positive regulation of T cell mediated immunity	55	10	0.0519225994605538	1
GO:0002118	aggressive behavior	7	3	0.0528101873282916	1
GO:0030030	cell projection organization	1502	213	0.0532004251719448	1
GO:0006837	serotonin transport	20	5	0.0533828565612808	1
GO:1990680	response to melanocyte-stimulating hormone	3	2	0.0535211767376484	1
GO:1990168	protein K33-linked deubiquitination	4	2	0.0535430523119208	1
GO:0097296	activation of cysteine-type endopeptidase activity involved in apoptotic signaling pathway	3	2	0.0538894499503292	1
GO:0002717	positive regulation of natural killer cell mediated immunity	28	6	0.0542296833345228	1
GO:0032272	negative regulation of protein polymerization	76	15	0.0543006607068832	1
GO:0071715	icosanoid transport	53	9	0.0544676921384723	1
GO:0044784	metaphase/anaphase transition of cell cycle	65	12	0.0549220615226041	1
GO:0007156	homophilic cell adhesion via plasma membrane adhesion molecules	164	27	0.055026487037782	1
GO:0048168	regulation of neuronal synaptic plasticity	48	11	0.0551230493411235	1
GO:0051586	positive regulation of dopamine uptake involved in synaptic transmission	3	2	0.0552524122680848	1
GO:0051944	positive regulation of catecholamine uptake involved in synaptic transmission	3	2	0.0552524122680848	1
GO:0035772	interleukin-13-mediated signaling pathway	1	1	0.0553288414659117	1
GO:2001056	positive regulation of cysteine-type endopeptidase activity	148	24	0.0556433984531377	1
GO:0006598	polyamine catabolic process	3	2	0.0562510622850031	1
GO:1902225	negative regulation of acrosome reaction	1	1	0.0563131637502832	1
GO:0002418	immune response to tumor cell	23	5	0.0563401919175651	1
GO:1905772	positive regulation of mesodermal cell differentiation	4	2	0.0564394052135567	1
GO:0003179	heart valve morphogenesis	54	13	0.0566764019403927	1
GO:2000241	regulation of reproductive process	164	25	0.0568727152450933	1
GO:0006527	arginine catabolic process	11	4	0.0570372389691009	1
GO:0001794	type IIa hypersensitivity	3	2	0.0572778540998949	1
GO:0001796	regulation of type IIa hypersensitivity	3	2	0.0572778540998949	1
GO:0002445	type II hypersensitivity	3	2	0.0572778540998949	1
GO:0002892	regulation of type II hypersensitivity	3	2	0.0572778540998949	1
GO:1903579	negative regulation of ATP metabolic process	30	7	0.0573444626678868	1
GO:0098662	inorganic cation transmembrane transport	779	107	0.0582743684457097	1
GO:0150098	glial cell-neuron signaling	3	2	0.0584181108548486	1
GO:0019348	dolichol metabolic process	5	2	0.0591841037949915	1
GO:0002474	antigen processing and presentation of peptide antigen via MHC class I	28	7	0.0592222800602755	1
GO:0072257	metanephric nephron tubule epithelial cell differentiation	6	3	0.0593011835374614	1
GO:0072307	regulation of metanephric nephron tubule epithelial cell differentiation	6	3	0.0593011835374614	1
GO:1902904	negative regulation of supramolecular fiber organization	162	28	0.0595808985478153	1
GO:0061158	3'-UTR-mediated mRNA destabilization	17	5	0.059960116440389	1
GO:0001738	morphogenesis of a polarized epithelium	94	19	0.0600770477213785	1
GO:0051581	negative regulation of neurotransmitter uptake	3	2	0.0600999209419454	1
GO:0051612	negative regulation of serotonin uptake	3	2	0.0600999209419454	1
GO:0046005	positive regulation of circadian sleep/wake cycle, REM sleep	1	1	0.0602044194274563	1
GO:0071868	cellular response to monoamine stimulus	105	18	0.0603331945255836	1
GO:0071870	cellular response to catecholamine stimulus	105	18	0.0603331945255836	1
GO:0032816	positive regulation of natural killer cell activation	20	5	0.0603765465619041	1
GO:0046902	regulation of mitochondrial membrane permeability	62	11	0.0604469793713541	1
GO:0140361	cyclic-GMP-AMP transmembrane import across plasma membrane	4	2	0.0609451566899384	1
GO:1902510	regulation of apoptotic DNA fragmentation	10	3	0.0616257983672906	1
GO:0031284	positive regulation of guanylate cyclase activity	9	3	0.0617277559135489	1
GO:1902108	regulation of mitochondrial membrane permeability involved in apoptotic process	44	8	0.0617568140417008	1
GO:0010522	regulation of calcium ion transport into cytosol	102	18	0.0617586141781552	1
GO:0019344	cysteine biosynthetic process	3	2	0.06183855966068	1
GO:0048210	Golgi vesicle fusion to target membrane	4	2	0.062281895577823	1
GO:0002230	positive regulation of defense response to virus by host	31	6	0.0623520856657573	1
GO:0006612	protein targeting to membrane	118	18	0.0623869644963886	1
GO:0021954	central nervous system neuron development	81	17	0.0624120891461356	1
GO:0030007	cellular potassium ion homeostasis	14	4	0.0624510183873995	1
GO:0042278	purine nucleoside metabolic process	26	6	0.0625471500380374	1
GO:0006874	cellular calcium ion homeostasis	440	61	0.0627812996860947	1
GO:0015711	organic anion transport	350	46	0.0629134785841333	1
GO:0048771	tissue remodeling	175	27	0.0633995763184464	1
GO:0010248	establishment or maintenance of transmembrane electrochemical gradient	11	3	0.0634154987144667	1
GO:0060732	positive regulation of inositol phosphate biosynthetic process	14	4	0.0635371168156192	1
GO:0060291	long-term synaptic potentiation	97	18	0.0636832045223293	1
GO:0044355	clearance of foreign intracellular DNA	1	1	0.0638481376088749	1
GO:0099046	clearance of foreign intracellular nucleic acids	1	1	0.0638481376088749	1
GO:0003181	atrioventricular valve morphogenesis	24	7	0.0638990460583019	1
GO:0001992	regulation of systemic arterial blood pressure by vasopressin	5	2	0.0639579682454331	1
GO:0003129	heart induction	10	4	0.0639774301072591	1
GO:0009888	tissue development	1844	249	0.0640761587148822	1
GO:1901696	cannabinoid biosynthetic process	1	1	0.0640959230236018	1
GO:0098655	cation transmembrane transport	889	121	0.0641975242799972	1
GO:0038063	collagen-activated tyrosine kinase receptor signaling pathway	12	4	0.0645365805414628	1
GO:0051296	establishment of meiotic spindle orientation	1	1	0.0648125512815164	1
GO:0003073	regulation of systemic arterial blood pressure	95	16	0.0648451365700386	1
GO:0072740	cellular response to anisomycin	1	1	0.0651501826796485	1
GO:0046128	purine ribonucleoside metabolic process	21	5	0.0651672698511209	1
GO:2000196	positive regulation of female gonad development	1	1	0.0651855480804601	1
GO:2000872	positive regulation of progesterone secretion	1	1	0.0651855480804601	1
GO:0072507	divalent inorganic cation homeostasis	498	68	0.065415876536881	1
GO:0018230	peptidyl-L-cysteine S-palmitoylation	23	5	0.0656601784337559	1
GO:0018231	peptidyl-S-diacylglycerol-L-cysteine biosynthetic process from peptidyl-cysteine	23	5	0.0656601784337559	1
GO:0007202	activation of phospholipase C activity	30	6	0.0658581748329136	1
GO:0044344	cellular response to fibroblast growth factor stimulus	112	20	0.0662063882058823	1
GO:0045132	meiotic chromosome segregation	89	13	0.0667089102211664	1
GO:0007186	G protein-coupled receptor signaling pathway	1152	119	0.0668012468231675	1
GO:0072086	specification of loop of Henle identity	4	2	0.0669608145370321	1
GO:0031112	positive regulation of microtubule polymerization or depolymerization	37	8	0.0670594563299562	1
GO:2000566	positive regulation of CD8-positive, alpha-beta T cell proliferation	4	2	0.0674492297273315	1
GO:0048167	regulation of synaptic plasticity	195	34	0.0674980185442063	1
GO:0001764	neuron migration	154	30	0.0676025102261447	1
GO:0034220	ion transmembrane transport	1106	147	0.0676236728362044	1
GO:0032980	keratinocyte activation	1	1	0.0678693738652381	1
GO:0015844	monoamine transport	84	15	0.0680700391096451	1
GO:0046851	negative regulation of bone remodeling	18	5	0.0680811493761431	1
GO:0003011	involuntary skeletal muscle contraction	3	2	0.0681260644794975	1
GO:0001867	complement activation, lectin pathway	11	3	0.0683727166644942	1
GO:1901381	positive regulation of potassium ion transmembrane transport	42	9	0.0684227393474097	1
GO:0008038	neuron recognition	49	12	0.0684233270681999	1
GO:1903017	positive regulation of exo-alpha-sialidase activity	1	1	0.0684416638911452	1
GO:0070486	leukocyte aggregation	13	4	0.0684866558235835	1
GO:0032957	inositol trisphosphate metabolic process	11	4	0.0685455951826071	1
GO:0035041	sperm chromatin decondensation	1	1	0.068610771796807	1
GO:0035042	fertilization, exchange of chromosomal proteins	1	1	0.068610771796807	1
GO:0050965	detection of temperature stimulus involved in sensory perception of pain	16	5	0.0686331346064792	1
GO:0006842	tricarboxylic acid transport	4	2	0.0688866267607326	1
GO:0015746	citrate transport	4	2	0.0688866267607326	1
GO:0021885	forebrain cell migration	58	13	0.06912789679978	1
GO:0034767	positive regulation of ion transmembrane transport	166	26	0.0693568737278807	1
GO:1905770	regulation of mesodermal cell differentiation	8	3	0.0694095205133883	1
GO:0001976	nervous system process involved in regulation of systemic arterial blood pressure	12	4	0.0698224496561448	1
GO:0010650	positive regulation of cell communication by electrical coupling	3	2	0.0698522901690627	1
GO:0098771	inorganic ion homeostasis	729	95	0.0704814475129658	1
GO:1904538	regulation of glycolytic process through fructose-6-phosphate	1	1	0.0709491454745899	1
GO:1904539	negative regulation of glycolytic process through fructose-6-phosphate	1	1	0.0709491454745899	1
GO:0030502	negative regulation of bone mineralization	20	5	0.0709501201566995	1
GO:0015847	putrescine transport	1	1	0.0710841231101084	1
GO:1902683	regulation of receptor localization to synapse	18	5	0.0711177916013868	1
GO:1903753	negative regulation of p38MAPK cascade	9	3	0.0712066892124011	1
GO:0003300	cardiac muscle hypertrophy	99	17	0.0712224856798291	1
GO:0003013	circulatory system process	592	84	0.0712595089621411	1
GO:0003018	vascular process in circulatory system	263	40	0.0713031737889575	1
GO:2000179	positive regulation of neural precursor cell proliferation	54	12	0.0715335768964528	1
GO:0072003	kidney rudiment formation	3	2	0.0716610763049891	1
GO:1905908	positive regulation of amyloid fibril formation	4	2	0.0718645033831582	1
GO:0060133	somatotropin secreting cell development	1	1	0.0723652337714849	1
GO:0071638	negative regulation of monocyte chemotactic protein-1 production	5	2	0.0724071214554775	1
GO:0055074	calcium ion homeostasis	452	62	0.0724904129713054	1
GO:1905429	response to glycine	3	2	0.072573585149938	1
GO:0006030	chitin metabolic process	6	2	0.0725840227294313	1
GO:0006032	chitin catabolic process	6	2	0.0725840227294313	1
GO:0001990	regulation of systemic arterial blood pressure by hormone	37	7	0.072700744059566	1
GO:0033367	protein localization to mast cell secretory granule	1	1	0.0728186540489481	1
GO:0033368	protease localization to mast cell secretory granule	1	1	0.0728186540489481	1
GO:0033370	maintenance of protein location in mast cell secretory granule	1	1	0.0728186540489481	1
GO:0033371	T cell secretory granule organization	1	1	0.0728186540489481	1
GO:0033373	maintenance of protease location in mast cell secretory granule	1	1	0.0728186540489481	1
GO:0033374	protein localization to T cell secretory granule	1	1	0.0728186540489481	1
GO:0033375	protease localization to T cell secretory granule	1	1	0.0728186540489481	1
GO:0033377	maintenance of protein location in T cell secretory granule	1	1	0.0728186540489481	1
GO:0033379	maintenance of protease location in T cell secretory granule	1	1	0.0728186540489481	1
GO:0033380	granzyme B localization to T cell secretory granule	1	1	0.0728186540489481	1
GO:0033382	maintenance of granzyme B location in T cell secretory granule	1	1	0.0728186540489481	1
GO:1904338	regulation of dopaminergic neuron differentiation	10	4	0.0731436258653319	1
GO:0003365	establishment of cell polarity involved in ameboidal cell migration	3	2	0.0731853726284235	1
GO:2000698	positive regulation of epithelial cell differentiation involved in kidney development	6	3	0.0733790662262846	1
GO:0007621	negative regulation of female receptivity	4	2	0.073541132177956	1
GO:1900019	regulation of protein kinase C activity	6	3	0.0736088666105034	1
GO:1900020	positive regulation of protein kinase C activity	6	3	0.0736088666105034	1
GO:0051094	positive regulation of developmental process	1293	178	0.0736675737392359	1
GO:0036342	post-anal tail morphogenesis	16	5	0.0738130032268449	1
GO:0021797	forebrain anterior/posterior pattern specification	3	2	0.0739181926275393	1
GO:0007144	female meiosis I	11	3	0.074425972598106	1
GO:0055085	transmembrane transport	1495	188	0.0744489770051956	1
GO:0021892	cerebral cortex GABAergic interneuron differentiation	11	4	0.074499119493667	1
GO:1905314	semi-lunar valve development	41	10	0.0744998164600701	1
GO:1903624	regulation of DNA catabolic process	11	3	0.074733933052028	1
GO:0060699	regulation of endoribonuclease activity	4	2	0.0748009763379309	1
GO:0098990	AMPA selective glutamate receptor signaling pathway	1	1	0.074933294647393	1
GO:1901834	regulation of deadenylation-independent decapping of nuclear-transcribed mRNA	1	1	0.0753183376852291	1
GO:1901835	positive regulation of deadenylation-independent decapping of nuclear-transcribed mRNA	1	1	0.0753183376852291	1
GO:1904246	negative regulation of polynucleotide adenylyltransferase activity	1	1	0.0753183376852291	1
GO:0030574	collagen catabolic process	41	8	0.0753386654042822	1
GO:1902110	positive regulation of mitochondrial membrane permeability involved in apoptotic process	38	7	0.0753387513641531	1
GO:0001844	protein insertion into mitochondrial membrane involved in apoptotic signaling pathway	6	2	0.0754222044985574	1
GO:1903910	negative regulation of receptor clustering	1	1	0.0754457358244916	1
GO:1904394	negative regulation of skeletal muscle acetylcholine-gated channel clustering	1	1	0.0754457358244916	1
GO:0003161	cardiac conduction system development	37	9	0.0755978226963608	1
GO:0072137	condensed mesenchymal cell proliferation	3	2	0.0756327794293872	1
GO:0038130	ERBB4 signaling pathway	1	1	0.0756419788265639	1
GO:0120154	negative regulation of ERBB4 signaling pathway	1	1	0.0756419788265639	1
GO:0035794	positive regulation of mitochondrial membrane permeability	43	8	0.0758934640840654	1
GO:0003376	sphingosine-1-phosphate receptor signaling pathway	14	4	0.0760616343077627	1
GO:0051445	regulation of meiotic cell cycle	48	9	0.0761587489301314	1
GO:0001979	regulation of systemic arterial blood pressure by chemoreceptor signaling	1	1	0.0765395530448218	1
GO:0002007	detection of hypoxic conditions in blood by chemoreceptor signaling	1	1	0.0765395530448218	1
GO:0003027	regulation of systemic arterial blood pressure by carotid body chemoreceptor signaling	1	1	0.0765395530448218	1
GO:0003029	detection of hypoxic conditions in blood by carotid body chemoreceptor signaling	1	1	0.0765395530448218	1
GO:0016339	calcium-dependent cell-cell adhesion via plasma membrane cell adhesion molecules	42	8	0.0767503870383367	1
GO:0050877	nervous system process	1383	160	0.0768920418521062	1
GO:0042494	detection of bacterial lipoprotein	5	2	0.0769207906224656	1
GO:0002148	hypochlorous acid metabolic process	1	1	0.0769701993382657	1
GO:0002149	hypochlorous acid biosynthetic process	1	1	0.0769701993382657	1
GO:1990268	response to gold nanoparticle	1	1	0.0769701993382657	1
GO:0086013	membrane repolarization during cardiac muscle cell action potential	24	6	0.0770935307143425	1
GO:0032976	release of matrix enzymes from mitochondria	1	1	0.0773991089074115	1
GO:1990117	B cell receptor apoptotic signaling pathway	1	1	0.0773991089074115	1
GO:0043406	positive regulation of MAP kinase activity	111	20	0.0775835802297544	1
GO:0070494	regulation of thrombin-activated receptor signaling pathway	3	2	0.0777671664482071	1
GO:0070495	negative regulation of thrombin-activated receptor signaling pathway	3	2	0.0777671664482071	1
GO:0001906	cell killing	175	21	0.0778999134483682	1
GO:0034505	tooth mineralization	27	7	0.077967692398039	1
GO:0006873	cellular ion homeostasis	651	84	0.0783235320044139	1
GO:0018094	protein polyglycylation	3	2	0.0783619467221776	1
GO:0002477	antigen processing and presentation of exogenous peptide antigen via MHC class Ib	3	2	0.0783874847656038	1
GO:0034382	chylomicron remnant clearance	6	2	0.0785118336190901	1
GO:0071830	triglyceride-rich lipoprotein particle clearance	6	2	0.0785118336190901	1
GO:0048709	oligodendrocyte differentiation	95	19	0.0785194554005841	1
GO:0070192	chromosome organization involved in meiotic cell cycle	66	10	0.0785588654794313	1
GO:1900280	negative regulation of CD4-positive, alpha-beta T cell costimulation	1	1	0.0786055036468452	1
GO:1905675	negative regulation of adaptive immune memory response	1	1	0.0786055036468452	1
GO:0140450	protein targeting to Golgi apparatus	1	1	0.0789118668263061	1
GO:0043268	positive regulation of potassium ion transport	49	10	0.0790650142533701	1
GO:2000174	regulation of pro-T cell differentiation	1	1	0.0791155615174471	1
GO:2000176	positive regulation of pro-T cell differentiation	1	1	0.0791155615174471	1
GO:0002253	activation of immune response	293	39	0.0792886457018419	1
GO:2000766	negative regulation of cytoplasmic translation	7	3	0.0792918343395784	1
GO:0051121	hepoxilin metabolic process	9	3	0.0793072703993448	1
GO:0051122	hepoxilin biosynthetic process	9	3	0.0793072703993448	1
GO:0097500	receptor localization to non-motile cilium	5	2	0.0793297094575673	1
GO:1900226	negative regulation of NLRP3 inflammasome complex assembly	6	2	0.0793726072639319	1
GO:0071831	intermediate-density lipoprotein particle clearance	1	1	0.0794950161138606	1
GO:0090731	cellular response to very-low-density lipoprotein particle stimulus	1	1	0.0794950161138606	1
GO:0150200	regulation of transport across blood-brain barrier	1	1	0.0794950161138606	1
GO:0150201	positive regulation of transport across blood-brain barrier	1	1	0.0794950161138606	1
GO:1903000	regulation of lipid transport across blood-brain barrier	1	1	0.0794950161138606	1
GO:1903002	positive regulation of lipid transport across blood-brain barrier	1	1	0.0794950161138606	1
GO:1905853	regulation of heparan sulfate binding	1	1	0.0794950161138606	1
GO:1905855	positive regulation of heparan sulfate binding	1	1	0.0794950161138606	1
GO:1905858	regulation of heparan sulfate proteoglycan binding	1	1	0.0794950161138606	1
GO:1905860	positive regulation of heparan sulfate proteoglycan binding	1	1	0.0794950161138606	1
GO:1905890	regulation of cellular response to very-low-density lipoprotein particle stimulus	1	1	0.0794950161138606	1
GO:0015718	monocarboxylic acid transport	109	15	0.0795316927433583	1
GO:0014819	regulation of skeletal muscle contraction	14	4	0.0795348866420911	1
GO:0070669	response to interleukin-2	9	3	0.079845765945165	1
GO:0033504	floor plate development	8	3	0.0800857495997517	1
GO:0033689	negative regulation of osteoblast proliferation	13	4	0.0802733026097143	1
GO:1901071	glucosamine-containing compound metabolic process	26	5	0.0803435048090684	1
GO:0048012	hepatocyte growth factor receptor signaling pathway	13	4	0.0803494615563427	1
GO:0032752	positive regulation of interleukin-3 production	1	1	0.0804669167354405	1
GO:0106071	positive regulation of adenylate cyclase-activating G protein-coupled receptor signaling pathway	4	2	0.0805217661605988	1
GO:2000826	regulation of heart morphogenesis	11	4	0.08056234419045	1
GO:0072181	mesonephric duct formation	1	1	0.0805739175939076	1
GO:0007605	sensory perception of sound	150	26	0.080776648719614	1
GO:0007501	mesodermal cell fate specification	12	4	0.0811164224553663	1
GO:0007625	grooming behavior	17	4	0.0813502675075789	1
GO:0001710	mesodermal cell fate commitment	17	5	0.0813724556879934	1
GO:0009952	anterior/posterior pattern specification	199	35	0.0813940975641384	1
GO:0045954	positive regulation of natural killer cell mediated cytotoxicity	24	5	0.081587440866452	1
GO:0042451	purine nucleoside biosynthetic process	11	3	0.0816540968152899	1
GO:0042455	ribonucleoside biosynthetic process	11	3	0.0816540968152899	1
GO:0046129	purine ribonucleoside biosynthetic process	11	3	0.0816540968152899	1
GO:0031087	deadenylation-independent decapping of nuclear-transcribed mRNA	5	2	0.0818270384250728	1
GO:0006196	AMP catabolic process	5	2	0.0820161757026695	1
GO:0043405	regulation of MAP kinase activity	175	29	0.0822303392424506	1
GO:0050954	sensory perception of mechanical stimulus	170	29	0.0824390696648085	1
GO:0050727	regulation of inflammatory response	376	46	0.0824507439101942	1
GO:0042759	long-chain fatty acid biosynthetic process	29	6	0.0824591449897735	1
GO:0061333	renal tubule morphogenesis	75	16	0.0825941267472799	1
GO:0017157	regulation of exocytosis	199	31	0.0830363925800947	1
GO:0048240	sperm capacitation	29	5	0.0830852688126327	1
GO:2000737	negative regulation of stem cell differentiation	23	6	0.0831151986381151	1
GO:0061184	positive regulation of dermatome development	3	2	0.083254846594941	1
GO:0051620	norepinephrine uptake	8	3	0.0834189014942228	1
GO:0097298	regulation of nucleus size	1	1	0.0836497429231959	1
GO:0051494	negative regulation of cytoskeleton organization	158	27	0.0841951015075068	1
GO:0098907	regulation of SA node cell action potential	3	2	0.084281115614881	1
GO:0050927	positive regulation of positive chemotaxis	25	6	0.0844615743429225	1
GO:0051878	lateral element assembly	1	1	0.0847646888953528	1
GO:0010470	regulation of gastrulation	16	5	0.0847941452973659	1
GO:0045938	positive regulation of circadian sleep/wake cycle, sleep	6	2	0.0850850819233024	1
GO:0071867	response to monoamine	109	18	0.0851325649397391	1
GO:0071869	response to catecholamine	109	18	0.0851325649397391	1
GO:0030534	adult behavior	128	23	0.0854314030820267	1
GO:1905590	fibronectin fibril organization	1	1	0.0854455265445544	1
GO:0034104	negative regulation of tissue remodeling	20	5	0.0855321565572581	1
GO:0045824	negative regulation of innate immune response	69	11	0.0855561301556804	1
GO:0048670	regulation of collateral sprouting	19	6	0.0856752598626342	1
GO:0051709	regulation of killing of cells of other organism	13	3	0.0856861664048135	1
GO:0045686	negative regulation of glial cell differentiation	28	7	0.0857852241287313	1
GO:0060314	regulation of ryanodine-sensitive calcium-release channel activity	26	6	0.0859253546602955	1
GO:0007129	homologous chromosome pairing at meiosis	50	8	0.085993799663024	1
GO:0072657	protein localization to membrane	555	77	0.0862449657070352	1
GO:1900158	negative regulation of bone mineralization involved in bone maturation	4	2	0.0862875107160497	1
GO:0031449	regulation of slow-twitch skeletal muscle fiber contraction	1	1	0.086301165389999	1
GO:0034329	cell junction assembly	415	67	0.0864849410765797	1
GO:0010002	cardioblast differentiation	18	6	0.0865475318957686	1
GO:0051304	chromosome separation	95	15	0.0865991600512173	1
GO:0014897	striated muscle hypertrophy	102	17	0.0866146720438621	1
GO:0009953	dorsal/ventral pattern formation	83	16	0.0866505196979846	1
GO:0038092	nodal signaling pathway	16	4	0.0869225389883262	1
GO:2000328	regulation of T-helper 17 cell lineage commitment	7	2	0.0871921233134106	1
GO:0043588	skin development	259	37	0.0873738921526652	1
GO:0031116	positive regulation of microtubule polymerization	33	7	0.0874089408281915	1
GO:1901995	positive regulation of meiotic cell cycle phase transition	5	2	0.0876569067444865	1
GO:1905515	non-motile cilium assembly	61	10	0.0880170621023528	1
GO:0006812	cation transport	1157	151	0.088333824863139	1
GO:0035732	nitric oxide storage	1	1	0.0885651595045531	1
GO:0051050	positive regulation of transport	889	118	0.0887309600015047	1
GO:0030177	positive regulation of Wnt signaling pathway	139	25	0.0887903643494832	1
GO:0019740	nitrogen utilization	4	2	0.0888121217544316	1
GO:0033591	response to L-ascorbic acid	6	2	0.0894562903458975	1
GO:0051482	positive regulation of cytosolic calcium ion concentration involved in phospholipase C-activating G protein-coupled signaling pathway	32	6	0.0896196108181032	1
GO:0070814	hydrogen sulfide biosynthetic process	5	2	0.089669000197696	1
GO:0032959	inositol trisphosphate biosynthetic process	8	3	0.089959477936961	1
GO:1904447	folate import across plasma membrane	5	2	0.0899729075012269	1
GO:0051611	regulation of serotonin uptake	4	2	0.0899754897781362	1
GO:0008217	regulation of blood pressure	184	27	0.0903386821417331	1
GO:0021535	cell migration in hindbrain	16	5	0.0904283032920848	1
GO:0015755	fructose transmembrane transport	5	2	0.0906361629084976	1
GO:0062149	detection of stimulus involved in sensory perception of pain	24	6	0.090639988429156	1
GO:0007112	male meiosis cytokinesis	1	1	0.0907561265961945	1
GO:0045685	regulation of glial cell differentiation	76	15	0.0908239440067255	1
GO:0051307	meiotic chromosome separation	24	5	0.0910266121012331	1
GO:0042742	defense response to bacterium	252	27	0.091070602040488	1
GO:0010960	magnesium ion homeostasis	13	4	0.0911200816392246	1
GO:0051968	positive regulation of synaptic transmission, glutamatergic	30	7	0.0912084695552631	1
GO:0002027	regulation of heart rate	102	18	0.091358413667698	1
GO:2000177	regulation of neural precursor cell proliferation	87	17	0.0914973445483966	1
GO:2000344	positive regulation of acrosome reaction	12	3	0.0915027101727092	1
GO:0060745	mammary gland branching involved in pregnancy	7	3	0.0917471978686088	1
GO:0045956	positive regulation of calcium ion-dependent exocytosis	18	5	0.0919761941350578	1
GO:0009612	response to mechanical stimulus	213	33	0.0920518067164215	1
GO:1902161	positive regulation of cyclic nucleotide-gated ion channel activity	1	1	0.0921162074833059	1
GO:0006489	dolichyl diphosphate biosynthetic process	6	2	0.0921420965296798	1
GO:0046465	dolichyl diphosphate metabolic process	6	2	0.0921420965296798	1
GO:1904050	positive regulation of spontaneous neurotransmitter secretion	1	1	0.0922405136305038	1
GO:1905302	negative regulation of macropinocytosis	1	1	0.0922405136305038	1
GO:0043270	positive regulation of ion transport	272	39	0.0924178894772448	1
GO:0089718	amino acid import across plasma membrane	44	9	0.0924395482778671	1
GO:0002475	antigen processing and presentation via MHC class Ib	14	4	0.0924743897190223	1
GO:0003171	atrioventricular valve development	27	7	0.0925450067047868	1
GO:0018424	peptidyl-glutamic acid poly-ADP-ribosylation	1	1	0.0925541258287115	1
GO:1905818	regulation of chromosome separation	72	12	0.0925916723867468	1
GO:0050793	regulation of developmental process	2410	317	0.0927923548053276	1
GO:0061364	apoptotic process involved in luteolysis	3	2	0.0930039194252895	1
GO:0038007	netrin-activated signaling pathway	10	4	0.0930295379645469	1
GO:0030003	cellular cation homeostasis	634	81	0.0930310691693396	1
GO:2000678	negative regulation of transcription regulatory region DNA binding	20	5	0.0931354407461152	1
GO:0050926	regulation of positive chemotaxis	26	6	0.0933767578159462	1
GO:0014832	urinary bladder smooth muscle contraction	7	3	0.0934659050535055	1
GO:0033045	regulation of sister chromatid segregation	72	12	0.0934890271507883	1
GO:0055080	cation homeostasis	715	92	0.0936012516739291	1
GO:0072172	mesonephric tubule formation	8	3	0.0938068965609382	1
GO:1902100	negative regulation of metaphase/anaphase transition of cell cycle	42	8	0.0939102771156649	1
GO:0071298	cellular response to L-ascorbic acid	1	1	0.0940480314744032	1
GO:1904651	positive regulation of fat cell apoptotic process	1	1	0.0940480314744032	1
GO:2000486	negative regulation of glutamine transport	1	1	0.0940480314744032	1
GO:2000736	regulation of stem cell differentiation	58	12	0.094387239319849	1
GO:2001267	regulation of cysteine-type endopeptidase activity involved in apoptotic signaling pathway	16	4	0.0945364963711426	1
GO:0035523	protein K29-linked deubiquitination	5	2	0.0945666620673166	1
GO:2001173	regulation of histone H2B conserved C-terminal lysine ubiquitination	1	1	0.0947547968908311	1
GO:0043647	inositol phosphate metabolic process	54	10	0.0948583908380405	1
GO:0032815	negative regulation of natural killer cell activation	9	3	0.0955114643428622	1
GO:1904828	positive regulation of hydrogen sulfide biosynthetic process	1	1	0.0955645867633625	1
GO:0086019	cell-cell signaling involved in cardiac conduction	34	8	0.0956471328049232	1
GO:0051026	chiasma assembly	6	2	0.0956547099660039	1
GO:0072182	regulation of nephron tubule epithelial cell differentiation	11	4	0.0959711740269386	1
GO:0106047	polyamine deacetylation	1	1	0.0961746328746243	1
GO:0106048	spermidine deacetylation	1	1	0.0961746328746243	1
GO:0002429	immune response-activating cell surface receptor signaling pathway	210	30	0.0963655546463692	1
GO:0002757	immune response-activating signal transduction	210	30	0.0963655546463692	1
GO:0070227	lymphocyte apoptotic process	71	12	0.0963923917788935	1
GO:0003105	negative regulation of glomerular filtration	4	2	0.0964520537885913	1
GO:0048712	negative regulation of astrocyte differentiation	15	4	0.0967069485438842	1
GO:0014896	muscle hypertrophy	104	17	0.0968841042355962	1
GO:0001819	positive regulation of cytokine production	459	58	0.0971135907226218	1
GO:1902380	positive regulation of endoribonuclease activity	1	1	0.0971426576407081	1
GO:0006595	polyamine metabolic process	18	4	0.0976032217410243	1
GO:0097477	lateral motor column neuron migration	3	2	0.0980070106699404	1
GO:0033273	response to vitamin	91	15	0.0981190982127944	1
GO:0048710	regulation of astrocyte differentiation	31	7	0.0984595556907403	1
GO:0009125	nucleoside monophosphate catabolic process	18	4	0.0985369097370917	1
GO:1901999	homogentisate metabolic process	1	1	0.0987008491064521	1
GO:1902000	homogentisate catabolic process	1	1	0.0987008491064521	1
GO:1900153	positive regulation of nuclear-transcribed mRNA catabolic process, deadenylation-dependent decay	15	4	0.0988113876150259	1
GO:0014821	phasic smooth muscle contraction	22	5	0.099018480045701	1
GO:0048260	positive regulation of receptor-mediated endocytosis	51	10	0.0991394604530937	1
GO:0021767	mammillary body development	1	1	0.0993171438107665	1
GO:0061373	mammillary axonal complex development	1	1	0.0993171438107665	1
GO:0061374	mammillothalamic axonal tract development	1	1	0.0993171438107665	1
GO:0061381	cell migration in diencephalon	1	1	0.0993171438107665	1
GO:0015741	fumarate transport	1	1	0.0994009675089487	1
GO:0060047	heart contraction	238	37	0.099514782595292	1
GO:0051937	catecholamine transport	73	13	0.099631344079188	1
GO:0070839	metal ion export	53	10	0.0996676851760549	1
GO:0050728	negative regulation of inflammatory response	172	22	0.0999823389769804	1
GO:2000813	negative regulation of barbed-end actin filament capping	4	2	0.100097578311482	1
GO:0046086	adenosine biosynthetic process	1	1	0.100217261376998	1
GO:0097345	mitochondrial outer membrane permeabilization	32	6	0.100449783337024	1
GO:0030252	growth hormone secretion	15	4	0.100540010369712	1
GO:0009119	ribonucleoside metabolic process	35	6	0.10056970454107	1
GO:0071774	response to fibroblast growth factor	119	20	0.100628005615047	1
GO:1901994	negative regulation of meiotic cell cycle phase transition	4	2	0.100833715012248	1
GO:0032331	negative regulation of chondrocyte differentiation	24	6	0.100840967925261	1
GO:0061037	negative regulation of cartilage development	31	7	0.100944187533635	1
GO:0030900	forebrain development	375	61	0.101540130233844	1
GO:0035623	renal glucose absorption	1	1	0.101935523723165	1
GO:0072088	nephron epithelium morphogenesis	73	15	0.10206172764765	1
GO:0044387	negative regulation of protein kinase activity by regulation of protein phosphorylation	8	3	0.102247513547347	1
GO:1903978	regulation of microglial cell activation	19	4	0.102301686722896	1
GO:0010387	COP9 signalosome assembly	5	2	0.102520271676943	1
GO:0097194	execution phase of apoptosis	71	12	0.102641009574206	1
GO:0007631	feeding behavior	98	15	0.10271618897934	1
GO:0006875	cellular metal ion homeostasis	567	73	0.102957932782016	1
GO:0043567	regulation of insulin-like growth factor receptor signaling pathway	24	5	0.10303804877174	1
GO:0002857	positive regulation of natural killer cell mediated immune response to tumor cell	7	2	0.103348781230216	1
GO:0001658	branching involved in ureteric bud morphogenesis	56	12	0.103427553512877	1
GO:1903539	protein localization to postsynaptic membrane	36	8	0.10343889267329	1
GO:0031347	regulation of defense response	605	70	0.103460323830068	1
GO:0098742	cell-cell adhesion via plasma-membrane adhesion molecules	270	40	0.103508988203823	1
GO:0042402	cellular biogenic amine catabolic process	27	5	0.103538960128142	1
GO:0021965	spinal cord ventral commissure morphogenesis	3	2	0.103737937211882	1
GO:0086091	regulation of heart rate by cardiac conduction	38	9	0.103756112187771	1
GO:0002456	T cell mediated immunity	102	15	0.10400234026342	1
GO:0043536	positive regulation of blood vessel endothelial cell migration	73	12	0.104051271276708	1
GO:0034330	cell junction organization	686	105	0.104574468458177	1
GO:0010288	response to lead ion	24	5	0.104600380563256	1
GO:2000116	regulation of cysteine-type endopeptidase activity	233	33	0.104635390527598	1
GO:0098829	intestinal folate absorption	1	1	0.104678472028077	1
GO:0072503	cellular divalent inorganic cation homeostasis	477	63	0.104690290238306	1
GO:0043090	amino acid import	52	10	0.105135782073693	1
GO:0021889	olfactory bulb interneuron differentiation	11	4	0.105417193507063	1
GO:0010919	regulation of inositol phosphate biosynthetic process	16	4	0.105973190589492	1
GO:0051939	gamma-aminobutyric acid import	4	2	0.106011898711139	1
GO:0043374	CD8-positive, alpha-beta T cell differentiation	14	4	0.106190521276713	1
GO:0045046	protein import into peroxisome membrane	6	2	0.106406827421122	1
GO:0021510	spinal cord development	99	19	0.106430795279272	1
GO:0042311	vasodilation	47	9	0.10680515808367	1
GO:0032423	regulation of mismatch repair	4	2	0.106820740280558	1
GO:0001774	microglial cell activation	47	8	0.107134497003126	1
GO:0051970	negative regulation of transmission of nerve impulse	6	2	0.107180639868226	1
GO:0098657	import into cell	226	35	0.107485334416417	1
GO:0050851	antigen receptor-mediated signaling pathway	165	24	0.107872201696711	1
GO:0035092	sperm chromatin condensation	12	3	0.107918933974314	1
GO:0051664	nuclear pore localization	1	1	0.108068661039995	1
GO:0060346	bone trabecula formation	9	3	0.108138720587964	1
GO:0045745	positive regulation of G protein-coupled receptor signaling pathway	26	5	0.108379453881689	1
GO:0048806	genitalia development	44	9	0.108396949234783	1
GO:0061387	regulation of extent of cell growth	109	21	0.108416087705529	1
GO:0030199	collagen fibril organization	60	12	0.108491909400052	1
GO:0031348	negative regulation of defense response	253	31	0.109074000572636	1
GO:0002768	immune response-regulating cell surface receptor signaling pathway	232	32	0.109146199931881	1
GO:0050691	regulation of defense response to virus by host	41	7	0.109299071916463	1
GO:0001886	endothelial cell morphogenesis	13	4	0.109847294106049	1
GO:0031110	regulation of microtubule polymerization or depolymerization	86	15	0.109897687641814	1
GO:0071608	macrophage inflammatory protein-1 alpha production	6	2	0.11002375196932	1
GO:0071640	regulation of macrophage inflammatory protein 1 alpha production	6	2	0.11002375196932	1
GO:0072132	mesenchyme morphogenesis	52	11	0.110843349504331	1
GO:0010224	response to UV-B	17	4	0.110925775012968	1
GO:0051985	negative regulation of chromosome segregation	45	8	0.110956688010679	1
GO:1905819	negative regulation of chromosome separation	45	8	0.110956688010679	1
GO:0048668	collateral sprouting	25	7	0.111076603106126	1
GO:0002709	regulation of T cell mediated immunity	82	12	0.111178408166067	1
GO:0051668	localization within membrane	630	86	0.111301290552798	1
GO:1905709	negative regulation of membrane permeability	11	3	0.111555241229341	1
GO:0035811	negative regulation of urine volume	5	2	0.111726464094197	1
GO:0045597	positive regulation of cell differentiation	851	118	0.111749884411783	1
GO:0009065	glutamine family amino acid catabolic process	28	6	0.111904745907999	1
GO:0021782	glial cell development	116	20	0.111914468073337	1
GO:1903584	regulation of histone deubiquitination	1	1	0.111951544138201	1
GO:1903586	positive regulation of histone deubiquitination	1	1	0.111951544138201	1
GO:0043371	negative regulation of CD4-positive, alpha-beta T cell differentiation	22	5	0.112030092637619	1
GO:1903305	regulation of regulated secretory pathway	133	21	0.112930102053962	1
GO:0008591	regulation of Wnt signaling pathway, calcium modulating pathway	1	1	0.113246267399612	1
GO:0045813	positive regulation of Wnt signaling pathway, calcium modulating pathway	1	1	0.113246267399612	1
GO:1901296	negative regulation of canonical Wnt signaling pathway involved in cardiac muscle cell fate commitment	1	1	0.113246267399612	1
GO:1904701	Wnt-Frizzled-LRP5/6 complex assembly	1	1	0.113246267399612	1
GO:1904711	regulation of Wnt-Frizzled-LRP5/6 complex assembly	1	1	0.113246267399612	1
GO:1904723	negative regulation of Wnt-Frizzled-LRP5/6 complex assembly	1	1	0.113246267399612	1
GO:1905067	negative regulation of canonical Wnt signaling pathway involved in heart development	1	1	0.113246267399612	1
GO:0006166	purine ribonucleoside salvage	6	2	0.113380919149242	1
GO:0086002	cardiac muscle cell action potential involved in contraction	53	11	0.113462720948299	1
GO:0043524	negative regulation of neuron apoptotic process	144	23	0.113598370166692	1
GO:0055065	metal ion homeostasis	644	83	0.113683789606651	1
GO:0003203	endocardial cushion morphogenesis	36	8	0.114139467559205	1
GO:0045113	regulation of integrin biosynthetic process	5	2	0.114194801757324	1
GO:1990778	protein localization to cell periphery	331	49	0.114388907512698	1
GO:0030279	negative regulation of ossification	37	8	0.114434562001133	1
GO:0098696	regulation of neurotransmitter receptor localization to postsynaptic specialization membrane	9	3	0.114516224438225	1
GO:2000738	positive regulation of stem cell differentiation	19	5	0.114812069458293	1
GO:0021944	neuronal-glial interaction involved in hindbrain glial-mediated radial cell migration	1	1	0.114898299601584	1
GO:0010085	polarity specification of proximal/distal axis	1	1	0.114913679930756	1
GO:0048321	axial mesodermal cell differentiation	1	1	0.114913679930756	1
GO:0048322	axial mesodermal cell fate commitment	1	1	0.114913679930756	1
GO:0048327	axial mesodermal cell fate specification	1	1	0.114913679930756	1
GO:0060460	left lung morphogenesis	1	1	0.114913679930756	1
GO:0060802	epiblast cell-extraembryonic ectoderm cell signaling involved in anterior/posterior axis specification	1	1	0.114913679930756	1
GO:0090010	transforming growth factor beta receptor signaling pathway involved in primitive streak formation	1	1	0.114913679930756	1
GO:0010832	negative regulation of myotube differentiation	15	4	0.114979829339747	1
GO:1904749	regulation of protein localization to nucleolus	9	3	0.115165402625246	1
GO:1901616	organic hydroxy compound catabolic process	78	11	0.115875748508306	1
GO:0050961	detection of temperature stimulus involved in sensory perception	19	5	0.11599118313955	1
GO:0006836	neurotransmitter transport	207	34	0.116218704420657	1
GO:0038111	interleukin-7-mediated signaling pathway	2	1	0.11667940001222	1
GO:0046725	negative regulation by virus of viral protein levels in host cell	1	1	0.116808527282339	1
GO:0072308	negative regulation of metanephric nephron tubule epithelial cell differentiation	1	1	0.116808527282339	1
GO:0072050	S-shaped body morphogenesis	8	3	0.116892820647402	1
GO:0075519	microtubule-dependent intracellular transport of viral material	1	1	0.116938420015279	1
GO:0075521	microtubule-dependent intracellular transport of viral material towards nucleus	1	1	0.116938420015279	1
GO:0075606	transport of viral material towards nucleus	1	1	0.116938420015279	1
GO:0051281	positive regulation of release of sequestered calcium ion into cytosol	40	7	0.117104038957841	1
GO:0031282	regulation of guanylate cyclase activity	12	3	0.117316348040839	1
GO:0043266	regulation of potassium ion transport	107	18	0.117388127130292	1
GO:0006678	glucosylceramide metabolic process	7	2	0.118109372765977	1
GO:0015698	inorganic anion transport	179	27	0.118261093832064	1
GO:1902950	regulation of dendritic spine maintenance	12	3	0.118362311596296	1
GO:0021527	spinal cord association neuron differentiation	12	4	0.118688105981657	1
GO:0007210	serotonin receptor signaling pathway	37	6	0.118772194457869	1
GO:0106001	intestinal hexose absorption	5	2	0.118786342726179	1
GO:0060749	mammary gland alveolus development	18	5	0.11879030750282	1
GO:0061377	mammary gland lobule development	18	5	0.11879030750282	1
GO:0050912	detection of chemical stimulus involved in sensory perception of taste	41	5	0.118823567502886	1
GO:1901214	regulation of neuron death	317	46	0.118987758095699	1
GO:0003044	regulation of systemic arterial blood pressure mediated by a chemical signal	47	8	0.11920983726123	1
GO:0002885	positive regulation of hypersensitivity	5	2	0.119613454922284	1
GO:0046209	nitric oxide metabolic process	81	13	0.119704559639193	1
GO:0045175	basal protein localization	1	1	0.119811927837663	1
GO:0031086	nuclear-transcribed mRNA catabolic process, deadenylation-independent decay	6	2	0.120277867805272	1
GO:0060384	innervation	23	6	0.120288765632073	1
GO:1905710	positive regulation of membrane permeability	48	8	0.120317112258781	1
GO:0008215	spermine metabolic process	5	2	0.120369592874251	1
GO:0002752	cell surface pattern recognition receptor signaling pathway	2	1	0.120372568615712	1
GO:0061317	canonical Wnt signaling pathway involved in cardiac muscle cell fate commitment	5	2	0.120958238070547	1
GO:0060012	synaptic transmission, glycinergic	5	2	0.120979174792256	1
GO:0065001	specification of axis polarity	4	2	0.121052613945163	1
GO:0007422	peripheral nervous system development	80	16	0.121247970170395	1
GO:0072047	proximal/distal pattern formation involved in nephron development	5	2	0.121271871960497	1
GO:0072081	specification of nephron tubule identity	5	2	0.121271871960497	1
GO:0045299	otolith mineralization	2	1	0.121661833255187	1
GO:0032823	regulation of natural killer cell differentiation	11	3	0.121949598246561	1
GO:0022038	corpus callosum development	14	4	0.122389010727686	1
GO:0051240	positive regulation of multicellular organismal process	1427	186	0.122493750673559	1
GO:0061004	pattern specification involved in kidney development	9	3	0.122613696207892	1
GO:0072048	renal system pattern specification	9	3	0.122613696207892	1
GO:0021540	corpus callosum morphogenesis	5	2	0.12297129384272	1
GO:0034125	negative regulation of MyD88-dependent toll-like receptor signaling pathway	2	1	0.123270381387394	1
GO:0002485	antigen processing and presentation of endogenous peptide antigen via MHC class I via ER pathway, TAP-dependent	1	1	0.123404823748742	1
GO:2000812	regulation of barbed-end actin filament capping	5	2	0.123447746266414	1
GO:0030167	proteoglycan catabolic process	4	2	0.123501046108429	1
GO:0090009	primitive streak formation	8	3	0.123820095368971	1
GO:0070231	T cell apoptotic process	49	8	0.123991621448832	1
GO:0050892	intestinal absorption	41	7	0.124113740303858	1
GO:0046449	creatinine metabolic process	1	1	0.124184444387461	1
GO:0061837	neuropeptide processing	1	1	0.124184444387461	1
GO:2001269	positive regulation of cysteine-type endopeptidase activity involved in apoptotic signaling pathway	10	3	0.124222117027786	1
GO:0003015	heart process	248	38	0.124245649016351	1
GO:0051235	maintenance of location	321	44	0.124365345790274	1
GO:0006816	calcium ion transport	418	58	0.124839378032173	1
GO:0086010	membrane depolarization during action potential	36	8	0.125015053361735	1
GO:0003271	smoothened signaling pathway involved in regulation of secondary heart field cardioblast proliferation	1	1	0.125038754832208	1
GO:0055082	cellular chemical homeostasis	815	103	0.125331936917069	1
GO:0034447	very-low-density lipoprotein particle clearance	7	2	0.125355581115071	1
GO:0001581	detection of chemical stimulus involved in sensory perception of sour taste	2	1	0.125387197483659	1
GO:0019372	lipoxygenase pathway	11	3	0.125917336794279	1
GO:0099625	ventricular cardiac muscle cell membrane repolarization	26	6	0.125949184142346	1
GO:0090245	axis elongation involved in somitogenesis	4	2	0.126061497855054	1
GO:0051044	positive regulation of membrane protein ectodomain proteolysis	16	4	0.126679893473561	1
GO:0007143	female meiotic nuclear division	28	5	0.126766315177385	1
GO:0060926	cardiac pacemaker cell development	8	3	0.126857078688415	1
GO:0001759	organ induction	23	6	0.127052029023272	1
GO:0009444	pyruvate oxidation	1	1	0.127256353300066	1
GO:0038097	positive regulation of mast cell activation by Fc-epsilon receptor signaling pathway	1	1	0.127256353300066	1
GO:1903351	cellular response to dopamine	90	14	0.127564798794298	1
GO:0002174	mammary stem cell proliferation	1	1	0.127593301163714	1
GO:1904677	positive regulation of somatic stem cell division	1	1	0.127593301163714	1
GO:2000101	regulation of mammary stem cell proliferation	1	1	0.127593301163714	1
GO:2000103	positive regulation of mammary stem cell proliferation	1	1	0.127593301163714	1
GO:0072161	mesenchymal cell differentiation involved in kidney development	8	3	0.127685099476496	1
GO:2001012	mesenchymal cell differentiation involved in renal system development	8	3	0.127685099476496	1
GO:0015779	glucuronoside transport	1	1	0.128038701886825	1
GO:0006026	aminoglycan catabolic process	32	6	0.128069467545793	1
GO:0097154	GABAergic neuron differentiation	13	4	0.128084853353605	1
GO:0042262	DNA protection	5	2	0.128126963396563	1
GO:0030098	lymphocyte differentiation	360	49	0.128561973031926	1
GO:0061326	renal tubule development	93	18	0.129132889901269	1
GO:0035666	TRIF-dependent toll-like receptor signaling pathway	7	2	0.12944143063304	1
GO:0110156	methylguanosine-cap decapping	14	3	0.129587533384724	1
GO:0017156	calcium-ion regulated exocytosis	63	12	0.130601809644307	1
GO:0009159	deoxyribonucleoside monophosphate catabolic process	14	3	0.13071885297695	1
GO:1904220	regulation of serine C-palmitoyltransferase activity	5	2	0.130813888586505	1
GO:0042495	detection of triacyl bacterial lipopeptide	2	1	0.131103521681279	1
GO:1903971	positive regulation of response to macrophage colony-stimulating factor	2	1	0.131108483554333	1
GO:1903974	positive regulation of cellular response to macrophage colony-stimulating factor stimulus	2	1	0.131108483554333	1
GO:1904466	positive regulation of matrix metallopeptidase secretion	2	1	0.131108483554333	1
GO:1903649	regulation of cytoplasmic transport	28	6	0.131227105343147	1
GO:0032102	negative regulation of response to external stimulus	413	52	0.131859837786345	1
GO:0009116	nucleoside metabolic process	62	9	0.131877317535884	1
GO:2000870	regulation of progesterone secretion	2	1	0.13204595755911	1
GO:0035329	hippo signaling	39	9	0.132082237435424	1
GO:0070997	neuron death	358	51	0.132289253251201	1
GO:0043435	response to corticotropin-releasing hormone	5	2	0.132356147939854	1
GO:0071376	cellular response to corticotropin-releasing hormone stimulus	5	2	0.132356147939854	1
GO:0001505	regulation of neurotransmitter levels	212	34	0.132585232209944	1
GO:0007628	adult walking behavior	27	6	0.132690569919182	1
GO:0042158	lipoprotein biosynthetic process	94	13	0.132725861505264	1
GO:1902459	positive regulation of stem cell population maintenance	9	3	0.13279902427932	1
GO:0033089	positive regulation of T cell differentiation in thymus	10	3	0.133087803814151	1
GO:0044341	sodium-dependent phosphate transport	6	2	0.133092411687679	1
GO:0099527	postsynapse to nucleus signaling pathway	9	3	0.133100427203539	1
GO:1904526	regulation of microtubule binding	10	3	0.133117248633118	1
GO:0050982	detection of mechanical stimulus	49	9	0.133194111348554	1
GO:0016093	polyprenol metabolic process	8	2	0.133276174536372	1
GO:0040018	positive regulation of multicellular organism growth	29	6	0.133371052948418	1
GO:0010524	positive regulation of calcium ion transport into cytosol	54	9	0.133598832896684	1
GO:0099633	protein localization to postsynaptic specialization membrane	16	4	0.133662019002245	1
GO:0099645	neurotransmitter receptor localization to postsynaptic specialization membrane	16	4	0.133662019002245	1
GO:0042102	positive regulation of T cell proliferation	100	14	0.133737232628731	1
GO:0050708	regulation of protein secretion	267	39	0.13378258142906	1
GO:0097283	keratinocyte apoptotic process	6	2	0.133825066344919	1
GO:1902172	regulation of keratinocyte apoptotic process	6	2	0.133825066344919	1
GO:0006040	amino sugar metabolic process	42	7	0.133854911903776	1
GO:0032637	interleukin-8 production	102	13	0.133867290667086	1
GO:0032677	regulation of interleukin-8 production	102	13	0.133867290667086	1
GO:0050801	ion homeostasis	776	98	0.133969279267761	1
GO:0000393	spliceosomal conformational changes to generate catalytic conformation	6	2	0.134092873963099	1
GO:1903522	regulation of blood circulation	253	38	0.134469966441846	1
GO:2001057	reactive nitrogen species metabolic process	82	13	0.134507306703703	1
GO:0048050	post-embryonic eye morphogenesis	6	2	0.134600879352094	1
GO:0045907	positive regulation of vasoconstriction	35	7	0.134723092967589	1
GO:0015818	isoleucine transport	1	1	0.135042010177977	1
GO:1903714	isoleucine transmembrane transport	1	1	0.135042010177977	1
GO:1903806	L-isoleucine import across plasma membrane	1	1	0.135042010177977	1
GO:0006941	striated muscle contraction	175	27	0.135082768073457	1
GO:0086011	membrane repolarization during action potential	27	6	0.135212656752805	1
GO:0008037	cell recognition	152	22	0.135789293597007	1
GO:1901804	beta-glucoside metabolic process	2	1	0.135836786348048	1
GO:1901805	beta-glucoside catabolic process	2	1	0.135836786348048	1
GO:0032687	negative regulation of interferon-alpha production	6	2	0.135916643457623	1
GO:0051691	cellular oligosaccharide metabolic process	2	1	0.136122951710069	1
GO:0051692	cellular oligosaccharide catabolic process	2	1	0.136122951710069	1
GO:2000119	negative regulation of sodium-dependent phosphate transport	1	1	0.136187752747371	1
GO:1903350	response to dopamine	91	14	0.136194810171804	1
GO:0030422	production of siRNA involved in RNA interference	6	2	0.13645311160472	1
GO:0050905	neuromuscular process	145	24	0.136604763345268	1
GO:0019919	peptidyl-arginine methylation, to asymmetrical-dimethyl arginine	5	2	0.13681783003462	1
GO:0030262	apoptotic nuclear changes	27	5	0.136932406740816	1
GO:0090520	sphingolipid mediated signaling pathway	16	4	0.137081290786704	1
GO:0045454	cell redox homeostasis	35	6	0.1371049811925	1
GO:0072359	circulatory system development	1162	155	0.137252579236031	1
GO:0043046	DNA methylation involved in gamete generation	20	4	0.137259338906011	1
GO:0032632	interleukin-3 production	2	1	0.137515830956242	1
GO:0032672	regulation of interleukin-3 production	2	1	0.137515830956242	1
GO:0002358	B cell homeostatic proliferation	2	1	0.137625281079971	1
GO:0046719	regulation by virus of viral protein levels in host cell	7	2	0.137866796421278	1
GO:0045852	pH elevation	7	2	0.138094405981502	1
GO:0072028	nephron morphogenesis	76	15	0.138141163908926	1
GO:0002415	immunoglobulin transcytosis in epithelial cells mediated by polymeric immunoglobulin receptor	2	1	0.138259441242234	1
GO:0002625	regulation of T cell antigen processing and presentation	2	1	0.138374013914692	1
GO:0061000	negative regulation of dendritic spine development	12	4	0.138506943139731	1
GO:1901215	negative regulation of neuron death	206	30	0.13855565330904	1
GO:0046033	AMP metabolic process	19	4	0.138584560639735	1
GO:0086001	cardiac muscle cell action potential	75	14	0.138860139877632	1
GO:0001580	detection of chemical stimulus involved in sensory perception of bitter taste	35	4	0.138881872731907	1
GO:1900279	regulation of CD4-positive, alpha-beta T cell costimulation	2	1	0.139017825375852	1
GO:0003137	Notch signaling pathway involved in heart induction	4	2	0.139057694398144	1
GO:0035480	regulation of Notch signaling pathway involved in heart induction	4	2	0.139057694398144	1
GO:0035481	positive regulation of Notch signaling pathway involved in heart induction	4	2	0.139057694398144	1
GO:0035039	male pronucleus assembly	2	1	0.139182029818808	1
GO:1903131	mononuclear cell differentiation	412	55	0.139453488595554	1
GO:0070106	interleukin-27-mediated signaling pathway	7	2	0.139643799295255	1
GO:0051402	neuron apoptotic process	244	36	0.139650958638916	1
GO:0055118	negative regulation of cardiac muscle contraction	5	2	0.139766229992771	1
GO:0010863	positive regulation of phospholipase C activity	40	7	0.139776765814335	1
GO:0006683	galactosylceramide catabolic process	2	1	0.139839856707547	1
GO:0060159	regulation of dopamine receptor signaling pathway	11	3	0.140324058130742	1
GO:1901028	regulation of mitochondrial outer membrane permeabilization involved in apoptotic signaling pathway	21	4	0.140450113360787	1
GO:0040034	regulation of development, heterochronic	8	3	0.140736414872514	1
GO:0072179	nephric duct formation	4	2	0.140813868726202	1
GO:0000902	cell morphogenesis	979	147	0.140870793056473	1
GO:0009786	regulation of asymmetric cell division	5	2	0.141041514399757	1
GO:0019336	phenol-containing compound catabolic process	13	3	0.141123632801887	1
GO:0010902	positive regulation of very-low-density lipoprotein particle remodeling	2	1	0.141153666346922	1
GO:0072243	metanephric nephron epithelium development	21	5	0.14121619524627	1
GO:0097120	receptor localization to synapse	57	11	0.141436215991851	1
GO:1904424	regulation of GTP binding	15	4	0.141577639408861	1
GO:0015744	succinate transport	7	2	0.141725048085067	1
GO:0071422	succinate transmembrane transport	7	2	0.141725048085067	1
GO:0033209	tumor necrosis factor-mediated signaling pathway	96	14	0.142340012903292	1
GO:0010040	response to iron(II) ion	6	2	0.142632668393301	1
GO:1904427	positive regulation of calcium ion transmembrane transport	73	12	0.142659312149197	1
GO:1905458	positive regulation of lymphoid progenitor cell differentiation	2	1	0.142735924517244	1
GO:0045104	intermediate filament cytoskeleton organization	51	9	0.142907831758312	1
GO:0010595	positive regulation of endothelial cell migration	130	20	0.143243424599173	1
GO:0009310	amine catabolic process	29	5	0.143352137664311	1
GO:0060735	regulation of eIF2 alpha phosphorylation by dsRNA	1	1	0.143650005302549	1
GO:1902629	regulation of mRNA stability involved in cellular response to UV	1	1	0.143650005302549	1
GO:0031577	spindle checkpoint signaling	39	7	0.143659187731812	1
GO:0043378	positive regulation of CD8-positive, alpha-beta T cell differentiation	5	2	0.143691618920868	1
GO:2000426	negative regulation of apoptotic cell clearance	2	1	0.143885867152289	1
GO:0002423	natural killer cell mediated immune response to tumor cell	9	2	0.144024575574343	1
GO:0002855	regulation of natural killer cell mediated immune response to tumor cell	9	2	0.144024575574343	1
GO:0001757	somite specification	5	2	0.144275329746216	1
GO:0071846	actin filament debranching	2	1	0.144545657578245	1
GO:0072108	positive regulation of mesenchymal to epithelial transition involved in metanephros morphogenesis	4	2	0.14467987826581	1
GO:0002352	B cell negative selection	2	1	0.144695440077493	1
GO:0051154	negative regulation of striated muscle cell differentiation	39	7	0.144705665814724	1
GO:1902216	positive regulation of interleukin-4-mediated signaling pathway	2	1	0.144746461779042	1
GO:1902490	regulation of sperm capacitation	2	1	0.144800583942056	1
GO:0090659	walking behavior	28	6	0.144992366638795	1
GO:1904245	regulation of polynucleotide adenylyltransferase activity	2	1	0.14506434969615	1
GO:0032703	negative regulation of interleukin-2 production	27	5	0.145208443319583	1
GO:0008016	regulation of heart contraction	203	31	0.145356129713359	1
GO:0009755	hormone-mediated signaling pathway	188	28	0.145512047374905	1
GO:1904044	response to aldosterone	7	2	0.145526541466914	1
GO:0097476	spinal cord motor neuron migration	4	2	0.145551581194661	1
GO:0006809	nitric oxide biosynthetic process	76	12	0.145576761744142	1
GO:0002636	positive regulation of germinal center formation	2	1	0.145796059471596	1
GO:0042496	detection of diacyl bacterial lipopeptide	2	1	0.145822044416442	1
GO:0010975	regulation of neuron projection development	441	69	0.145826557854639	1
GO:1900154	regulation of bone trabecula formation	2	1	0.145830977130787	1
GO:1900155	negative regulation of bone trabecula formation	2	1	0.145830977130787	1
GO:2000376	positive regulation of oxygen metabolic process	2	1	0.145960701096473	1
GO:0098910	regulation of atrial cardiac muscle cell action potential	4	2	0.146047960212256	1
GO:0051129	negative regulation of cellular component organization	672	92	0.146209384686864	1
GO:0060318	definitive erythrocyte differentiation	5	2	0.146376435284719	1
GO:0002302	CD8-positive, alpha-beta T cell differentiation involved in immune response	1	1	0.14667540253467	1
GO:1904606	fat cell apoptotic process	2	1	0.147652950280627	1
GO:1904649	regulation of fat cell apoptotic process	2	1	0.147652950280627	1
GO:0009996	negative regulation of cell fate specification	5	2	0.147761044724447	1
GO:0022610	biological adhesion	1476	194	0.147827282666638	1
GO:0051238	sequestering of metal ion	14	3	0.14792584879887	1
GO:0090663	galanin-activated signaling pathway	2	1	0.148004470288649	1
GO:0051966	regulation of synaptic transmission, glutamatergic	69	13	0.148181300182592	1
GO:0006168	adenine salvage	2	1	0.148217589345169	1
GO:0007379	segment specification	17	4	0.148279983935161	1
GO:0043651	linoleic acid metabolic process	20	4	0.14831292387843	1
GO:0010001	glial cell differentiation	225	36	0.148499422722811	1
GO:0060920	cardiac pacemaker cell differentiation	9	3	0.148608589142581	1
GO:0015747	urate transport	7	2	0.148673953063902	1
GO:0035425	autocrine signaling	8	2	0.148733992937553	1
GO:0010644	cell communication by electrical coupling	32	7	0.148973398686397	1
GO:1904762	positive regulation of myofibroblast differentiation	2	1	0.14935616447541	1
GO:0098693	regulation of synaptic vesicle cycle	8	3	0.149647632861423	1
GO:1903445	protein transport from ciliary membrane to plasma membrane	2	1	0.149790991792391	1
GO:0003156	regulation of animal organ formation	28	7	0.14994077030862	1
GO:0043534	blood vessel endothelial cell migration	170	23	0.149977925590469	1
GO:0072078	nephron tubule morphogenesis	71	14	0.150672620464745	1
GO:2000016	negative regulation of determination of dorsal identity	2	1	0.150748567704981	1
GO:0007155	cell adhesion	1469	193	0.15082587756407	1
GO:0021955	central nervous system neuron axonogenesis	35	8	0.150965008987514	1
GO:0016031	tRNA import into mitochondrion	2	1	0.151124491637962	1
GO:0045103	intermediate filament-based process	52	9	0.151264280478156	1
GO:0086009	membrane repolarization	48	9	0.151878101349127	1
GO:1905834	response to pyrimidine ribonucleotide	1	1	0.152147583525494	1
GO:1905835	cellular response to pyrimidine ribonucleotide	1	1	0.152147583525494	1
GO:1904826	regulation of hydrogen sulfide biosynthetic process	2	1	0.152178271799917	1
GO:0090027	negative regulation of monocyte chemotaxis	6	2	0.152213448595233	1
GO:0007340	acrosome reaction	37	6	0.152510675807469	1
GO:0071805	potassium ion transmembrane transport	216	33	0.152678367969885	1
GO:0042700	luteinizing hormone signaling pathway	2	1	0.152707035033869	1
GO:0045776	negative regulation of blood pressure	43	7	0.152746111934521	1
GO:0071902	positive regulation of protein serine/threonine kinase activity	199	30	0.152880548714909	1
GO:0001714	endodermal cell fate specification	7	2	0.153002058886559	1
GO:0018057	peptidyl-lysine oxidation	5	2	0.153013363528855	1
GO:0048263	determination of dorsal identity	8	2	0.153169608243168	1
GO:0071383	cellular response to steroid hormone stimulus	201	29	0.153383926012338	1
GO:0072170	metanephric tubule development	21	5	0.153413627920583	1
GO:0031128	developmental induction	34	8	0.153421421679217	1
GO:0070729	cyclic nucleotide transport	6	2	0.153493554786914	1
GO:0050884	neuromuscular process controlling posture	16	4	0.153657381502454	1
GO:0021576	hindbrain formation	1	1	0.153748439179743	1
GO:0021588	cerebellum formation	1	1	0.153748439179743	1
GO:0021732	midbrain-hindbrain boundary maturation	1	1	0.153748439179743	1
GO:0022004	midbrain-hindbrain boundary maturation during brain development	1	1	0.153748439179743	1
GO:0003266	regulation of secondary heart field cardioblast proliferation	9	3	0.153872424894199	1
GO:0050858	negative regulation of antigen receptor-mediated signaling pathway	30	5	0.153946857318892	1
GO:1901741	positive regulation of myoblast fusion	15	4	0.153961951025669	1
GO:0019722	calcium-mediated signaling	201	29	0.154027399419488	1
GO:0010561	negative regulation of glycoprotein biosynthetic process	25	4	0.154169609869916	1
GO:0070813	hydrogen sulfide metabolic process	7	2	0.154361479301823	1
GO:0016486	peptide hormone processing	24	5	0.154419993162221	1
GO:0043267	negative regulation of potassium ion transport	38	7	0.15458776479133	1
GO:1904760	regulation of myofibroblast differentiation	6	2	0.154596305078739	1
GO:0046635	positive regulation of alpha-beta T cell activation	66	11	0.15470999284835	1
GO:1903003	positive regulation of protein deubiquitination	7	2	0.154724708320211	1
GO:0045932	negative regulation of muscle contraction	23	5	0.154731535996532	1
GO:1902159	regulation of cyclic nucleotide-gated ion channel activity	2	1	0.154779485311578	1
GO:0009887	animal organ morphogenesis	1001	145	0.154907947445853	1
GO:0090263	positive regulation of canonical Wnt signaling pathway	105	18	0.155055014759951	1
GO:0051928	positive regulation of calcium ion transport	121	18	0.155115597629554	1
GO:0034128	negative regulation of MyD88-independent toll-like receptor signaling pathway	1	1	0.155150743269321	1
GO:0034439	lipoprotein lipid oxidation	2	1	0.155486448489188	1
GO:0034442	regulation of lipoprotein oxidation	2	1	0.155486448489188	1
GO:0042160	lipoprotein modification	2	1	0.155486448489188	1
GO:0042161	lipoprotein oxidation	2	1	0.155486448489188	1
GO:0060587	regulation of lipoprotein lipid oxidation	2	1	0.155486448489188	1
GO:1902608	positive regulation of large conductance calcium-activated potassium channel activity	2	1	0.155503539253982	1
GO:0045109	intermediate filament organization	25	5	0.156095141543352	1
GO:0072739	response to anisomycin	2	1	0.15669322138323	1
GO:1901072	glucosamine-containing compound catabolic process	9	2	0.156695726570027	1
GO:0009167	purine ribonucleoside monophosphate metabolic process	41	7	0.156718827518652	1
GO:0046641	positive regulation of alpha-beta T cell proliferation	21	4	0.156749700126707	1
GO:1901053	sarcosine catabolic process	1	1	0.156851539919729	1
GO:0016559	peroxisome fission	9	2	0.156892459644039	1
GO:0071460	cellular response to cell-matrix adhesion	2	1	0.157144978106347	1
GO:0099560	synaptic membrane adhesion	25	6	0.15719625491197	1
GO:1902104	positive regulation of metaphase/anaphase transition of meiotic cell cycle	1	1	0.157204319498219	1
GO:1905134	positive regulation of meiotic chromosome separation	1	1	0.157204319498219	1
GO:1905186	regulation of metaphase/anaphase transition of meiosis I	1	1	0.157204319498219	1
GO:1905188	positive regulation of metaphase/anaphase transition of meiosis I	1	1	0.157204319498219	1
GO:1990949	metaphase/anaphase transition of meiosis I	1	1	0.157204319498219	1
GO:0061316	canonical Wnt signaling pathway involved in heart development	6	2	0.157209591560536	1
GO:0098661	inorganic anion transmembrane transport	91	15	0.157630742959976	1
GO:1990034	calcium ion export across plasma membrane	12	3	0.157771329027147	1
GO:0048672	positive regulation of collateral sprouting	9	3	0.158018115509343	1
GO:1904751	positive regulation of protein localization to nucleolus	5	2	0.158087235475662	1
GO:0046164	alcohol catabolic process	55	8	0.158245401217283	1
GO:0043931	ossification involved in bone maturation	22	5	0.158342091695527	1
GO:1902430	negative regulation of amyloid-beta formation	27	5	0.158445736800055	1
GO:0061054	dermatome development	4	2	0.159062435204568	1
GO:0061183	regulation of dermatome development	4	2	0.159062435204568	1
GO:0003100	regulation of systemic arterial blood pressure by endothelin	6	2	0.159245257414021	1
GO:1903790	guanine nucleotide transmembrane transport	6	2	0.15924776850071	1
GO:0002314	germinal center B cell differentiation	8	2	0.159541960650119	1
GO:0040019	positive regulation of embryonic development	22	5	0.159595333110598	1
GO:0010877	lipid transport involved in lipid storage	2	1	0.159901197068989	1
GO:0051890	regulation of cardioblast differentiation	8	3	0.160325482321308	1
GO:0045684	positive regulation of epidermis development	32	6	0.16062082212979	1
GO:0098838	folate transmembrane transport	7	2	0.160710756987665	1
GO:0097638	L-arginine import across plasma membrane	6	2	0.160735753194734	1
GO:1902203	negative regulation of hepatocyte growth factor receptor signaling pathway	1	1	0.160885391669104	1
GO:2001112	regulation of cellular response to hepatocyte growth factor stimulus	1	1	0.160885391669104	1
GO:2001113	negative regulation of cellular response to hepatocyte growth factor stimulus	1	1	0.160885391669104	1
GO:2001014	regulation of skeletal muscle cell differentiation	21	5	0.160889353991296	1
GO:0032310	prostaglandin secretion	15	3	0.161022756135058	1
GO:0003159	morphogenesis of an endothelium	20	5	0.161146347857178	1
GO:0061154	endothelial tube morphogenesis	20	5	0.161146347857178	1
GO:0140507	granzyme-mediated programmed cell death signaling pathway	6	2	0.161169507751879	1
GO:0002675	positive regulation of acute inflammatory response	28	5	0.161257112950257	1
GO:1900026	positive regulation of substrate adhesion-dependent cell spreading	41	8	0.16137099758636	1
GO:1903035	negative regulation of response to wounding	94	15	0.161500971788275	1
GO:0046032	ADP catabolic process	2	1	0.161592761639791	1
GO:0002250	adaptive immune response	410	50	0.161676759362866	1
GO:2000427	positive regulation of apoptotic cell clearance	8	2	0.1617215481359	1
GO:0046855	inositol phosphate dephosphorylation	17	4	0.161788602435928	1
GO:0032101	regulation of response to external stimulus	928	110	0.162030019258983	1
GO:0009855	determination of bilateral symmetry	129	19	0.162103698983509	1
GO:1901606	alpha-amino acid catabolic process	86	12	0.162269812469366	1
GO:1905042	negative regulation of epithelium regeneration	1	1	0.162540947257674	1
GO:0048033	heme o metabolic process	1	1	0.162724026891817	1
GO:0048034	heme O biosynthetic process	1	1	0.162724026891817	1
GO:1900157	regulation of bone mineralization involved in bone maturation	6	2	0.162812788916506	1
GO:0048621	post-embryonic digestive tract morphogenesis	1	1	0.162884077229533	1
GO:1902339	positive regulation of apoptotic process involved in morphogenesis	5	2	0.162950848281312	1
GO:1903518	positive regulation of single strand break repair	2	1	0.162992686117823	1
GO:0051983	regulation of chromosome segregation	90	13	0.163072002793211	1
GO:1900134	negative regulation of renin secretion into blood stream	1	1	0.163180955096867	1
GO:0048333	mesodermal cell differentiation	33	7	0.163216137582565	1
GO:1903775	regulation of DNA double-strand break processing	2	1	0.163218948873899	1
GO:0038065	collagen-activated signaling pathway	17	4	0.163707598639482	1
GO:0072160	nephron tubule epithelial cell differentiation	13	4	0.163776196745381	1
GO:0060429	epithelium development	1090	146	0.163798415048927	1
GO:0002451	peripheral B cell tolerance induction	1	1	0.164114187546978	1
GO:0002273	plasmacytoid dendritic cell differentiation	1	1	0.164227674973946	1
GO:0030540	female genitalia development	16	4	0.164396527898001	1
GO:0033555	multicellular organismal response to stress	71	13	0.164397495632687	1
GO:0090527	actin filament reorganization	10	3	0.164480966631444	1
GO:0098880	maintenance of postsynaptic specialization structure	5	2	0.16478480860478	1
GO:0043523	regulation of neuron apoptotic process	211	31	0.164815372974302	1
GO:0019408	dolichol biosynthetic process	2	1	0.164818566941441	1
GO:0140448	signaling receptor ligand precursor processing	25	5	0.165000775823188	1
GO:0043401	steroid hormone mediated signaling pathway	135	21	0.165132781251045	1
GO:0015734	taurine transport	6	2	0.165135032916342	1
GO:0042918	alkanesulfonate transport	6	2	0.165135032916342	1
GO:0030032	lamellipodium assembly	72	13	0.165442379792946	1
GO:0000256	allantoin catabolic process	1	1	0.165516441193264	1
GO:0036058	filtration diaphragm assembly	1	1	0.165786580726143	1
GO:0036060	slit diaphragm assembly	1	1	0.165786580726143	1
GO:0046794	transport of virus	19	4	0.165795038766207	1
GO:0099072	regulation of postsynaptic membrane neurotransmitter receptor levels	62	11	0.165795109104807	1
GO:0035674	tricarboxylic acid transmembrane transport	2	1	0.165883974340435	1
GO:0010585	glutamine secretion	1	1	0.165899016449764	1
GO:1903803	L-glutamine import across plasma membrane	1	1	0.165899016449764	1
GO:0010950	positive regulation of endopeptidase activity	179	25	0.165907804130567	1
GO:0035543	positive regulation of SNARE complex assembly	1	1	0.165943970513379	1
GO:0051585	negative regulation of dopamine uptake involved in synaptic transmission	1	1	0.165943970513379	1
GO:0051622	negative regulation of norepinephrine uptake	1	1	0.165943970513379	1
GO:0051945	negative regulation of catecholamine uptake involved in synaptic transmission	1	1	0.165943970513379	1
GO:1903282	regulation of glutathione peroxidase activity	1	1	0.165943970513379	1
GO:1903284	positive regulation of glutathione peroxidase activity	1	1	0.165943970513379	1
GO:1904307	response to desipramine	1	1	0.165943970513379	1
GO:0010828	positive regulation of glucose transmembrane transport	45	8	0.166019731411062	1
GO:0001706	endoderm formation	54	10	0.166174719822165	1
GO:0032355	response to estradiol	139	21	0.166451073946772	1
GO:0090381	regulation of heart induction	5	2	0.166558847990724	1
GO:0100012	regulation of heart induction by canonical Wnt signaling pathway	5	2	0.166558847990724	1
GO:2000036	regulation of stem cell population maintenance	33	7	0.166719756816137	1
GO:0006576	cellular biogenic amine metabolic process	100	14	0.166969764717251	1
GO:0030033	microvillus assembly	16	4	0.167032916817741	1
GO:1990573	potassium ion import across plasma membrane	48	9	0.167081488766166	1
GO:0043535	regulation of blood vessel endothelial cell migration	145	19	0.167114694958766	1
GO:0043313	regulation of neutrophil degranulation	7	2	0.167117639983239	1
GO:0019060	intracellular transport of viral protein in host cell	2	1	0.167287100705183	1
GO:0030581	symbiont intracellular protein transport in host	2	1	0.167287100705183	1
GO:1900151	regulation of nuclear-transcribed mRNA catabolic process, deadenylation-dependent decay	18	4	0.167346526623194	1
GO:0048708	astrocyte differentiation	81	14	0.167366942174359	1
GO:0030855	epithelial cell differentiation	625	82	0.167467630187042	1
GO:2000194	regulation of female gonad development	6	2	0.167755943585613	1
GO:0019932	second-messenger-mediated signaling	310	44	0.167886007606173	1
GO:0043252	sodium-independent organic anion transport	14	3	0.168636397038126	1
GO:1990267	response to transition metal nanoparticle	2	1	0.168685003813716	1
GO:0006542	glutamine biosynthetic process	1	1	0.168686024148547	1
GO:0019676	ammonia assimilation cycle	1	1	0.168686024148547	1
GO:0008284	positive regulation of cell population proliferation	946	119	0.168878506383115	1
GO:0061635	regulation of protein complex stability	11	3	0.169755583281518	1
GO:1901989	positive regulation of cell cycle phase transition	114	17	0.16976369989122	1
GO:0030216	keratinocyte differentiation	135	17	0.170071643480456	1
GO:1901896	positive regulation of ATPase-coupled calcium transmembrane transporter activity	5	2	0.170099325445976	1
GO:0051952	regulation of amine transport	91	14	0.170150451590522	1
GO:1902022	L-lysine transport	7	2	0.170539092474127	1
GO:1903401	L-lysine transmembrane transport	7	2	0.170539092474127	1
GO:0002385	mucosal immune response	32	4	0.170684239516957	1
GO:0061436	establishment of skin barrier	25	5	0.170776475135961	1
GO:0050654	chondroitin sulfate proteoglycan metabolic process	35	7	0.170914859494138	1
GO:0048646	anatomical structure formation involved in morphogenesis	1161	155	0.171208985707944	1
GO:0097623	potassium ion export across plasma membrane	18	4	0.171864828094948	1
GO:0072385	minus-end-directed organelle transport along microtubule	5	2	0.171871846145227	1
GO:0034219	carbohydrate transmembrane transport	117	17	0.172227370560896	1
GO:0086015	SA node cell action potential	9	3	0.172365614533764	1
GO:0086018	SA node cell to atrial cardiac muscle cell signaling	9	3	0.172365614533764	1
GO:0006885	regulation of pH	90	13	0.172707329634984	1
GO:0010511	regulation of phosphatidylinositol biosynthetic process	5	2	0.173002130849618	1
GO:0070268	cornification	9	2	0.173022506911907	1
GO:0006957	complement activation, alternative pathway	18	3	0.173053092052604	1
GO:0030539	male genitalia development	23	5	0.173560069320273	1
GO:1902941	regulation of voltage-gated chloride channel activity	2	1	0.173687525881452	1
GO:1902943	positive regulation of voltage-gated chloride channel activity	2	1	0.173687525881452	1
GO:0050860	negative regulation of T cell receptor signaling pathway	22	4	0.17384437212566	1
GO:0042219	cellular modified amino acid catabolic process	27	5	0.173864675600218	1
GO:1903039	positive regulation of leukocyte cell-cell adhesion	234	32	0.173908108946489	1
GO:0044245	polysaccharide digestion	3	1	0.174049635121801	1
GO:0106380	purine ribonucleotide salvage	6	2	0.174203361028529	1
GO:0003128	heart field specification	18	5	0.174230738624562	1
GO:0009595	detection of biotic stimulus	35	6	0.174413877417647	1
GO:0009799	specification of symmetry	130	19	0.174533414705318	1
GO:0008039	synaptic target recognition	1	1	0.174648814869635	1
GO:0051090	regulation of DNA-binding transcription factor activity	433	57	0.174936344364486	1
GO:0022029	telencephalon cell migration	55	11	0.174946781138177	1
GO:0035630	bone mineralization involved in bone maturation	13	3	0.17498082307835	1
GO:0035606	peptidyl-cysteine S-trans-nitrosylation	2	1	0.174997888357748	1
GO:0032288	myelin assembly	21	5	0.175089634426445	1
GO:0006167	AMP biosynthetic process	7	2	0.175202602884249	1
GO:0051295	establishment of meiotic spindle localization	5	2	0.175329293437551	1
GO:1901018	positive regulation of potassium ion transmembrane transporter activity	26	5	0.175350850065343	1
GO:0007405	neuroblast proliferation	58	11	0.175425256280851	1
GO:0034776	response to histamine	11	3	0.175563260621179	1
GO:0006596	polyamine biosynthetic process	14	3	0.175572073274611	1
GO:0060931	sinoatrial node cell development	5	2	0.175657000058647	1
GO:0046838	phosphorylated carbohydrate dephosphorylation	18	4	0.175755814979513	1
GO:1904528	positive regulation of microtubule binding	6	2	0.175954582950352	1
GO:0050890	cognition	293	44	0.176063587449089	1
GO:0071542	dopaminergic neuron differentiation	37	8	0.176099320993105	1
GO:0030322	stabilization of membrane potential	17	4	0.176211238480913	1
GO:1900045	negative regulation of protein K63-linked ubiquitination	8	2	0.176321114156678	1
GO:0032119	sequestering of zinc ion	8	2	0.176353802399842	1
GO:0090183	regulation of kidney development	31	7	0.176481476900329	1
GO:0019800	peptide cross-linking via chondroitin 4-sulfate glycosaminoglycan	6	2	0.176517678511772	1
GO:0031641	regulation of myelination	47	9	0.176603772622242	1
GO:0097091	synaptic vesicle clustering	14	4	0.176669214383193	1
GO:1903169	regulation of calcium ion transmembrane transport	157	23	0.176812369462974	1
GO:0009305	protein biotinylation	1	1	0.176905754680463	1
GO:0071110	histone biotinylation	1	1	0.176905754680463	1
GO:2000485	regulation of glutamine transport	2	1	0.177545666592868	1
GO:0035787	cell migration involved in kidney development	5	2	0.177698533044582	1
GO:0045143	homologous chromosome segregation	60	8	0.177752151719078	1
GO:2000026	regulation of multicellular organismal development	1362	178	0.177894062471502	1
GO:0006865	amino acid transport	141	21	0.177898537038499	1
GO:0015837	amine transport	99	15	0.178303842482818	1
GO:0090189	regulation of branching involved in ureteric bud morphogenesis	21	5	0.178377412702158	1
GO:0001554	luteolysis	6	2	0.178377802432971	1
GO:0010573	vascular endothelial growth factor production	60	8	0.178402857720222	1
GO:0044328	canonical Wnt signaling pathway involved in positive regulation of endothelial cell migration	1	1	0.178696085259983	1
GO:0044329	canonical Wnt signaling pathway involved in positive regulation of cell-cell adhesion	1	1	0.178696085259983	1
GO:0044330	canonical Wnt signaling pathway involved in positive regulation of wound healing	1	1	0.178696085259983	1
GO:1990550	mitochondrial alpha-ketoglutarate transmembrane transport	1	1	0.178737483066595	1
GO:0052548	regulation of endopeptidase activity	423	50	0.178908782443871	1
GO:0030858	positive regulation of epithelial cell differentiation	63	10	0.179385421054793	1
GO:0042220	response to cocaine	54	10	0.179412154839514	1
GO:0050910	detection of mechanical stimulus involved in sensory perception of sound	14	3	0.179451594490333	1
GO:0060795	cell fate commitment involved in formation of primary germ layer	31	6	0.179469318291818	1
GO:1903015	regulation of exo-alpha-sialidase activity	3	1	0.179602555926257	1
GO:0048262	determination of dorsal/ventral asymmetry	9	2	0.179764629794526	1
GO:0043174	nucleoside salvage	8	2	0.179803658687776	1
GO:0030311	poly-N-acetyllactosamine biosynthetic process	8	2	0.180005653589717	1
GO:0019725	cellular homeostasis	903	111	0.180243329377689	1
GO:0006835	dicarboxylic acid transport	84	13	0.18039974579646	1
GO:0009158	ribonucleoside monophosphate catabolic process	14	3	0.18105217584683	1
GO:0030328	prenylcysteine catabolic process	2	1	0.181207576831135	1
GO:0030329	prenylcysteine metabolic process	2	1	0.181207576831135	1
GO:0035150	regulation of tube size	142	20	0.181353279394383	1
GO:0009163	nucleoside biosynthetic process	15	3	0.181384352441707	1
GO:0034404	nucleobase-containing small molecule biosynthetic process	15	3	0.181384352441707	1
GO:0042982	amyloid precursor protein metabolic process	92	13	0.181522556116037	1
GO:0042661	regulation of mesodermal cell fate specification	5	2	0.181630985579674	1
GO:2001185	regulation of CD8-positive, alpha-beta T cell activation	19	4	0.18165771643203	1
GO:0097186	amelogenesis	26	5	0.181844371494647	1
GO:0036446	myofibroblast differentiation	7	2	0.181967706440273	1
GO:0006175	dATP biosynthetic process	1	1	0.182118835279635	1
GO:0007159	leukocyte cell-cell adhesion	363	45	0.182458771560842	1
GO:0031077	post-embryonic camera-type eye development	7	2	0.182502485058593	1
GO:0055067	monovalent inorganic cation homeostasis	150	21	0.182535086608255	1
GO:0006614	SRP-dependent cotranslational protein targeting to membrane	16	3	0.182638633336688	1
GO:0003016	respiratory system process	37	7	0.182822624730858	1
GO:0002883	regulation of hypersensitivity	8	2	0.18297064480333	1
GO:0006617	SRP-dependent cotranslational protein targeting to membrane, signal sequence recognition	2	1	0.182997479167258	1
GO:0030111	regulation of Wnt signaling pathway	321	49	0.183130701200938	1
GO:0002521	leukocyte differentiation	528	68	0.183133303321658	1
GO:1904747	positive regulation of apoptotic process involved in development	6	2	0.183230371253086	1
GO:0051913	regulation of synaptic plasticity by chemical substance	1	1	0.183434229478528	1
GO:0051914	positive regulation of synaptic plasticity by chemical substance	1	1	0.183434229478528	1
GO:0051915	induction of synaptic plasticity by chemical substance	1	1	0.183434229478528	1
GO:0038179	neurotrophin signaling pathway	36	7	0.183550567142608	1
GO:2000353	positive regulation of endothelial cell apoptotic process	24	4	0.183615121709406	1
GO:0051638	barbed-end actin filament uncapping	1	1	0.183736602920918	1
GO:0098664	G protein-coupled serotonin receptor signaling pathway	32	5	0.183954073649107	1
GO:0032445	fructose import	1	1	0.184038558137073	1
GO:1990539	fructose import across plasma membrane	1	1	0.184038558137073	1
GO:0051582	positive regulation of neurotransmitter uptake	5	2	0.184137490781851	1
GO:0009743	response to carbohydrate	250	35	0.184202247172718	1
GO:0046085	adenosine metabolic process	9	2	0.184216069435739	1
GO:0042663	regulation of endodermal cell fate specification	2	1	0.184267891851811	1
GO:2001015	negative regulation of skeletal muscle cell differentiation	6	2	0.18442838477559	1
GO:1905098	negative regulation of guanyl-nucleotide exchange factor activity	5	2	0.184443276820103	1
GO:0048619	embryonic hindgut morphogenesis	2	1	0.184809330985996	1
GO:0072680	extracellular matrix-dependent thymocyte migration	1	1	0.184942029962058	1
GO:0072681	fibronectin-dependent thymocyte migration	1	1	0.184942029962058	1
GO:2000413	regulation of fibronectin-dependent thymocyte migration	1	1	0.184942029962058	1
GO:2000415	positive regulation of fibronectin-dependent thymocyte migration	1	1	0.184942029962058	1
GO:0032825	positive regulation of natural killer cell differentiation	7	2	0.185096902198556	1
GO:0043506	regulation of JUN kinase activity	58	10	0.185099585538038	1
GO:0002040	sprouting angiogenesis	179	23	0.185143122304013	1
GO:0070230	positive regulation of lymphocyte apoptotic process	15	3	0.185347720129133	1
GO:0060057	apoptotic process involved in mammary gland involution	2	1	0.18545611970262	1
GO:0060058	positive regulation of apoptotic process involved in mammary gland involution	2	1	0.18545611970262	1
GO:0006921	cellular component disassembly involved in execution phase of apoptosis	29	5	0.185498844050153	1
GO:0000056	ribosomal small subunit export from nucleus	8	2	0.185515526036396	1
GO:0045582	positive regulation of T cell differentiation	91	14	0.185558984266276	1
GO:0045087	innate immune response	746	79	0.185698473096534	1
GO:0050671	positive regulation of lymphocyte proliferation	136	18	0.185777366512061	1
GO:0046710	GDP metabolic process	11	3	0.18591338939069	1
GO:0007611	learning or memory	252	39	0.186190994569181	1
GO:0019233	sensory perception of pain	101	15	0.186391581209384	1
GO:0051495	positive regulation of cytoskeleton organization	224	32	0.186765574567433	1
GO:0010454	negative regulation of cell fate commitment	12	3	0.186849786827201	1
GO:0055075	potassium ion homeostasis	31	6	0.186980082316278	1
GO:0043063	intercellular bridge organization	1	1	0.187097499521296	1
GO:0006677	glycosylceramide metabolic process	17	3	0.187280198617286	1
GO:1903527	positive regulation of membrane tubulation	5	2	0.18777693677113	1
GO:0099627	neurotransmitter receptor cycle	1	1	0.187951453715591	1
GO:0099630	postsynaptic neurotransmitter receptor cycle	1	1	0.187951453715591	1
GO:0045219	regulation of FasL production	1	1	0.188129927922207	1
GO:0045221	negative regulation of FasL production	1	1	0.188129927922207	1
GO:0006814	sodium ion transport	243	35	0.188193228923364	1
GO:0061577	calcium ion transmembrane transport via high voltage-gated calcium channel	17	4	0.18831788367215	1
GO:0010807	regulation of synaptic vesicle priming	8	2	0.188399173836869	1
GO:0042404	thyroid hormone catabolic process	2	1	0.188728459877566	1
GO:1900224	positive regulation of nodal signaling pathway involved in determination of lateral mesoderm left/right asymmetry	2	1	0.188796339866644	1
GO:0090083	regulation of inclusion body assembly	17	4	0.188865791697696	1
GO:0009948	anterior/posterior axis specification	51	9	0.188899932670081	1
GO:1904266	regulation of Schwann cell chemotaxis	1	1	0.18896172924888	1
GO:1904268	positive regulation of Schwann cell chemotaxis	1	1	0.18896172924888	1
GO:1990751	Schwann cell chemotaxis	1	1	0.18896172924888	1
GO:1900273	positive regulation of long-term synaptic potentiation	23	5	0.188963294022728	1
GO:0050974	detection of mechanical stimulus involved in sensory perception	31	6	0.18904825335151	1
GO:1904675	regulation of somatic stem cell division	2	1	0.189124085994407	1
GO:0060158	phospholipase C-activating dopamine receptor signaling pathway	8	2	0.189180985470138	1
GO:0048871	multicellular organismal homeostasis	503	68	0.189556305795909	1
GO:0015721	bile acid and bile salt transport	29	4	0.189599655891297	1
GO:0043181	vacuolar sequestering	1	1	0.189633913182769	1
GO:0099624	atrial cardiac muscle cell membrane repolarization	11	3	0.189647437178906	1
GO:0009126	purine nucleoside monophosphate metabolic process	44	7	0.189730526486189	1
GO:1901551	negative regulation of endothelial cell development	2	1	0.189823804240863	1
GO:1903141	negative regulation of establishment of endothelial barrier	2	1	0.189823804240863	1
GO:1902847	regulation of neuronal signal transduction	1	1	0.189890674856393	1
GO:1902998	positive regulation of neurofibrillary tangle assembly	1	1	0.189890674856393	1
GO:1905891	regulation of cellular response to thapsigargin	1	1	0.189890674856393	1
GO:1905892	negative regulation of cellular response to thapsigargin	1	1	0.189890674856393	1
GO:1905894	regulation of cellular response to tunicamycin	1	1	0.189890674856393	1
GO:1905895	negative regulation of cellular response to tunicamycin	1	1	0.189890674856393	1
GO:0034374	low-density lipoprotein particle remodeling	16	3	0.189953975022754	1
GO:0021594	rhombomere formation	1	1	0.190186779352121	1
GO:0021595	rhombomere structural organization	1	1	0.190186779352121	1
GO:0021659	rhombomere 3 structural organization	1	1	0.190186779352121	1
GO:0021660	rhombomere 3 formation	1	1	0.190186779352121	1
GO:0021664	rhombomere 5 morphogenesis	1	1	0.190186779352121	1
GO:0021665	rhombomere 5 structural organization	1	1	0.190186779352121	1
GO:0021666	rhombomere 5 formation	1	1	0.190186779352121	1
GO:1902905	positive regulation of supramolecular fiber organization	207	30	0.19023201729922	1
GO:0042391	regulation of membrane potential	433	61	0.190360580212044	1
GO:0036301	macrophage colony-stimulating factor production	7	2	0.190411054525659	1
GO:1901256	regulation of macrophage colony-stimulating factor production	7	2	0.190411054525659	1
GO:0030209	dermatan sulfate catabolic process	1	1	0.190522170048608	1
GO:0030211	heparin catabolic process	1	1	0.190522170048608	1
GO:0061580	colon epithelial cell migration	1	1	0.190640496282065	1
GO:0014848	urinary tract smooth muscle contraction	9	3	0.190928192048931	1
GO:0140049	regulation of endocardial cushion to mesenchymal transition	1	1	0.191251486584563	1
GO:0140051	positive regulation of endocardial cushion to mesenchymal transition	1	1	0.191251486584563	1
GO:2000800	regulation of endocardial cushion to mesenchymal transition involved in heart valve formation	1	1	0.191251486584563	1
GO:2000802	positive regulation of endocardial cushion to mesenchymal transition involved in heart valve formation	1	1	0.191251486584563	1
GO:1900274	regulation of phospholipase C activity	42	7	0.191272756058593	1
GO:0044106	cellular amine metabolic process	112	15	0.19132928263311	1
GO:0003131	mesodermal-endodermal cell signaling	1	1	0.19140906984158	1
GO:2000685	positive regulation of cellular response to X-ray	1	1	0.19140906984158	1
GO:0051898	negative regulation of protein kinase B signaling	53	8	0.191549857538768	1
GO:0000354	cis assembly of pre-catalytic spliceosome	2	1	0.191755230403281	1
GO:2000524	negative regulation of T cell costimulation	3	1	0.192015422123329	1
GO:0032946	positive regulation of mononuclear cell proliferation	137	18	0.192326339578089	1
GO:1902947	regulation of tau-protein kinase activity	13	3	0.192402337749576	1
GO:0007520	myoblast fusion	40	8	0.192404303322711	1
GO:0050850	positive regulation of calcium-mediated signaling	32	6	0.192582900754996	1
GO:0030097	hemopoiesis	811	103	0.192753989641203	1
GO:0040036	regulation of fibroblast growth factor receptor signaling pathway	36	7	0.192800930165702	1
GO:0030513	positive regulation of BMP signaling pathway	37	7	0.192975564458939	1
GO:1903019	negative regulation of glycoprotein metabolic process	28	4	0.193035446961323	1
GO:0071725	response to triacyl bacterial lipopeptide	3	1	0.193075429353482	1
GO:0071727	cellular response to triacyl bacterial lipopeptide	3	1	0.193075429353482	1
GO:1902617	response to fluoride	5	2	0.193104812817909	1
GO:1902751	positive regulation of cell cycle G2/M phase transition	30	6	0.193479369560859	1
GO:2000052	positive regulation of non-canonical Wnt signaling pathway	15	4	0.193581274849156	1
GO:0043279	response to alkaloid	113	18	0.194382574045024	1
GO:0045595	regulation of cell differentiation	1519	199	0.194428492498075	1
GO:0070584	mitochondrion morphogenesis	21	4	0.194436363264194	1
GO:0072224	metanephric glomerulus development	15	4	0.1944890128195	1
GO:0035093	spermatogenesis, exchange of chromosomal proteins	8	2	0.194916202365502	1
GO:0002351	serotonin production involved in inflammatory response	2	1	0.19495355395675	1
GO:0002442	serotonin secretion involved in inflammatory response	2	1	0.19495355395675	1
GO:0002554	serotonin secretion by platelet	2	1	0.19495355395675	1
GO:0032707	negative regulation of interleukin-23 production	2	1	0.19506989692883	1
GO:0098038	non-replicative transposition, DNA-mediated	1	1	0.19512541633546	1
GO:0003263	cardioblast proliferation	11	3	0.195208415056821	1
GO:0003264	regulation of cardioblast proliferation	11	3	0.195208415056821	1
GO:0060259	regulation of feeding behavior	28	5	0.195216420208071	1
GO:0070340	detection of bacterial lipopeptide	3	1	0.195378990581059	1
GO:0019085	early viral transcription	2	1	0.19556162196639	1
GO:0032824	negative regulation of natural killer cell differentiation	2	1	0.196052517077988	1
GO:0032827	negative regulation of natural killer cell differentiation involved in immune response	2	1	0.196052517077988	1
GO:0032930	positive regulation of superoxide anion generation	20	4	0.196107466380219	1
GO:0060688	regulation of morphogenesis of a branching structure	50	10	0.196226579739644	1
GO:0051642	centrosome localization	32	6	0.196299206706981	1
GO:0035847	uterine epithelium development	1	1	0.196383284009214	1
GO:0035849	nephric duct elongation	1	1	0.196383284009214	1
GO:0035852	horizontal cell localization	1	1	0.196383284009214	1
GO:0097379	dorsal spinal cord interneuron posterior axon guidance	1	1	0.196383284009214	1
GO:2000742	regulation of anterior head development	1	1	0.196383284009214	1
GO:2000744	positive regulation of anterior head development	1	1	0.196383284009214	1
GO:0010594	regulation of endothelial cell migration	226	30	0.19658702839125	1
GO:0099174	regulation of presynapse organization	33	7	0.196641179734125	1
GO:1905606	regulation of presynapse assembly	33	7	0.196641179734125	1
GO:0008216	spermidine metabolic process	8	2	0.196644650053383	1
GO:1903996	negative regulation of non-membrane spanning protein tyrosine kinase activity	1	1	0.196756891400375	1
GO:2000300	regulation of synaptic vesicle exocytosis	53	9	0.196777158310989	1
GO:0090559	regulation of membrane permeability	77	11	0.19688692754877	1
GO:1903810	L-histidine import across plasma membrane	1	1	0.196973248585312	1
GO:0072178	nephric duct morphogenesis	10	3	0.197215807879805	1
GO:0045112	integrin biosynthetic process	6	2	0.197656223693066	1
GO:0099084	postsynaptic specialization organization	33	7	0.197916377097925	1
GO:1901675	negative regulation of histone H3-K27 acetylation	1	1	0.19807557731883	1
GO:1901228	positive regulation of transcription from RNA polymerase II promoter involved in heart development	5	2	0.198101415917906	1
GO:0031644	regulation of nervous system process	143	23	0.198112437765339	1
GO:0042421	norepinephrine biosynthetic process	7	2	0.198375187046494	1
GO:0044332	Wnt signaling pathway involved in dorsal/ventral axis specification	1	1	0.198686578439657	1
GO:0044345	stromal-epithelial cell signaling involved in prostate gland development	1	1	0.198686578439657	1
GO:0090246	convergent extension involved in somitogenesis	1	1	0.198686578439657	1
GO:2000053	regulation of Wnt signaling pathway involved in dorsal/ventral axis specification	1	1	0.198686578439657	1
GO:2000054	negative regulation of Wnt signaling pathway involved in dorsal/ventral axis specification	1	1	0.198686578439657	1
GO:2000080	negative regulation of canonical Wnt signaling pathway involved in controlling type B pancreatic cell proliferation	1	1	0.198686578439657	1
GO:0098874	spike train	1	1	0.19872602010659	1
GO:0099608	regulation of action potential firing pattern	1	1	0.19872602010659	1
GO:0001519	peptide amidation	2	1	0.199104384539765	1
GO:0072009	nephron epithelium development	108	19	0.199741833080966	1
GO:0106135	negative regulation of cardiac muscle cell contraction	1	1	0.199772309155442	1
GO:1903946	negative regulation of ventricular cardiac muscle cell action potential	1	1	0.199772309155442	1
GO:0021520	spinal cord motor neuron cell fate specification	9	3	0.199795483889154	1
GO:1900827	positive regulation of membrane depolarization during cardiac muscle cell action potential	1	1	0.199811835275409	1
GO:0032309	icosanoid secretion	45	6	0.199896889786163	1
GO:0015846	polyamine transport	8	2	0.199966136639329	1
GO:0019882	antigen processing and presentation	103	16	0.200058094749344	1
GO:0050830	defense response to Gram-positive bacterium	88	10	0.200221533900599	1
GO:0030516	regulation of axon extension	95	17	0.200231661517708	1
GO:0003136	negative regulation of heart induction by canonical Wnt signaling pathway	1	1	0.200464522202404	1
GO:0009997	negative regulation of cardioblast cell fate specification	1	1	0.200464522202404	1
GO:0021874	Wnt signaling pathway involved in forebrain neuroblast division	1	1	0.200464522202404	1
GO:0042684	cardioblast cell fate commitment	1	1	0.200464522202404	1
GO:0042685	cardioblast cell fate specification	1	1	0.200464522202404	1
GO:0042686	regulation of cardioblast cell fate specification	1	1	0.200464522202404	1
GO:0048337	positive regulation of mesodermal cell fate specification	1	1	0.200464522202404	1
GO:0090676	calcium ion transmembrane transport via low voltage-gated calcium channel	1	1	0.200464522202404	1
GO:1901320	negative regulation of heart induction	1	1	0.200464522202404	1
GO:2000044	negative regulation of cardiac cell fate specification	1	1	0.200464522202404	1
GO:2000081	positive regulation of canonical Wnt signaling pathway involved in controlling type B pancreatic cell proliferation	1	1	0.200464522202404	1
GO:0098735	positive regulation of the force of heart contraction	5	2	0.200479511510168	1
GO:0070493	thrombin-activated receptor signaling pathway	12	3	0.200733839387487	1
GO:0015697	quaternary ammonium group transport	14	3	0.200825253443248	1
GO:0061999	regulation of cardiac endothelial to mesenchymal transition	1	1	0.201038942713884	1
GO:0062000	positive regulation of cardiac endothelial to mesenchymal transition	1	1	0.201038942713884	1
GO:0006589	octopamine biosynthetic process	3	1	0.201086286434012	1
GO:0046333	octopamine metabolic process	3	1	0.201086286434012	1
GO:0048009	insulin-like growth factor receptor signaling pathway	37	7	0.201296023845263	1
GO:0018993	somatic sex determination	1	1	0.201356229306779	1
GO:0019102	male somatic sex determination	1	1	0.201356229306779	1
GO:0060514	prostate induction	1	1	0.201356229306779	1
GO:0060515	prostate field specification	1	1	0.201356229306779	1
GO:0060520	activation of prostate induction by androgen receptor signaling pathway	1	1	0.201356229306779	1
GO:0006956	complement activation	57	7	0.201362557130778	1
GO:1901992	positive regulation of mitotic cell cycle phase transition	93	14	0.201532155034218	1
GO:0009886	post-embryonic animal morphogenesis	12	3	0.201549909998096	1
GO:0002819	regulation of adaptive immune response	177	22	0.201673592592422	1
GO:1903530	regulation of secretion by cell	558	73	0.201675353501907	1
GO:0051385	response to mineralocorticoid	36	6	0.201770253254781	1
GO:0043254	regulation of protein-containing complex assembly	420	56	0.201784232992744	1
GO:0010884	positive regulation of lipid storage	28	5	0.201916701132199	1
GO:0032261	purine nucleotide salvage	7	2	0.202024119204027	1
GO:0042985	negative regulation of amyloid precursor protein biosynthetic process	19	3	0.20205245156202	1
GO:0044537	regulation of circulating fibrinogen levels	4	1	0.202103736372454	1
GO:0061754	negative regulation of circulating fibrinogen levels	4	1	0.202103736372454	1
GO:0008344	adult locomotory behavior	70	12	0.202234861182768	1
GO:1904530	negative regulation of actin filament binding	1	1	0.202409228255958	1
GO:1904617	negative regulation of actin binding	1	1	0.202409228255958	1
GO:0002708	positive regulation of lymphocyte mediated immunity	108	14	0.202420390707346	1
GO:0045606	positive regulation of epidermal cell differentiation	27	5	0.202866536789673	1
GO:0018964	propylene metabolic process	1	1	0.20286719862393	1
GO:0001955	blood vessel maturation	8	2	0.202908989658729	1
GO:0071545	inositol phosphate catabolic process	19	4	0.202918089922531	1
GO:0033364	mast cell secretory granule organization	2	1	0.202973160950646	1
GO:0048339	paraxial mesoderm development	17	4	0.203028277663147	1
GO:0071169	establishment of protein localization to chromatin	8	2	0.203214610103157	1
GO:0008361	regulation of cell size	180	29	0.203274251871447	1
GO:0006525	arginine metabolic process	20	4	0.203523336851018	1
GO:0035239	tube morphogenesis	908	122	0.203579762911364	1
GO:0071306	cellular response to vitamin E	1	1	0.203685228269516	1
GO:1902618	cellular response to fluoride	1	1	0.203685228269516	1
GO:0060736	prostate gland growth	10	3	0.203743713964711	1
GO:0030004	cellular monovalent inorganic cation homeostasis	102	14	0.203775234598379	1
GO:0072162	metanephric mesenchymal cell differentiation	5	2	0.203939503083457	1
GO:0051965	positive regulation of synapse assembly	59	11	0.203963298613181	1
GO:0032873	negative regulation of stress-activated MAPK cascade	50	8	0.204109000469715	1
GO:0070303	negative regulation of stress-activated protein kinase signaling cascade	50	8	0.204109000469715	1
GO:0045663	positive regulation of myoblast differentiation	22	4	0.204139809780465	1
GO:0001984	artery vasodilation involved in baroreceptor response to increased systemic arterial blood pressure	1	1	0.204425403954691	1
GO:1903012	positive regulation of bone development	3	1	0.204791189925198	1
GO:0032504	multicellular organism reproduction	826	94	0.204879089995423	1
GO:0021831	embryonic olfactory bulb interneuron precursor migration	1	1	0.204886513855629	1
GO:0009131	pyrimidine nucleoside monophosphate catabolic process	8	2	0.204934698454791	1
GO:0009178	pyrimidine deoxyribonucleoside monophosphate catabolic process	8	2	0.204934698454791	1
GO:0090084	negative regulation of inclusion body assembly	11	3	0.204954499441803	1
GO:0014728	regulation of the force of skeletal muscle contraction	2	1	0.204994123496697	1
GO:0014862	regulation of skeletal muscle contraction by chemo-mechanical energy conversion	2	1	0.204994123496697	1
GO:0099622	cardiac muscle cell membrane repolarization	37	7	0.205057757874754	1
GO:0007196	adenylate cyclase-inhibiting G protein-coupled glutamate receptor signaling pathway	9	3	0.205072233934265	1
GO:0043508	negative regulation of JUN kinase activity	15	3	0.205193683332941	1
GO:0031129	inductive cell-cell signaling	1	1	0.205348429586193	1
GO:0150078	positive regulation of neuroinflammatory response	18	3	0.205407639029176	1
GO:0022409	positive regulation of cell-cell adhesion	279	38	0.205516447126175	1
GO:0030204	chondroitin sulfate metabolic process	30	6	0.205648499200179	1
GO:0071030	nuclear mRNA surveillance of spliceosomal pre-mRNA splicing	2	1	0.205970162679864	1
GO:0071048	nuclear retention of unspliced pre-mRNA at the site of transcription	2	1	0.205970162679864	1
GO:0090282	positive regulation of transcription involved in G2/M transition of mitotic cell cycle	1	1	0.205972348612393	1
GO:0036269	swimming behavior	1	1	0.206073130477831	1
GO:0090648	response to environmental enrichment	1	1	0.206073130477831	1
GO:0033206	meiotic cytokinesis	7	2	0.206132424547524	1
GO:0006407	rRNA export from nucleus	2	1	0.206261278904459	1
GO:0030592	DNA ADP-ribosylation	3	1	0.206274661312153	1
GO:0061104	adrenal chromaffin cell differentiation	2	1	0.206276339139666	1
GO:0060700	regulation of ribonuclease activity	9	2	0.206303059810373	1
GO:0038156	interleukin-3-mediated signaling pathway	3	1	0.206563175208471	1
GO:0006535	cysteine biosynthetic process from serine	1	1	0.206719169915469	1
GO:0097028	dendritic cell differentiation	46	7	0.207401686392378	1
GO:0070841	inclusion body assembly	24	5	0.207502441031791	1
GO:1901492	positive regulation of lymphangiogenesis	3	1	0.207510687347693	1
GO:0043096	purine nucleobase salvage	3	1	0.207519738080739	1
GO:0010460	positive regulation of heart rate	28	5	0.207836383938681	1
GO:0061842	microtubule organizing center localization	33	6	0.208009501476609	1
GO:0045664	regulation of neuron differentiation	193	32	0.208335270542456	1
GO:0034473	U1 snRNA 3'-end processing	3	1	0.208372108777274	1
GO:0034476	U5 snRNA 3'-end processing	3	1	0.208372108777274	1
GO:2000242	negative regulation of reproductive process	63	9	0.208458736172647	1
GO:0006509	membrane protein ectodomain proteolysis	43	7	0.208491459270385	1
GO:0035584	calcium-mediated signaling using intracellular calcium source	22	4	0.208605170280465	1
GO:0060921	sinoatrial node cell differentiation	6	2	0.208741068876267	1
GO:0072038	mesenchymal stem cell maintenance involved in nephron morphogenesis	5	2	0.208834643070556	1
GO:0001408	guanine nucleotide transport	7	2	0.208892619877464	1
GO:1990403	embryonic brain development	13	3	0.208899238886111	1
GO:0018200	peptidyl-glutamic acid modification	29	5	0.208926947329953	1
GO:0043322	negative regulation of natural killer cell degranulation	1	1	0.209384891442822	1
GO:0018312	peptidyl-serine ADP-ribosylation	3	1	0.209394028812298	1
GO:0032024	positive regulation of insulin secretion	78	13	0.209432714447897	1
GO:0061045	negative regulation of wound healing	78	12	0.209434875937265	1
GO:0048799	animal organ maturation	29	6	0.20959567053908	1
GO:1903031	regulation of microtubule plus-end binding	2	1	0.209631686480465	1
GO:1903033	positive regulation of microtubule plus-end binding	2	1	0.209631686480465	1
GO:0021794	thalamus development	13	3	0.209670897689219	1
GO:0034762	regulation of transmembrane transport	578	77	0.209727913244856	1
GO:0030071	regulation of mitotic metaphase/anaphase transition	60	9	0.21006266403732	1
GO:0061337	cardiac conduction	97	16	0.210070335102913	1
GO:1901881	positive regulation of protein depolymerization	19	4	0.210309706614517	1
GO:0006068	ethanol catabolic process	12	2	0.210543228781931	1
GO:0001815	positive regulation of antibody-dependent cellular cytotoxicity	1	1	0.210618625530638	1
GO:0098739	import across plasma membrane	176	26	0.210739132141801	1
GO:0032958	inositol phosphate biosynthetic process	28	5	0.210744264344203	1
GO:1903697	negative regulation of microvillus assembly	1	1	0.21086642322049	1
GO:1904441	regulation of thyroid gland epithelial cell proliferation	1	1	0.21086642322049	1
GO:1904442	negative regulation of thyroid gland epithelial cell proliferation	1	1	0.21086642322049	1
GO:1990789	thyroid gland epithelial cell proliferation	1	1	0.21086642322049	1
GO:1902214	regulation of interleukin-4-mediated signaling pathway	3	1	0.210941219481454	1
GO:0021537	telencephalon development	244	39	0.210977589195579	1
GO:1900271	regulation of long-term synaptic potentiation	46	8	0.211210821111813	1
GO:0014902	myotube differentiation	115	19	0.211222480330777	1
GO:0033366	protein localization to secretory granule	3	1	0.211281898835393	1
GO:0014047	glutamate secretion	20	4	0.211619086426133	1
GO:1902992	negative regulation of amyloid precursor protein catabolic process	31	5	0.211652712078347	1
GO:0060675	ureteric bud morphogenesis	62	12	0.211671276718624	1
GO:0003163	sinoatrial node development	10	3	0.211696198252857	1
GO:0046579	positive regulation of Ras protein signal transduction	61	10	0.211715882151652	1
GO:0030510	regulation of BMP signaling pathway	94	16	0.211769588305509	1
GO:0046203	spermidine catabolic process	1	1	0.211778141930911	1
GO:1901304	regulation of spermidine biosynthetic process	1	1	0.211778141930911	1
GO:1901307	positive regulation of spermidine biosynthetic process	1	1	0.211778141930911	1
GO:0061061	muscle structure development	631	88	0.211976156000242	1
GO:0060683	regulation of branching involved in salivary gland morphogenesis by epithelial-mesenchymal signaling	1	1	0.211986052352202	1
GO:0140115	export across plasma membrane	73	11	0.212058391719784	1
GO:0097709	connective tissue replacement	18	3	0.21221326587762	1
GO:0050854	regulation of antigen receptor-mediated signaling pathway	63	9	0.212412293464718	1
GO:0021984	adenohypophysis development	13	3	0.212502751365325	1
GO:0046629	gamma-delta T cell activation	20	4	0.212895247904526	1
GO:0051590	positive regulation of neurotransmitter transport	23	5	0.212900206586483	1
GO:0072173	metanephric tubule morphogenesis	11	3	0.212999670656811	1
GO:1905064	negative regulation of vascular associated smooth muscle cell differentiation	13	3	0.213006473474029	1
GO:0035115	embryonic forelimb morphogenesis	31	7	0.213064203426437	1
GO:0017187	peptidyl-glutamic acid carboxylation	3	1	0.213073196741528	1
GO:0018214	protein carboxylation	3	1	0.213073196741528	1
GO:0010574	regulation of vascular endothelial growth factor production	56	7	0.213142942737822	1
GO:0035332	positive regulation of hippo signaling	5	2	0.213231740942941	1
GO:0043542	endothelial cell migration	272	36	0.213533294854513	1
GO:0015740	C4-dicarboxylate transport	28	5	0.213537033794428	1
GO:0015849	organic acid transport	298	37	0.213541910208957	1
GO:0021634	optic nerve formation	1	1	0.213553975354311	1
GO:0035566	regulation of metanephros size	1	1	0.213553975354311	1
GO:0061360	optic chiasma development	1	1	0.213553975354311	1
GO:2000595	regulation of optic nerve formation	1	1	0.213553975354311	1
GO:2000597	positive regulation of optic nerve formation	1	1	0.213553975354311	1
GO:0016048	detection of temperature stimulus	24	5	0.213856523433627	1
GO:0040011	locomotion	1833	233	0.213906060369722	1
GO:0072302	negative regulation of metanephric glomerular mesangial cell proliferation	1	1	0.214080088695048	1
GO:0048241	epinephrine transport	10	2	0.214172896838099	1
GO:0098698	postsynaptic specialization assembly	21	5	0.214188254239733	1
GO:0045472	response to ether	14	3	0.214294894934709	1
GO:0071639	positive regulation of monocyte chemotactic protein-1 production	16	3	0.214367586069352	1
GO:0060914	heart formation	32	7	0.214493024052121	1
GO:0033561	regulation of water loss via skin	27	5	0.214541508200657	1
GO:0061343	cell adhesion involved in heart morphogenesis	5	2	0.214689634927613	1
GO:0060005	vestibular reflex	3	1	0.214845726345145	1
GO:0048755	branching morphogenesis of a nerve	10	3	0.215397751054368	1
GO:0061767	negative regulation of lung blood pressure	1	1	0.215435148060597	1
GO:0033189	response to vitamin A	18	4	0.215489080531981	1
GO:0007632	visual behavior	50	9	0.21567907294635	1
GO:0031291	Ran protein signal transduction	3	1	0.215715680286006	1
GO:0140042	lipid droplet formation	10	2	0.215800579234181	1
GO:0044766	multi-organism transport	21	4	0.215866944211923	1
GO:1902579	multi-organism localization	21	4	0.215866944211923	1
GO:0034371	chylomicron remodeling	3	1	0.215928819593164	1
GO:0065008	regulation of biological quality	3693	447	0.216233531031251	1
GO:0045820	negative regulation of glycolytic process	14	3	0.216412398332804	1
GO:2001029	regulation of cellular glucuronidation	1	1	0.216609438227212	1
GO:2001031	positive regulation of cellular glucuronidation	1	1	0.216609438227212	1
GO:0019376	galactolipid catabolic process	3	1	0.216685764742366	1
GO:0046785	microtubule polymerization	82	13	0.217064309583123	1
GO:0120035	regulation of plasma membrane bounded cell projection organization	619	90	0.217888982352327	1
GO:0008645	hexose transmembrane transport	113	16	0.218004533572488	1
GO:2000515	negative regulation of CD4-positive, alpha-beta T cell activation	32	5	0.218122209911982	1
GO:0060687	regulation of branching involved in prostate gland morphogenesis	5	2	0.218199054728231	1
GO:0032627	interleukin-23 production	9	2	0.218263802991757	1
GO:0032667	regulation of interleukin-23 production	9	2	0.218263802991757	1
GO:0097094	craniofacial suture morphogenesis	18	4	0.218422999623837	1
GO:0032621	interleukin-18 production	12	2	0.218633355720884	1
GO:0032661	regulation of interleukin-18 production	12	2	0.218633355720884	1
GO:0035502	metanephric part of ureteric bud development	6	2	0.218830100283225	1
GO:0045924	regulation of female receptivity	8	2	0.218839971042652	1
GO:0060180	female mating behavior	8	2	0.218839971042652	1
GO:0003177	pulmonary valve development	21	5	0.218844861758833	1
GO:0007193	adenylate cyclase-inhibiting G protein-coupled receptor signaling pathway	78	12	0.218867567241701	1
GO:0010045	response to nickel cation	1	1	0.218899630925538	1
GO:0048645	animal organ formation	65	13	0.219162065434904	1
GO:0031349	positive regulation of defense response	270	31	0.219211932093902	1
GO:0071364	cellular response to epidermal growth factor stimulus	45	8	0.219318418651331	1
GO:0016246	RNA interference	13	3	0.219500502903876	1
GO:0010804	negative regulation of tumor necrosis factor-mediated signaling pathway	21	3	0.21955031392412	1
GO:0051239	regulation of multicellular organismal process	2687	330	0.219640684467937	1
GO:0060929	atrioventricular node cell fate commitment	1	1	0.219795496606971	1
GO:1903781	positive regulation of cardiac conduction	1	1	0.219795496606971	1
GO:0019835	cytolysis	32	4	0.219797432372911	1
GO:0032817	regulation of natural killer cell proliferation	9	2	0.22003639228524	1
GO:0072215	regulation of metanephros development	5	2	0.22006140531433	1
GO:0000711	meiotic DNA repair synthesis	3	1	0.220184035809713	1
GO:0048609	multicellular organismal reproductive process	806	92	0.220210811954001	1
GO:0051625	epinephrine uptake	2	1	0.220381223797935	1
GO:0060676	ureteric bud formation	6	2	0.220801229593597	1
GO:0021924	cell proliferation in external granule layer	17	4	0.220899529244025	1
GO:0021930	cerebellar granule cell precursor proliferation	17	4	0.220899529244025	1
GO:0032493	response to bacterial lipoprotein	11	2	0.22100471215501	1
GO:0044057	regulation of system process	572	78	0.22103563993783	1
GO:1905833	negative regulation of microtubule nucleation	1	1	0.221050746266807	1
GO:0022602	ovulation cycle process	45	7	0.221243333305513	1
GO:0009880	embryonic pattern specification	67	12	0.221368343566432	1
GO:0016485	protein processing	220	28	0.221457448341675	1
GO:0042127	regulation of cell population proliferation	1697	207	0.221548025886514	1
GO:0046083	adenine metabolic process	3	1	0.221675903968767	1
GO:0046084	adenine biosynthetic process	3	1	0.221675903968767	1
GO:0072382	minus-end-directed vesicle transport along microtubule	1	1	0.221693901620432	1
GO:0071469	cellular response to alkaline pH	2	1	0.221844318273654	1
GO:1903979	negative regulation of microglial cell activation	8	2	0.221916654145961	1
GO:0030309	poly-N-acetyllactosamine metabolic process	9	2	0.222098252669696	1
GO:0021592	fourth ventricle development	1	1	0.222273214273804	1
GO:0021993	initiation of neural tube closure	1	1	0.222273214273804	1
GO:0045162	clustering of voltage-gated sodium channels	6	2	0.222421242090434	1
GO:0045887	positive regulation of synaptic assembly at neuromuscular junction	1	1	0.222631014317518	1
GO:0035335	peptidyl-tyrosine dephosphorylation	97	15	0.222813659400717	1
GO:0010882	regulation of cardiac muscle contraction by calcium ion signaling	27	5	0.222875645093025	1
GO:0001816	cytokine production	789	88	0.222922739184771	1
GO:0072530	purine-containing compound transmembrane transport	23	4	0.222957931833498	1
GO:0001970	positive regulation of activation of membrane attack complex	2	1	0.222962419203899	1
GO:0021508	floor plate formation	1	1	0.223012288012476	1
GO:0006784	heme A biosynthetic process	2	1	0.223063009233068	1
GO:0046160	heme a metabolic process	2	1	0.223063009233068	1
GO:1904863	regulation of beta-catenin-TCF complex assembly	2	1	0.223235996262337	1
GO:1904864	negative regulation of beta-catenin-TCF complex assembly	2	1	0.223235996262337	1
GO:0090066	regulation of anatomical structure size	511	70	0.22344457487538	1
GO:0003009	skeletal muscle contraction	42	7	0.223468260337307	1
GO:1903618	regulation of transdifferentiation	1	1	0.223755753560824	1
GO:1903620	positive regulation of transdifferentiation	1	1	0.223755753560824	1
GO:0021813	cell-cell adhesion involved in neuronal-glial interactions involved in cerebral cortex radial glia guided migration	1	1	0.223800956489478	1
GO:0050729	positive regulation of inflammatory response	141	17	0.22391732001787	1
GO:0015828	tyrosine transport	1	1	0.223936665513288	1
GO:0010639	negative regulation of organelle organization	337	45	0.224147400903966	1
GO:1902866	regulation of retina development in camera-type eye	1	1	0.224185857939233	1
GO:0051496	positive regulation of stress fiber assembly	52	9	0.224298278176223	1
GO:0002821	positive regulation of adaptive immune response	109	14	0.224325139289039	1
GO:2000329	negative regulation of T-helper 17 cell lineage commitment	3	1	0.224540014417113	1
GO:0035418	protein localization to synapse	65	12	0.224551391799764	1
GO:0007224	smoothened signaling pathway	138	21	0.224630984460432	1
GO:0090410	malonate catabolic process	1	1	0.224822487919523	1
GO:0048715	negative regulation of oligodendrocyte differentiation	11	3	0.224929963404102	1
GO:0032271	regulation of protein polymerization	227	32	0.224962012225693	1
GO:0048705	skeletal system morphogenesis	218	36	0.225029839770985	1
GO:0042401	cellular biogenic amine biosynthetic process	36	6	0.225084050109412	1
GO:0050435	amyloid-beta metabolic process	65	9	0.225110829591155	1
GO:0110154	RNA decapping	17	3	0.225189588403661	1
GO:0035978	histone H2A-S139 phosphorylation	2	1	0.225206745759194	1
GO:1902003	regulation of amyloid-beta formation	46	7	0.225308808499424	1
GO:0072272	proximal/distal pattern formation involved in metanephric nephron development	2	1	0.22538967930918	1
GO:0042832	defense response to protozoan	25	4	0.225511006102921	1
GO:0002866	positive regulation of acute inflammatory response to antigenic stimulus	7	2	0.225547835629842	1
GO:0090625	mRNA cleavage involved in gene silencing by siRNA	1	1	0.225623051608958	1
GO:0002125	maternal aggressive behavior	3	1	0.225659449339995	1
GO:0045161	neuronal ion channel clustering	11	3	0.225774909327623	1
GO:0002398	MHC class Ib protein complex assembly	1	1	0.225806794799759	1
GO:0050822	peptide stabilization	1	1	0.225806794799759	1
GO:0050823	peptide antigen stabilization	1	1	0.225806794799759	1
GO:2000301	negative regulation of synaptic vesicle exocytosis	3	1	0.225832097439019	1
GO:0019065	receptor-mediated endocytosis of virus by host cell	7	2	0.225892089195412	1
GO:0000415	negative regulation of histone H3-K36 methylation	1	1	0.226082943320602	1
GO:0072659	protein localization to plasma membrane	282	40	0.226230823090101	1
GO:0048103	somatic stem cell division	11	3	0.226410133168801	1
GO:0035963	cellular response to interleukin-13	3	1	0.226425703585761	1
GO:0061469	regulation of type B pancreatic cell proliferation	13	3	0.226571013177672	1
GO:0070593	dendrite self-avoidance	17	4	0.226714764941805	1
GO:0070977	bone maturation	25	5	0.226864743003081	1
GO:0150079	negative regulation of neuroinflammatory response	18	3	0.226865896447799	1
GO:0050966	detection of mechanical stimulus involved in sensory perception of pain	13	3	0.226906531724127	1
GO:0015804	neutral amino acid transport	48	8	0.226948054114265	1
GO:0016199	axon midline choice point recognition	5	2	0.227005418160887	1
GO:0006959	humoral immune response	220	23	0.227119585168542	1
GO:0070781	response to biotin	2	1	0.227183617768032	1
GO:0051589	negative regulation of neurotransmitter transport	13	3	0.227247694711434	1
GO:0060087	relaxation of vascular associated smooth muscle	7	2	0.227376634726834	1
GO:0015884	folic acid transport	9	2	0.227560272390002	1
GO:0032525	somite rostral/caudal axis specification	10	2	0.227761154353278	1
GO:2000374	regulation of oxygen metabolic process	3	1	0.227949704230901	1
GO:0051446	positive regulation of meiotic cell cycle	22	4	0.228287070958122	1
GO:2000470	positive regulation of peroxidase activity	2	1	0.229161519541113	1
GO:0014046	dopamine secretion	36	7	0.229303091327176	1
GO:0014059	regulation of dopamine secretion	36	7	0.229303091327176	1
GO:0044764	multi-organism cellular process	13	3	0.229476236566857	1
GO:0036304	umbilical cord morphogenesis	2	1	0.229531090847847	1
GO:0061027	umbilical cord development	2	1	0.229531090847847	1
GO:0050901	leukocyte tethering or rolling	33	5	0.229656339139871	1
GO:2000319	regulation of T-helper 17 cell differentiation	19	3	0.229699263852934	1
GO:0045687	positive regulation of glial cell differentiation	42	8	0.229705259106269	1
GO:0008542	visual learning	44	8	0.229719611072946	1
GO:0048232	male gamete generation	545	61	0.229745094793995	1
GO:0072560	type B pancreatic cell maturation	2	1	0.230234039642381	1
GO:0030202	heparin metabolic process	12	3	0.230266237572196	1
GO:0072171	mesonephric tubule morphogenesis	63	12	0.230289062415411	1
GO:0033144	negative regulation of intracellular steroid hormone receptor signaling pathway	38	7	0.230323036021415	1
GO:0006686	sphingomyelin biosynthetic process	7	2	0.230384391990444	1
GO:1905330	regulation of morphogenesis of an epithelium	65	12	0.230449793106845	1
GO:0002419	T cell mediated cytotoxicity directed against tumor cell target	3	1	0.230483234498514	1
GO:0071641	negative regulation of macrophage inflammatory protein 1 alpha production	3	1	0.230661750099797	1
GO:1902606	regulation of large conductance calcium-activated potassium channel activity	3	1	0.230802787260718	1
GO:0045668	negative regulation of osteoblast differentiation	51	9	0.230816100875331	1
GO:1902337	regulation of apoptotic process involved in morphogenesis	11	3	0.231022902473412	1
GO:0034983	peptidyl-lysine deacetylation	8	2	0.231037936195898	1
GO:0060134	prepulse inhibition	12	3	0.231430301941448	1
GO:0007518	myoblast fate determination	2	1	0.231465400341779	1
GO:0014048	regulation of glutamate secretion	15	3	0.231478001671735	1
GO:0010216	maintenance of DNA methylation	7	2	0.231717098513104	1
GO:0044340	canonical Wnt signaling pathway involved in regulation of cell proliferation	6	2	0.231741156547407	1
GO:0006939	smooth muscle contraction	110	17	0.231741449734289	1
GO:0038188	cholecystokinin signaling pathway	2	1	0.231801320362702	1
GO:0015850	organic hydroxy compound transport	282	35	0.231827316513571	1
GO:1990442	intrinsic apoptotic signaling pathway in response to nitrosative stress	3	1	0.231983803154454	1
GO:0072244	metanephric glomerular epithelium development	3	1	0.232109882426055	1
GO:0072248	metanephric glomerular visceral epithelial cell differentiation	3	1	0.232109882426055	1
GO:0072249	metanephric glomerular visceral epithelial cell development	3	1	0.232109882426055	1
GO:0072312	metanephric glomerular epithelial cell differentiation	3	1	0.232109882426055	1
GO:0072313	metanephric glomerular epithelial cell development	3	1	0.232109882426055	1
GO:0032471	negative regulation of endoplasmic reticulum calcium ion concentration	8	2	0.232624975383952	1
GO:0000290	deadenylation-dependent decapping of nuclear-transcribed mRNA	10	2	0.232667864180979	1
GO:0048678	response to axon injury	82	13	0.232799554579846	1
GO:0035280	miRNA loading onto RISC involved in gene silencing by miRNA	7	2	0.232828567314364	1
GO:0086070	SA node cell to atrial cardiac muscle cell communication	11	3	0.23284252376653	1
GO:0015695	organic cation transport	35	6	0.232883026684626	1
GO:1902949	positive regulation of tau-protein kinase activity	8	2	0.233153605675153	1
GO:0007492	endoderm development	76	13	0.233176954327181	1
GO:0007094	mitotic spindle assembly checkpoint signaling	38	6	0.233274510980975	1
GO:0071173	spindle assembly checkpoint signaling	38	6	0.233274510980975	1
GO:0071174	mitotic spindle checkpoint signaling	38	6	0.233274510980975	1
GO:0042693	muscle cell fate commitment	18	4	0.233733250113974	1
GO:1903516	regulation of single strand break repair	3	1	0.23398048210381	1
GO:0036368	cone photoresponse recovery	2	1	0.23411426954702	1
GO:0071373	cellular response to luteinizing hormone stimulus	3	1	0.23413840050581	1
GO:1903598	positive regulation of gap junction assembly	6	2	0.2347716929741	1
GO:0009309	amine biosynthetic process	37	6	0.234852771118925	1
GO:0006309	apoptotic DNA fragmentation	18	3	0.234865457355529	1
GO:0032534	regulation of microvillus assembly	6	2	0.235080380613454	1
GO:0009308	amine metabolic process	117	15	0.235196128370082	1
GO:0007600	sensory perception	882	86	0.235233896812239	1
GO:0072529	pyrimidine-containing compound catabolic process	36	5	0.2352650239168	1
GO:0021534	cell proliferation in hindbrain	18	4	0.235343423813908	1
GO:0062029	positive regulation of stress granule assembly	2	1	0.235368559795004	1
GO:0007223	Wnt signaling pathway, calcium modulating pathway	6	2	0.235530863612154	1
GO:2000425	regulation of apoptotic cell clearance	10	2	0.235777953515885	1
GO:0036245	cellular response to menadione	2	1	0.235788517180085	1
GO:1902445	regulation of mitochondrial membrane permeability involved in programmed necrotic cell death	3	1	0.236013943301637	1
GO:0015749	monosaccharide transmembrane transport	115	16	0.236087596108754	1
GO:0050870	positive regulation of T cell activation	211	28	0.236299867015006	1
GO:0045621	positive regulation of lymphocyte differentiation	103	15	0.236327857477549	1
GO:0014806	smooth muscle hyperplasia	2	1	0.23636025969098	1
GO:0061013	regulation of mRNA catabolic process	162	22	0.236632150050291	1
GO:0060993	kidney morphogenesis	93	16	0.236689428250734	1
GO:0030836	positive regulation of actin filament depolymerization	13	3	0.236700027562899	1
GO:0001831	trophectodermal cellular morphogenesis	2	1	0.236858251516916	1
GO:0007274	neuromuscular synaptic transmission	25	5	0.236981207387378	1
GO:0036520	astrocyte-dopaminergic neuron signaling	2	1	0.23698967242544	1
GO:0061430	bone trabecula morphogenesis	12	3	0.237007183669869	1
GO:2000309	positive regulation of tumor necrosis factor (ligand) superfamily member 11 production	2	1	0.237518070809677	1
GO:0070228	regulation of lymphocyte apoptotic process	53	8	0.237621384675404	1
GO:0048878	chemical homeostasis	1184	142	0.237809886387499	1
GO:0030001	metal ion transport	873	111	0.238038462035609	1
GO:0007091	metaphase/anaphase transition of mitotic cell cycle	62	9	0.23814481444858	1
GO:0071139	resolution of recombination intermediates	2	1	0.238163929381527	1
GO:0071140	resolution of mitotic recombination intermediates	2	1	0.238163929381527	1
GO:0090324	negative regulation of oxidative phosphorylation	8	2	0.238267892899254	1
GO:0050778	positive regulation of immune response	487	55	0.238411232866653	1
GO:0086016	AV node cell action potential	11	3	0.23844363716563	1
GO:0086027	AV node cell to bundle of His cell signaling	11	3	0.23844363716563	1
GO:0048521	negative regulation of behavior	17	3	0.238515174169604	1
GO:0042483	negative regulation of odontogenesis	2	1	0.238596423778284	1
GO:0042489	negative regulation of odontogenesis of dentin-containing tooth	2	1	0.238596423778284	1
GO:0110111	negative regulation of animal organ morphogenesis	2	1	0.238596423778284	1
GO:0003245	cardiac muscle tissue growth involved in heart morphogenesis	3	1	0.238626045320781	1
GO:0072080	nephron tubule development	90	16	0.238635802901666	1
GO:0010092	specification of animal organ identity	36	8	0.239089529676804	1
GO:0045766	positive regulation of angiogenesis	177	24	0.239338341285144	1
GO:1904018	positive regulation of vasculature development	177	24	0.239338341285144	1
GO:0002251	organ or tissue specific immune response	35	4	0.239349996760089	1
GO:0072073	kidney epithelium development	135	23	0.239407376193703	1
GO:0045988	negative regulation of striated muscle contraction	7	2	0.239415460475523	1
GO:1901383	negative regulation of chorionic trophoblast cell proliferation	2	1	0.239522868551919	1
GO:0043269	regulation of ion transport	683	89	0.239656557140004	1
GO:0034587	piRNA metabolic process	18	3	0.239885387556079	1
GO:0014072	response to isoquinoline alkaloid	34	6	0.239943664599978	1
GO:0043278	response to morphine	34	6	0.239943664599978	1
GO:0051964	negative regulation of synapse assembly	6	2	0.240025169408836	1
GO:1903797	positive regulation of inorganic anion transmembrane transport	3	1	0.24013370561586	1
GO:0050771	negative regulation of axonogenesis	64	12	0.240235268051624	1
GO:0003158	endothelium development	135	20	0.24025029122482	1
GO:0033686	positive regulation of luteinizing hormone secretion	3	1	0.240287469676949	1
GO:0071226	cellular response to molecule of fungal origin	4	1	0.240451079481968	1
GO:2000330	positive regulation of T-helper 17 cell lineage commitment	4	1	0.240687390238984	1
GO:0014740	negative regulation of muscle hyperplasia	2	1	0.241026822227696	1
GO:0002414	immunoglobulin transcytosis in epithelial cells	3	1	0.241032475583876	1
GO:0086012	membrane depolarization during cardiac muscle cell action potential	22	5	0.24139632985758	1
GO:2000567	regulation of memory T cell activation	2	1	0.241401996304673	1
GO:2000568	positive regulation of memory T cell activation	2	1	0.241401996304673	1
GO:1901685	glutathione derivative metabolic process	4	1	0.24155781237777	1
GO:1901687	glutathione derivative biosynthetic process	4	1	0.24155781237777	1
GO:0006421	asparaginyl-tRNA aminoacylation	3	1	0.24167368215375	1
GO:0051960	regulation of nervous system development	441	66	0.241794664256065	1
GO:0030901	midbrain development	89	14	0.242026277075188	1
GO:0051412	response to corticosterone	22	4	0.242027946167113	1
GO:1990009	retinal cell apoptotic process	6	2	0.242090567320676	1
GO:0090222	centrosome-templated microtubule nucleation	2	1	0.242365759355711	1
GO:0070166	enamel mineralization	20	4	0.242401068943701	1
GO:0060078	regulation of postsynaptic membrane potential	137	22	0.242525289531512	1
GO:0002791	regulation of peptide secretion	199	29	0.242717014122943	1
GO:0045210	FasL biosynthetic process	2	1	0.242899393983249	1
GO:0001562	response to protozoan	26	4	0.242969207575065	1
GO:0006029	proteoglycan metabolic process	79	13	0.243125631487258	1
GO:0032026	response to magnesium ion	19	4	0.243227418652416	1
GO:0090102	cochlea development	50	9	0.243263597665436	1
GO:0034765	regulation of ion transmembrane transport	482	65	0.243484925960036	1
GO:0090291	negative regulation of osteoclast proliferation	2	1	0.243554070849871	1
GO:0007270	neuron-neuron synaptic transmission	6	2	0.243597559588035	1
GO:0048002	antigen processing and presentation of peptide antigen	60	10	0.243617258595131	1
GO:0043067	regulation of programmed cell death	1440	173	0.243798151835397	1
GO:0072049	comma-shaped body morphogenesis	6	2	0.243877512450985	1
GO:0070432	regulation of nucleotide-binding oligomerization domain containing 2 signaling pathway	8	2	0.243931505721064	1
GO:0002021	response to dietary excess	24	4	0.244178126931635	1
GO:0097707	ferroptosis	2	1	0.244234021653394	1
GO:0110075	regulation of ferroptosis	2	1	0.244234021653394	1
GO:0110076	negative regulation of ferroptosis	2	1	0.244234021653394	1
GO:2000379	positive regulation of reactive oxygen species metabolic process	73	11	0.244962224688493	1
GO:0002023	reduction of food intake in response to dietary excess	4	1	0.245221826600599	1
GO:0002086	diaphragm contraction	2	1	0.245236586329624	1
GO:0006955	immune response	1617	172	0.245287841234938	1
GO:0002731	negative regulation of dendritic cell cytokine production	2	1	0.24576360879394	1
GO:2000252	negative regulation of feeding behavior	10	2	0.245774455456276	1
GO:0007216	G protein-coupled glutamate receptor signaling pathway	15	4	0.245857509248724	1
GO:0006212	uracil catabolic process	2	1	0.245880033162499	1
GO:1904748	regulation of apoptotic process involved in development	12	3	0.246097655866996	1
GO:0060394	negative regulation of pathway-restricted SMAD protein phosphorylation	12	3	0.246230454628328	1
GO:0046639	negative regulation of alpha-beta T cell differentiation	26	5	0.246407915569979	1
GO:0030856	regulation of epithelial cell differentiation	153	21	0.2464537384507	1
GO:0021522	spinal cord motor neuron differentiation	29	6	0.246489091311703	1
GO:0010269	response to selenium ion	11	2	0.246500680474049	1
GO:2000643	positive regulation of early endosome to late endosome transport	8	2	0.246536938435821	1
GO:1904527	negative regulation of microtubule binding	2	1	0.246753638897822	1
GO:0070207	protein homotrimerization	15	3	0.24679274484462	1
GO:0031344	regulation of cell projection organization	636	91	0.246932988134635	1
GO:0036296	response to increased oxygen levels	28	5	0.247282648429617	1
GO:0050856	regulation of T cell receptor signaling pathway	41	6	0.247371093629961	1
GO:0034370	triglyceride-rich lipoprotein particle remodeling	12	2	0.247505849906414	1
GO:0034372	very-low-density lipoprotein particle remodeling	12	2	0.247505849906414	1
GO:0022028	tangential migration from the subventricular zone to the olfactory bulb	6	2	0.247615846163842	1
GO:0072234	metanephric nephron tubule development	18	4	0.247638748451333	1
GO:0001788	antibody-dependent cellular cytotoxicity	2	1	0.247806790471284	1
GO:0001813	regulation of antibody-dependent cellular cytotoxicity	2	1	0.247806790471284	1
GO:1901739	regulation of myoblast fusion	19	4	0.248104970885012	1
GO:0090191	negative regulation of branching involved in ureteric bud morphogenesis	2	1	0.248264161679686	1
GO:0071392	cellular response to estradiol stimulus	38	6	0.248307439608731	1
GO:0035296	regulation of tube diameter	141	19	0.248360600685654	1
GO:0097746	blood vessel diameter maintenance	141	19	0.248360600685654	1
GO:0010990	regulation of SMAD protein complex assembly	6	2	0.248432654991207	1
GO:0090169	regulation of spindle assembly	25	4	0.248511217924705	1
GO:0035740	CD8-positive, alpha-beta T cell proliferation	8	2	0.248645255121383	1
GO:2000564	regulation of CD8-positive, alpha-beta T cell proliferation	8	2	0.248645255121383	1
GO:0032623	interleukin-2 production	62	9	0.248662034824317	1
GO:0032663	regulation of interleukin-2 production	62	9	0.248662034824317	1
GO:0071322	cellular response to carbohydrate stimulus	160	23	0.248861018875187	1
GO:0110032	positive regulation of G2/MI transition of meiotic cell cycle	3	1	0.248932578748635	1
GO:0030917	midbrain-hindbrain boundary development	6	2	0.249468055304928	1
GO:1901659	glycosyl compound biosynthetic process	19	3	0.24948587334452	1
GO:0018009	N-terminal peptidyl-L-cysteine N-palmitoylation	2	1	0.249651286657761	1
GO:0034316	negative regulation of Arp2/3 complex-mediated actin nucleation	7	2	0.249727409745175	1
[truncated: 14,004 more rows]
